# Supplementary material for: High Throughput Phenotypic Analysis of Mycobacterium tuberculosis and Mycobacterium bovis Strains' Metabolism Using Biolog Phenotype Microarrays
Source: PLoS One. 2013 Jan 10;8(1):e52673. doi: 10.1371/journal.pone.0052673 (PMC3542357; doi:10.1371/journal.pone.0052673)
Supplement: Figure S2 — Kinetic curves for all PM plates with M. tuberculosis H37Rv from two separate laboratories. (ZIP) [file pone.0052673.s002.zip]

Archive with 585 entries (578 files):
- suppl fig 2G two H37Rvs/Plate01/
- suppl fig 2G two H37Rvs/Plate01/pm01a01.gif
- suppl fig 2G two H37Rvs/Plate01/pm01a02.gif
- suppl fig 2G two H37Rvs/Plate01/pm01a03.gif
- suppl fig 2G two H37Rvs/Plate01/pm01a04.gif
- suppl fig 2G two H37Rvs/Plate01/pm01a05.gif
- suppl fig 2G two H37Rvs/Plate01/pm01a06.gif
- suppl fig 2G two H37Rvs/Plate01/pm01a07.gif
- suppl fig 2G two H37Rvs/Plate01/pm01a08.gif
- suppl fig 2G two H37Rvs/Plate01/pm01a09.gif
- suppl fig 2G two H37Rvs/Plate01/pm01a10.gif
- suppl fig 2G two H37Rvs/Plate01/pm01a11.gif
- suppl fig 2G two H37Rvs/Plate01/pm01a12.gif
- suppl fig 2G two H37Rvs/Plate01/pm01b01.gif
- suppl fig 2G two H37Rvs/Plate01/pm01b02.gif
- suppl fig 2G two H37Rvs/Plate01/pm01b03.gif
- suppl fig 2G two H37Rvs/Plate01/pm01b04.gif
- suppl fig 2G two H37Rvs/Plate01/pm01b05.gif
- suppl fig 2G two H37Rvs/Plate01/pm01b06.gif
- suppl fig 2G two H37Rvs/Plate01/pm01b07.gif
- suppl fig 2G two H37Rvs/Plate01/pm01b08.gif
- suppl fig 2G two H37Rvs/Plate01/pm01b09.gif
- suppl fig 2G two H37Rvs/Plate01/pm01b10.gif
- suppl fig 2G two H37Rvs/Plate01/pm01b11.gif
- suppl fig 2G two H37Rvs/Plate01/pm01b12.gif
- suppl fig 2G two H37Rvs/Plate01/pm01c01.gif
- suppl fig 2G two H37Rvs/Plate01/pm01c02.gif
- suppl fig 2G two H37Rvs/Plate01/pm01c03.gif
- suppl fig 2G two H37Rvs/Plate01/pm01c04.gif
- suppl fig 2G two H37Rvs/Plate01/pm01c05.gif
- suppl fig 2G two H37Rvs/Plate01/pm01c06.gif
- suppl fig 2G two H37Rvs/Plate01/pm01c07.gif
- suppl fig 2G two H37Rvs/Plate01/pm01c08.gif
- suppl fig 2G two H37Rvs/Plate01/pm01c09.gif
- suppl fig 2G two H37Rvs/Plate01/pm01c10.gif
- suppl fig 2G two H37Rvs/Plate01/pm01c11.gif
- suppl fig 2G two H37Rvs/Plate01/pm01c12.gif
- suppl fig 2G two H37Rvs/Plate01/pm01d01.gif
- suppl fig 2G two H37Rvs/Plate01/pm01d02.gif
- suppl fig 2G two H37Rvs/Plate01/pm01d03.gif
- suppl fig 2G two H37Rvs/Plate01/pm01d04.gif
- suppl fig 2G two H37Rvs/Plate01/pm01d05.gif
- suppl fig 2G two H37Rvs/Plate01/pm01d06.gif
- suppl fig 2G two H37Rvs/Plate01/pm01d07.gif
- suppl fig 2G two H37Rvs/Plate01/pm01d08.gif
- suppl fig 2G two H37Rvs/Plate01/pm01d09.gif
- suppl fig 2G two H37Rvs/Plate01/pm01d10.gif
- suppl fig 2G two H37Rvs/Plate01/pm01d11.gif
- suppl fig 2G two H37Rvs/Plate01/pm01d12.gif
- suppl fig 2G two H37Rvs/Plate01/pm01e01.gif
- suppl fig 2G two H37Rvs/Plate01/pm01e02.gif
- suppl fig 2G two H37Rvs/Plate01/pm01e03.gif
- suppl fig 2G two H37Rvs/Plate01/pm01e04.gif
- suppl fig 2G two H37Rvs/Plate01/pm01e05.gif
- suppl fig 2G two H37Rvs/Plate01/pm01e06.gif
- suppl fig 2G two H37Rvs/Plate01/pm01e07.gif
- suppl fig 2G two H37Rvs/Plate01/pm01e08.gif
- suppl fig 2G two H37Rvs/Plate01/pm01e09.gif
- suppl fig 2G two H37Rvs/Plate01/pm01e10.gif
- suppl fig 2G two H37Rvs/Plate01/pm01e11.gif
- suppl fig 2G two H37Rvs/Plate01/pm01e12.gif
- suppl fig 2G two H37Rvs/Plate01/pm01f01.gif
- suppl fig 2G two H37Rvs/Plate01/pm01f02.gif
- suppl fig 2G two H37Rvs/Plate01/pm01f03.gif
- suppl fig 2G two H37Rvs/Plate01/pm01f04.gif
- suppl fig 2G two H37Rvs/Plate01/pm01f05.gif
- suppl fig 2G two H37Rvs/Plate01/pm01f06.gif
- suppl fig 2G two H37Rvs/Plate01/pm01f07.gif
- suppl fig 2G two H37Rvs/Plate01/pm01f08.gif
- suppl fig 2G two H37Rvs/Plate01/pm01f09.gif
- suppl fig 2G two H37Rvs/Plate01/pm01f10.gif
- suppl fig 2G two H37Rvs/Plate01/pm01f11.gif
- suppl fig 2G two H37Rvs/Plate01/pm01f12.gif
- suppl fig 2G two H37Rvs/Plate01/pm01g01.gif
- suppl fig 2G two H37Rvs/Plate01/pm01g02.gif
- suppl fig 2G two H37Rvs/Plate01/pm01g03.gif
- suppl fig 2G two H37Rvs/Plate01/pm01g04.gif
- suppl fig 2G two H37Rvs/Plate01/pm01g05.gif
- suppl fig 2G two H37Rvs/Plate01/pm01g06.gif
- suppl fig 2G two H37Rvs/Plate01/pm01g07.gif
- suppl fig 2G two H37Rvs/Plate01/pm01g08.gif
- suppl fig 2G two H37Rvs/Plate01/pm01g09.gif
- suppl fig 2G two H37Rvs/Plate01/pm01g10.gif
- suppl fig 2G two H37Rvs/Plate01/pm01g11.gif
- suppl fig 2G two H37Rvs/Plate01/pm01g12.gif
- suppl fig 2G two H37Rvs/Plate01/pm01h01.gif
- suppl fig 2G two H37Rvs/Plate01/pm01h02.gif
- suppl fig 2G two H37Rvs/Plate01/pm01h03.gif
- suppl fig 2G two H37Rvs/Plate01/pm01h04.gif
- suppl fig 2G two H37Rvs/Plate01/pm01h05.gif
- suppl fig 2G two H37Rvs/Plate01/pm01h06.gif
- suppl fig 2G two H37Rvs/Plate01/pm01h07.gif
- suppl fig 2G two H37Rvs/Plate01/pm01h08.gif
- suppl fig 2G two H37Rvs/Plate01/pm01h09.gif
- suppl fig 2G two H37Rvs/Plate01/pm01h10.gif
- suppl fig 2G two H37Rvs/Plate01/pm01h11.gif
- suppl fig 2G two H37Rvs/Plate01/pm01h12.gif
- suppl fig 2G two H37Rvs/Plate01/Thumbs.db
- suppl fig 2G two H37Rvs/Plate02A/
- suppl fig 2G two H37Rvs/Plate02A/pm02aa01.gif
- suppl fig 2G two H37Rvs/Plate02A/pm02aa02.gif
- suppl fig 2G two H37Rvs/Plate02A/pm02aa03.gif
- suppl fig 2G two H37Rvs/Plate02A/pm02aa04.gif
- suppl fig 2G two H37Rvs/Plate02A/pm02aa05.gif
- suppl fig 2G two H37Rvs/Plate02A/pm02aa06.gif
- suppl fig 2G two H37Rvs/Plate02A/pm02aa07.gif
- suppl fig 2G two H37Rvs/Plate02A/pm02aa08.gif
- suppl fig 2G two H37Rvs/Plate02A/pm02aa09.gif
- suppl fig 2G two H37Rvs/Plate02A/pm02aa10.gif
- suppl fig 2G two H37Rvs/Plate02A/pm02aa11.gif
- suppl fig 2G two H37Rvs/Plate02A/pm02aa12.gif
- suppl fig 2G two H37Rvs/Plate02A/pm02ab01.gif
- suppl fig 2G two H37Rvs/Plate02A/pm02ab02.gif
- suppl fig 2G two H37Rvs/Plate02A/pm02ab03.gif
- suppl fig 2G two H37Rvs/Plate02A/pm02ab04.gif
- suppl fig 2G two H37Rvs/Plate02A/pm02ab05.gif
- suppl fig 2G two H37Rvs/Plate02A/pm02ab06.gif
- suppl fig 2G two H37Rvs/Plate02A/pm02ab07.gif
- suppl fig 2G two H37Rvs/Plate02A/pm02ab08.gif
- suppl fig 2G two H37Rvs/Plate02A/pm02ab09.gif
- suppl fig 2G two H37Rvs/Plate02A/pm02ab10.gif
- suppl fig 2G two H37Rvs/Plate02A/pm02ab11.gif
- suppl fig 2G two H37Rvs/Plate02A/pm02ab12.gif
- suppl fig 2G two H37Rvs/Plate02A/pm02ac01.gif
- suppl fig 2G two H37Rvs/Plate02A/pm02ac02.gif
- suppl fig 2G two H37Rvs/Plate02A/pm02ac03.gif
- suppl fig 2G two H37Rvs/Plate02A/pm02ac04.gif
- suppl fig 2G two H37Rvs/Plate02A/pm02ac05.gif
- suppl fig 2G two H37Rvs/Plate02A/pm02ac06.gif
- suppl fig 2G two H37Rvs/Plate02A/pm02ac07.gif
- suppl fig 2G two H37Rvs/Plate02A/pm02ac08.gif
- suppl fig 2G two H37Rvs/Plate02A/pm02ac09.gif
- suppl fig 2G two H37Rvs/Plate02A/pm02ac10.gif
- suppl fig 2G two H37Rvs/Plate02A/pm02ac11.gif
- suppl fig 2G two H37Rvs/Plate02A/pm02ac12.gif
- suppl fig 2G two H37Rvs/Plate02A/pm02ad01.gif
- suppl fig 2G two H37Rvs/Plate02A/pm02ad02.gif
- suppl fig 2G two H37Rvs/Plate02A/pm02ad03.gif
- suppl fig 2G two H37Rvs/Plate02A/pm02ad04.gif
- suppl fig 2G two H37Rvs/Plate02A/pm02ad05.gif
- suppl fig 2G two H37Rvs/Plate02A/pm02ad06.gif
- suppl fig 2G two H37Rvs/Plate02A/pm02ad07.gif
- suppl fig 2G two H37Rvs/Plate02A/pm02ad08.gif
- suppl fig 2G two H37Rvs/Plate02A/pm02ad09.gif
- suppl fig 2G two H37Rvs/Plate02A/pm02ad10.gif
- suppl fig 2G two H37Rvs/Plate02A/pm02ad11.gif
- suppl fig 2G two H37Rvs/Plate02A/pm02ad12.gif
- suppl fig 2G two H37Rvs/Plate02A/pm02ae01.gif
- suppl fig 2G two H37Rvs/Plate02A/pm02ae02.gif
- suppl fig 2G two H37Rvs/Plate02A/pm02ae03.gif
- suppl fig 2G two H37Rvs/Plate02A/pm02ae04.gif
- suppl fig 2G two H37Rvs/Plate02A/pm02ae05.gif
- suppl fig 2G two H37Rvs/Plate02A/pm02ae06.gif
- suppl fig 2G two H37Rvs/Plate02A/pm02ae07.gif
- suppl fig 2G two H37Rvs/Plate02A/pm02ae08.gif
- suppl fig 2G two H37Rvs/Plate02A/pm02ae09.gif
- suppl fig 2G two H37Rvs/Plate02A/pm02ae10.gif
- suppl fig 2G two H37Rvs/Plate02A/pm02ae11.gif
- suppl fig 2G two H37Rvs/Plate02A/pm02ae12.gif
- suppl fig 2G two H37Rvs/Plate02A/pm02af01.gif
- suppl fig 2G two H37Rvs/Plate02A/pm02af02.gif
- suppl fig 2G two H37Rvs/Plate02A/pm02af03.gif
- suppl fig 2G two H37Rvs/Plate02A/pm02af04.gif
- suppl fig 2G two H37Rvs/Plate02A/pm02af05.gif
- suppl fig 2G two H37Rvs/Plate02A/pm02af06.gif
- suppl fig 2G two H37Rvs/Plate02A/pm02af07.gif
- suppl fig 2G two H37Rvs/Plate02A/pm02af08.gif
- suppl fig 2G two H37Rvs/Plate02A/pm02af09.gif
- suppl fig 2G two H37Rvs/Plate02A/pm02af10.gif
- suppl fig 2G two H37Rvs/Plate02A/pm02af11.gif
- suppl fig 2G two H37Rvs/Plate02A/pm02af12.gif
- suppl fig 2G two H37Rvs/Plate02A/pm02ag01.gif
- suppl fig 2G two H37Rvs/Plate02A/pm02ag02.gif
- suppl fig 2G two H37Rvs/Plate02A/pm02ag03.gif
- suppl fig 2G two H37Rvs/Plate02A/pm02ag04.gif
- suppl fig 2G two H37Rvs/Plate02A/pm02ag05.gif
- suppl fig 2G two H37Rvs/Plate02A/pm02ag06.gif
- suppl fig 2G two H37Rvs/Plate02A/pm02ag07.gif
- suppl fig 2G two H37Rvs/Plate02A/pm02ag08.gif
- suppl fig 2G two H37Rvs/Plate02A/pm02ag09.gif
- suppl fig 2G two H37Rvs/Plate02A/pm02ag10.gif
- suppl fig 2G two H37Rvs/Plate02A/pm02ag11.gif
- suppl fig 2G two H37Rvs/Plate02A/pm02ag12.gif
- suppl fig 2G two H37Rvs/Plate02A/pm02ah01.gif
- suppl fig 2G two H37Rvs/Plate02A/pm02ah02.gif
- suppl fig 2G two H37Rvs/Plate02A/pm02ah03.gif
- suppl fig 2G two H37Rvs/Plate02A/pm02ah04.gif
- suppl fig 2G two H37Rvs/Plate02A/pm02ah05.gif
- suppl fig 2G two H37Rvs/Plate02A/pm02ah06.gif
- suppl fig 2G two H37Rvs/Plate02A/pm02ah07.gif
- suppl fig 2G two H37Rvs/Plate02A/pm02ah08.gif
- suppl fig 2G two H37Rvs/Plate02A/pm02ah09.gif
- suppl fig 2G two H37Rvs/Plate02A/pm02ah10.gif
- suppl fig 2G two H37Rvs/Plate02A/pm02ah11.gif
- suppl fig 2G two H37Rvs/Plate02A/pm02ah12.gif
- suppl fig 2G two H37Rvs/Plate02A/Thumbs.db
- suppl fig 2G two H37Rvs/Plate03B/
- suppl fig 2G two H37Rvs/Plate03B/pm03ba01.gif
- suppl fig 2G two H37Rvs/Plate03B/pm03ba02.gif
- suppl fig 2G two H37Rvs/Plate03B/pm03ba03.gif
- suppl fig 2G two H37Rvs/Plate03B/pm03ba04.gif
- suppl fig 2G two H37Rvs/Plate03B/pm03ba05.gif
- suppl fig 2G two H37Rvs/Plate03B/pm03ba06.gif
- suppl fig 2G two H37Rvs/Plate03B/pm03ba07.gif
- suppl fig 2G two H37Rvs/Plate03B/pm03ba08.gif
- suppl fig 2G two H37Rvs/Plate03B/pm03ba09.gif
- suppl fig 2G two H37Rvs/Plate03B/pm03ba10.gif
- suppl fig 2G two H37Rvs/Plate03B/pm03ba11.gif
- suppl fig 2G two H37Rvs/Plate03B/pm03ba12.gif
- suppl fig 2G two H37Rvs/Plate03B/pm03bb01.gif
- suppl fig 2G two H37Rvs/Plate03B/pm03bb02.gif
- suppl fig 2G two H37Rvs/Plate03B/pm03bb03.gif
- suppl fig 2G two H37Rvs/Plate03B/pm03bb04.gif
- suppl fig 2G two H37Rvs/Plate03B/pm03bb05.gif
- suppl fig 2G two H37Rvs/Plate03B/pm03bb06.gif
- suppl fig 2G two H37Rvs/Plate03B/pm03bb07.gif
- suppl fig 2G two H37Rvs/Plate03B/pm03bb08.gif
- suppl fig 2G two H37Rvs/Plate03B/pm03bb09.gif
- suppl fig 2G two H37Rvs/Plate03B/pm03bb10.gif
- suppl fig 2G two H37Rvs/Plate03B/pm03bb11.gif
- suppl fig 2G two H37Rvs/Plate03B/pm03bb12.gif
- suppl fig 2G two H37Rvs/Plate03B/pm03bc01.gif
- suppl fig 2G two H37Rvs/Plate03B/pm03bc02.gif
- suppl fig 2G two H37Rvs/Plate03B/pm03bc03.gif
- suppl fig 2G two H37Rvs/Plate03B/pm03bc04.gif
- suppl fig 2G two H37Rvs/Plate03B/pm03bc05.gif
- suppl fig 2G two H37Rvs/Plate03B/pm03bc06.gif
- suppl fig 2G two H37Rvs/Plate03B/pm03bc07.gif
- suppl fig 2G two H37Rvs/Plate03B/pm03bc08.gif
- suppl fig 2G two H37Rvs/Plate03B/pm03bc09.gif
- suppl fig 2G two H37Rvs/Plate03B/pm03bc10.gif
- suppl fig 2G two H37Rvs/Plate03B/pm03bc11.gif
- suppl fig 2G two H37Rvs/Plate03B/pm03bc12.gif
- suppl fig 2G two H37Rvs/Plate03B/pm03bd01.gif
- suppl fig 2G two H37Rvs/Plate03B/pm03bd02.gif
- suppl fig 2G two H37Rvs/Plate03B/pm03bd03.gif
- suppl fig 2G two H37Rvs/Plate03B/pm03bd04.gif
- suppl fig 2G two H37Rvs/Plate03B/pm03bd05.gif
- suppl fig 2G two H37Rvs/Plate03B/pm03bd06.gif
- suppl fig 2G two H37Rvs/Plate03B/pm03bd07.gif
- suppl fig 2G two H37Rvs/Plate03B/pm03bd08.gif
- suppl fig 2G two H37Rvs/Plate03B/pm03bd09.gif
- suppl fig 2G two H37Rvs/Plate03B/pm03bd10.gif
- suppl fig 2G two H37Rvs/Plate03B/pm03bd11.gif
- suppl fig 2G two H37Rvs/Plate03B/pm03bd12.gif
- suppl fig 2G two H37Rvs/Plate03B/pm03be01.gif
- suppl fig 2G two H37Rvs/Plate03B/pm03be02.gif
- suppl fig 2G two H37Rvs/Plate03B/pm03be03.gif
- suppl fig 2G two H37Rvs/Plate03B/pm03be04.gif
- suppl fig 2G two H37Rvs/Plate03B/pm03be05.gif
- suppl fig 2G two H37Rvs/Plate03B/pm03be06.gif
- suppl fig 2G two H37Rvs/Plate03B/pm03be07.gif
- suppl fig 2G two H37Rvs/Plate03B/pm03be08.gif
- suppl fig 2G two H37Rvs/Plate03B/pm03be09.gif
- suppl fig 2G two H37Rvs/Plate03B/pm03be10.gif
- suppl fig 2G two H37Rvs/Plate03B/pm03be11.gif
- suppl fig 2G two H37Rvs/Plate03B/pm03be12.gif
- suppl fig 2G two H37Rvs/Plate03B/pm03bf01.gif
- suppl fig 2G two H37Rvs/Plate03B/pm03bf02.gif
- suppl fig 2G two H37Rvs/Plate03B/pm03bf03.gif
- suppl fig 2G two H37Rvs/Plate03B/pm03bf04.gif
- suppl fig 2G two H37Rvs/Plate03B/pm03bf05.gif
- suppl fig 2G two H37Rvs/Plate03B/pm03bf06.gif
- suppl fig 2G two H37Rvs/Plate03B/pm03bf07.gif
- suppl fig 2G two H37Rvs/Plate03B/pm03bf08.gif
- suppl fig 2G two H37Rvs/Plate03B/pm03bf09.gif
- suppl fig 2G two H37Rvs/Plate03B/pm03bf10.gif
- suppl fig 2G two H37Rvs/Plate03B/pm03bf11.gif
- suppl fig 2G two H37Rvs/Plate03B/pm03bf12.gif
- suppl fig 2G two H37Rvs/Plate03B/pm03bg01.gif
- suppl fig 2G two H37Rvs/Plate03B/pm03bg02.gif
- suppl fig 2G two H37Rvs/Plate03B/pm03bg03.gif
- suppl fig 2G two H37Rvs/Plate03B/pm03bg04.gif
- suppl fig 2G two H37Rvs/Plate03B/pm03bg05.gif
- suppl fig 2G two H37Rvs/Plate03B/pm03bg06.gif
- suppl fig 2G two H37Rvs/Plate03B/pm03bg07.gif
- suppl fig 2G two H37Rvs/Plate03B/pm03bg08.gif
- suppl fig 2G two H37Rvs/Plate03B/pm03bg09.gif
- suppl fig 2G two H37Rvs/Plate03B/pm03bg10.gif
- suppl fig 2G two H37Rvs/Plate03B/pm03bg11.gif
- suppl fig 2G two H37Rvs/Plate03B/pm03bg12.gif
- suppl fig 2G two H37Rvs/Plate03B/pm03bh01.gif
- suppl fig 2G two H37Rvs/Plate03B/pm03bh02.gif
- suppl fig 2G two H37Rvs/Plate03B/pm03bh03.gif
- suppl fig 2G two H37Rvs/Plate03B/pm03bh04.gif
- suppl fig 2G two H37Rvs/Plate03B/pm03bh05.gif
- suppl fig 2G two H37Rvs/Plate03B/pm03bh06.gif
- suppl fig 2G two H37Rvs/Plate03B/pm03bh07.gif
- suppl fig 2G two H37Rvs/Plate03B/pm03bh08.gif
- suppl fig 2G two H37Rvs/Plate03B/pm03bh09.gif
- suppl fig 2G two H37Rvs/Plate03B/pm03bh10.gif
- suppl fig 2G two H37Rvs/Plate03B/pm03bh11.gif
- suppl fig 2G two H37Rvs/Plate03B/pm03bh12.gif
- suppl fig 2G two H37Rvs/Plate04A/
- suppl fig 2G two H37Rvs/Plate04A/pm04aa01.gif
- suppl fig 2G two H37Rvs/Plate04A/pm04aa02.gif
- suppl fig 2G two H37Rvs/Plate04A/pm04aa03.gif
- suppl fig 2G two H37Rvs/Plate04A/pm04aa04.gif
- suppl fig 2G two H37Rvs/Plate04A/pm04aa05.gif
- suppl fig 2G two H37Rvs/Plate04A/pm04aa06.gif
[truncated: 285 more entries]
