# Supplementary material for: High Throughput Phenotypic Analysis of Mycobacterium tuberculosis and Mycobacterium bovis Strains' Metabolism Using Biolog Phenotype Microarrays
Source: PLoS One. 2013 Jan 10;8(1):e52673. doi: 10.1371/journal.pone.0052673 (PMC3542357; doi:10.1371/journal.pone.0052673)
Supplement: Figure S3 — Kinetic curves for all PM plates with Mycobacterium bovis Type 9 strains. (ZIP) [file pone.0052673.s003.zip]

Archive with 1,022 entries (1,015 files):
- suppl fig 3G type 9/Plate01/
- suppl fig 3G type 9/Plate01/pm01a01.gif
- suppl fig 3G type 9/Plate01/pm01a011.gif
- suppl fig 3G type 9/Plate01/pm01a02.gif
- suppl fig 3G type 9/Plate01/pm01a021.gif
- suppl fig 3G type 9/Plate01/pm01a03.gif
- suppl fig 3G type 9/Plate01/pm01a031.gif
- suppl fig 3G type 9/Plate01/pm01a04.gif
- suppl fig 3G type 9/Plate01/pm01a041.gif
- suppl fig 3G type 9/Plate01/pm01a05.gif
- suppl fig 3G type 9/Plate01/pm01a051.gif
- suppl fig 3G type 9/Plate01/pm01a06.gif
- suppl fig 3G type 9/Plate01/pm01a061.gif
- suppl fig 3G type 9/Plate01/pm01a07.gif
- suppl fig 3G type 9/Plate01/pm01a071.gif
- suppl fig 3G type 9/Plate01/pm01a08.gif
- suppl fig 3G type 9/Plate01/pm01a081.gif
- suppl fig 3G type 9/Plate01/pm01a09.gif
- suppl fig 3G type 9/Plate01/pm01a091.gif
- suppl fig 3G type 9/Plate01/pm01a10.gif
- suppl fig 3G type 9/Plate01/pm01a101.gif
- suppl fig 3G type 9/Plate01/pm01a11.gif
- suppl fig 3G type 9/Plate01/pm01a111.gif
- suppl fig 3G type 9/Plate01/pm01a12.gif
- suppl fig 3G type 9/Plate01/pm01a121.gif
- suppl fig 3G type 9/Plate01/pm01b01.gif
- suppl fig 3G type 9/Plate01/pm01b011.gif
- suppl fig 3G type 9/Plate01/pm01b02.gif
- suppl fig 3G type 9/Plate01/pm01b021.gif
- suppl fig 3G type 9/Plate01/pm01b03.gif
- suppl fig 3G type 9/Plate01/pm01b031.gif
- suppl fig 3G type 9/Plate01/pm01b04.gif
- suppl fig 3G type 9/Plate01/pm01b041.gif
- suppl fig 3G type 9/Plate01/pm01b05.gif
- suppl fig 3G type 9/Plate01/pm01b051.gif
- suppl fig 3G type 9/Plate01/pm01b06.gif
- suppl fig 3G type 9/Plate01/pm01b061.gif
- suppl fig 3G type 9/Plate01/pm01b07.gif
- suppl fig 3G type 9/Plate01/pm01b071.gif
- suppl fig 3G type 9/Plate01/pm01b08.gif
- suppl fig 3G type 9/Plate01/pm01b081.gif
- suppl fig 3G type 9/Plate01/pm01b09.gif
- suppl fig 3G type 9/Plate01/pm01b091.gif
- suppl fig 3G type 9/Plate01/pm01b10.gif
- suppl fig 3G type 9/Plate01/pm01b101.gif
- suppl fig 3G type 9/Plate01/pm01b11.gif
- suppl fig 3G type 9/Plate01/pm01b111.gif
- suppl fig 3G type 9/Plate01/pm01b12.gif
- suppl fig 3G type 9/Plate01/pm01b121.gif
- suppl fig 3G type 9/Plate01/pm01c01.gif
- suppl fig 3G type 9/Plate01/pm01c011.gif
- suppl fig 3G type 9/Plate01/pm01c02.gif
- suppl fig 3G type 9/Plate01/pm01c021.gif
- suppl fig 3G type 9/Plate01/pm01c03.gif
- suppl fig 3G type 9/Plate01/pm01c031.gif
- suppl fig 3G type 9/Plate01/pm01c04.gif
- suppl fig 3G type 9/Plate01/pm01c041.gif
- suppl fig 3G type 9/Plate01/pm01c05.gif
- suppl fig 3G type 9/Plate01/pm01c051.gif
- suppl fig 3G type 9/Plate01/pm01c06.gif
- suppl fig 3G type 9/Plate01/pm01c061.gif
- suppl fig 3G type 9/Plate01/pm01c07.gif
- suppl fig 3G type 9/Plate01/pm01c071.gif
- suppl fig 3G type 9/Plate01/pm01c08.gif
- suppl fig 3G type 9/Plate01/pm01c081.gif
- suppl fig 3G type 9/Plate01/pm01c09.gif
- suppl fig 3G type 9/Plate01/pm01c091.gif
- suppl fig 3G type 9/Plate01/pm01c10.gif
- suppl fig 3G type 9/Plate01/pm01c101.gif
- suppl fig 3G type 9/Plate01/pm01c11.gif
- suppl fig 3G type 9/Plate01/pm01c111.gif
- suppl fig 3G type 9/Plate01/pm01c12.gif
- suppl fig 3G type 9/Plate01/pm01c121.gif
- suppl fig 3G type 9/Plate01/pm01d01.gif
- suppl fig 3G type 9/Plate01/pm01d011.gif
- suppl fig 3G type 9/Plate01/pm01d02.gif
- suppl fig 3G type 9/Plate01/pm01d021.gif
- suppl fig 3G type 9/Plate01/pm01d03.gif
- suppl fig 3G type 9/Plate01/pm01d031.gif
- suppl fig 3G type 9/Plate01/pm01d04.gif
- suppl fig 3G type 9/Plate01/pm01d041.gif
- suppl fig 3G type 9/Plate01/pm01d05.gif
- suppl fig 3G type 9/Plate01/pm01d051.gif
- suppl fig 3G type 9/Plate01/pm01d06.gif
- suppl fig 3G type 9/Plate01/pm01d061.gif
- suppl fig 3G type 9/Plate01/pm01d07.gif
- suppl fig 3G type 9/Plate01/pm01d071.gif
- suppl fig 3G type 9/Plate01/pm01d08.gif
- suppl fig 3G type 9/Plate01/pm01d081.gif
- suppl fig 3G type 9/Plate01/pm01d09.gif
- suppl fig 3G type 9/Plate01/pm01d091.gif
- suppl fig 3G type 9/Plate01/pm01d10.gif
- suppl fig 3G type 9/Plate01/pm01d101.gif
- suppl fig 3G type 9/Plate01/pm01d11.gif
- suppl fig 3G type 9/Plate01/pm01d111.gif
- suppl fig 3G type 9/Plate01/pm01d12.gif
- suppl fig 3G type 9/Plate01/pm01d121.gif
- suppl fig 3G type 9/Plate01/pm01e01.gif
- suppl fig 3G type 9/Plate01/pm01e011.gif
- suppl fig 3G type 9/Plate01/pm01e02.gif
- suppl fig 3G type 9/Plate01/pm01e021.gif
- suppl fig 3G type 9/Plate01/pm01e03.gif
- suppl fig 3G type 9/Plate01/pm01e031.gif
- suppl fig 3G type 9/Plate01/pm01e04.gif
- suppl fig 3G type 9/Plate01/pm01e041.gif
- suppl fig 3G type 9/Plate01/pm01e05.gif
- suppl fig 3G type 9/Plate01/pm01e051.gif
- suppl fig 3G type 9/Plate01/pm01e06.gif
- suppl fig 3G type 9/Plate01/pm01e061.gif
- suppl fig 3G type 9/Plate01/pm01e07.gif
- suppl fig 3G type 9/Plate01/pm01e071.gif
- suppl fig 3G type 9/Plate01/pm01e08.gif
- suppl fig 3G type 9/Plate01/pm01e081.gif
- suppl fig 3G type 9/Plate01/pm01e09.gif
- suppl fig 3G type 9/Plate01/pm01e091.gif
- suppl fig 3G type 9/Plate01/pm01e10.gif
- suppl fig 3G type 9/Plate01/pm01e101.gif
- suppl fig 3G type 9/Plate01/pm01e11.gif
- suppl fig 3G type 9/Plate01/pm01e111.gif
- suppl fig 3G type 9/Plate01/pm01e12.gif
- suppl fig 3G type 9/Plate01/pm01e121.gif
- suppl fig 3G type 9/Plate01/pm01f01.gif
- suppl fig 3G type 9/Plate01/pm01f011.gif
- suppl fig 3G type 9/Plate01/pm01f02.gif
- suppl fig 3G type 9/Plate01/pm01f021.gif
- suppl fig 3G type 9/Plate01/pm01f03.gif
- suppl fig 3G type 9/Plate01/pm01f031.gif
- suppl fig 3G type 9/Plate01/pm01f04.gif
- suppl fig 3G type 9/Plate01/pm01f041.gif
- suppl fig 3G type 9/Plate01/pm01f05.gif
- suppl fig 3G type 9/Plate01/pm01f051.gif
- suppl fig 3G type 9/Plate01/pm01f06.gif
- suppl fig 3G type 9/Plate01/pm01f061.gif
- suppl fig 3G type 9/Plate01/pm01f07.gif
- suppl fig 3G type 9/Plate01/pm01f071.gif
- suppl fig 3G type 9/Plate01/pm01f08.gif
- suppl fig 3G type 9/Plate01/pm01f081.gif
- suppl fig 3G type 9/Plate01/pm01f09.gif
- suppl fig 3G type 9/Plate01/pm01f091.gif
- suppl fig 3G type 9/Plate01/pm01f10.gif
- suppl fig 3G type 9/Plate01/pm01f101.gif
- suppl fig 3G type 9/Plate01/pm01f11.gif
- suppl fig 3G type 9/Plate01/pm01f111.gif
- suppl fig 3G type 9/Plate01/pm01f12.gif
- suppl fig 3G type 9/Plate01/pm01f121.gif
- suppl fig 3G type 9/Plate01/pm01g01.gif
- suppl fig 3G type 9/Plate01/pm01g011.gif
- suppl fig 3G type 9/Plate01/pm01g02.gif
- suppl fig 3G type 9/Plate01/pm01g021.gif
- suppl fig 3G type 9/Plate01/pm01g03.gif
- suppl fig 3G type 9/Plate01/pm01g031.gif
- suppl fig 3G type 9/Plate01/pm01g04.gif
- suppl fig 3G type 9/Plate01/pm01g041.gif
- suppl fig 3G type 9/Plate01/pm01g05.gif
- suppl fig 3G type 9/Plate01/pm01g051.gif
- suppl fig 3G type 9/Plate01/pm01g06.gif
- suppl fig 3G type 9/Plate01/pm01g061.gif
- suppl fig 3G type 9/Plate01/pm01g07.gif
- suppl fig 3G type 9/Plate01/pm01g071.gif
- suppl fig 3G type 9/Plate01/pm01g08.gif
- suppl fig 3G type 9/Plate01/pm01g081.gif
- suppl fig 3G type 9/Plate01/pm01g09.gif
- suppl fig 3G type 9/Plate01/pm01g091.gif
- suppl fig 3G type 9/Plate01/pm01g10.gif
- suppl fig 3G type 9/Plate01/pm01g101.gif
- suppl fig 3G type 9/Plate01/pm01g11.gif
- suppl fig 3G type 9/Plate01/pm01g111.gif
- suppl fig 3G type 9/Plate01/pm01g12.gif
- suppl fig 3G type 9/Plate01/pm01g121.gif
- suppl fig 3G type 9/Plate01/pm01h01.gif
- suppl fig 3G type 9/Plate01/pm01h011.gif
- suppl fig 3G type 9/Plate01/pm01h02.gif
- suppl fig 3G type 9/Plate01/pm01h021.gif
- suppl fig 3G type 9/Plate01/pm01h03.gif
- suppl fig 3G type 9/Plate01/pm01h031.gif
- suppl fig 3G type 9/Plate01/pm01h04.gif
- suppl fig 3G type 9/Plate01/pm01h041.gif
- suppl fig 3G type 9/Plate01/pm01h05.gif
- suppl fig 3G type 9/Plate01/pm01h051.gif
- suppl fig 3G type 9/Plate01/pm01h06.gif
- suppl fig 3G type 9/Plate01/pm01h061.gif
- suppl fig 3G type 9/Plate01/pm01h07.gif
- suppl fig 3G type 9/Plate01/pm01h071.gif
- suppl fig 3G type 9/Plate01/pm01h08.gif
- suppl fig 3G type 9/Plate01/pm01h081.gif
- suppl fig 3G type 9/Plate01/pm01h09.gif
- suppl fig 3G type 9/Plate01/pm01h091.gif
- suppl fig 3G type 9/Plate01/pm01h10.gif
- suppl fig 3G type 9/Plate01/pm01h101.gif
- suppl fig 3G type 9/Plate01/pm01h11.gif
- suppl fig 3G type 9/Plate01/pm01h111.gif
- suppl fig 3G type 9/Plate01/pm01h12.gif
- suppl fig 3G type 9/Plate01/pm01h121.gif
- suppl fig 3G type 9/Plate01/Thumbs.db
- suppl fig 3G type 9/Plate02A/
- suppl fig 3G type 9/Plate02A/pm02aa01.gif
- suppl fig 3G type 9/Plate02A/pm02aa02.gif
- suppl fig 3G type 9/Plate02A/pm02aa03.gif
- suppl fig 3G type 9/Plate02A/pm02aa04.gif
- suppl fig 3G type 9/Plate02A/pm02aa05.gif
- suppl fig 3G type 9/Plate02A/pm02aa06.gif
- suppl fig 3G type 9/Plate02A/pm02aa07.gif
- suppl fig 3G type 9/Plate02A/pm02aa08.gif
- suppl fig 3G type 9/Plate02A/pm02aa09.gif
- suppl fig 3G type 9/Plate02A/pm02aa10.gif
- suppl fig 3G type 9/Plate02A/pm02aa11.gif
- suppl fig 3G type 9/Plate02A/pm02aa12.gif
- suppl fig 3G type 9/Plate02A/pm02aa13.gif
- suppl fig 3G type 9/Plate02A/pm02aa14.gif
- suppl fig 3G type 9/Plate02A/pm02aa15.gif
- suppl fig 3G type 9/Plate02A/pm02aa16.gif
- suppl fig 3G type 9/Plate02A/pm02aa17.gif
- suppl fig 3G type 9/Plate02A/pm02aa18.gif
- suppl fig 3G type 9/Plate02A/pm02aa19.gif
- suppl fig 3G type 9/Plate02A/pm02aa20.gif
- suppl fig 3G type 9/Plate02A/pm02aa21.gif
- suppl fig 3G type 9/Plate02A/pm02aa22.gif
- suppl fig 3G type 9/Plate02A/pm02aa23.gif
- suppl fig 3G type 9/Plate02A/pm02aa24.gif
- suppl fig 3G type 9/Plate02A/pm02ab01.gif
- suppl fig 3G type 9/Plate02A/pm02ab02.gif
- suppl fig 3G type 9/Plate02A/pm02ab03.gif
- suppl fig 3G type 9/Plate02A/pm02ab04.gif
- suppl fig 3G type 9/Plate02A/pm02ab05.gif
- suppl fig 3G type 9/Plate02A/pm02ab06.gif
- suppl fig 3G type 9/Plate02A/pm02ab07.gif
- suppl fig 3G type 9/Plate02A/pm02ab08.gif
- suppl fig 3G type 9/Plate02A/pm02ab09.gif
- suppl fig 3G type 9/Plate02A/pm02ab10.gif
- suppl fig 3G type 9/Plate02A/pm02ab11.gif
- suppl fig 3G type 9/Plate02A/pm02ab12.gif
- suppl fig 3G type 9/Plate02A/pm02ab13.gif
- suppl fig 3G type 9/Plate02A/pm02ab14.gif
- suppl fig 3G type 9/Plate02A/pm02ab15.gif
- suppl fig 3G type 9/Plate02A/pm02ab16.gif
- suppl fig 3G type 9/Plate02A/pm02ab17.gif
- suppl fig 3G type 9/Plate02A/pm02ab18.gif
- suppl fig 3G type 9/Plate02A/pm02ab19.gif
- suppl fig 3G type 9/Plate02A/pm02ab20.gif
- suppl fig 3G type 9/Plate02A/pm02ab21.gif
- suppl fig 3G type 9/Plate02A/pm02ab22.gif
- suppl fig 3G type 9/Plate02A/pm02ab23.gif
- suppl fig 3G type 9/Plate02A/pm02ab24.gif
- suppl fig 3G type 9/Plate02A/pm02ac01.gif
- suppl fig 3G type 9/Plate02A/pm02ac02.gif
- suppl fig 3G type 9/Plate02A/pm02ac03.gif
- suppl fig 3G type 9/Plate02A/pm02ac04.gif
- suppl fig 3G type 9/Plate02A/pm02ac05.gif
- suppl fig 3G type 9/Plate02A/pm02ac06.gif
- suppl fig 3G type 9/Plate02A/pm02ac07.gif
- suppl fig 3G type 9/Plate02A/pm02ac08.gif
- suppl fig 3G type 9/Plate02A/pm02ac09.gif
- suppl fig 3G type 9/Plate02A/pm02ac10.gif
- suppl fig 3G type 9/Plate02A/pm02ac11.gif
- suppl fig 3G type 9/Plate02A/pm02ac12.gif
- suppl fig 3G type 9/Plate02A/pm02ac13.gif
- suppl fig 3G type 9/Plate02A/pm02ac14.gif
- suppl fig 3G type 9/Plate02A/pm02ac15.gif
- suppl fig 3G type 9/Plate02A/pm02ac16.gif
- suppl fig 3G type 9/Plate02A/pm02ac17.gif
- suppl fig 3G type 9/Plate02A/pm02ac18.gif
- suppl fig 3G type 9/Plate02A/pm02ac19.gif
- suppl fig 3G type 9/Plate02A/pm02ac20.gif
- suppl fig 3G type 9/Plate02A/pm02ac21.gif
- suppl fig 3G type 9/Plate02A/pm02ac22.gif
- suppl fig 3G type 9/Plate02A/pm02ac23.gif
- suppl fig 3G type 9/Plate02A/pm02ac24.gif
- suppl fig 3G type 9/Plate02A/pm02ad01.gif
- suppl fig 3G type 9/Plate02A/pm02ad02.gif
- suppl fig 3G type 9/Plate02A/pm02ad03.gif
- suppl fig 3G type 9/Plate02A/pm02ad04.gif
- suppl fig 3G type 9/Plate02A/pm02ad05.gif
- suppl fig 3G type 9/Plate02A/pm02ad06.gif
- suppl fig 3G type 9/Plate02A/pm02ad07.gif
- suppl fig 3G type 9/Plate02A/pm02ad08.gif
- suppl fig 3G type 9/Plate02A/pm02ad09.gif
- suppl fig 3G type 9/Plate02A/pm02ad10.gif
- suppl fig 3G type 9/Plate02A/pm02ad11.gif
- suppl fig 3G type 9/Plate02A/pm02ad12.gif
- suppl fig 3G type 9/Plate02A/pm02ad13.gif
- suppl fig 3G type 9/Plate02A/pm02ad14.gif
- suppl fig 3G type 9/Plate02A/pm02ad15.gif
- suppl fig 3G type 9/Plate02A/pm02ad16.gif
- suppl fig 3G type 9/Plate02A/pm02ad17.gif
- suppl fig 3G type 9/Plate02A/pm02ad18.gif
- suppl fig 3G type 9/Plate02A/pm02ad19.gif
- suppl fig 3G type 9/Plate02A/pm02ad20.gif
- suppl fig 3G type 9/Plate02A/pm02ad21.gif
- suppl fig 3G type 9/Plate02A/pm02ad22.gif
- suppl fig 3G type 9/Plate02A/pm02ad23.gif
- suppl fig 3G type 9/Plate02A/pm02ad24.gif
- suppl fig 3G type 9/Plate02A/pm02ae01.gif
- suppl fig 3G type 9/Plate02A/pm02ae02.gif
- suppl fig 3G type 9/Plate02A/pm02ae03.gif
- suppl fig 3G type 9/Plate02A/pm02ae04.gif
- suppl fig 3G type 9/Plate02A/pm02ae05.gif
- suppl fig 3G type 9/Plate02A/pm02ae06.gif
- suppl fig 3G type 9/Plate02A/pm02ae07.gif
- suppl fig 3G type 9/Plate02A/pm02ae08.gif
- suppl fig 3G type 9/Plate02A/pm02ae09.gif
[truncated: 722 more entries]
