# Supplementary material for: High Throughput Phenotypic Analysis of Mycobacterium tuberculosis and Mycobacterium bovis Strains' Metabolism Using Biolog Phenotype Microarrays
Source: PLoS One. 2013 Jan 10;8(1):e52673. doi: 10.1371/journal.pone.0052673 (PMC3542357; doi:10.1371/journal.pone.0052673)
Supplement: Table S1 — List of all the conditions/substrates in PM wells for plates PM1 to PM10. (XLS) [file pone.0052673.s010.xls]

## Sheet: Current version
Supplementary table S1. List of all the conditions/ substrates in PM wells for plates PM1 to PM10.
Plate	Location	Chemical	CAS ID	KEGG ID	MoA
PM01	A01	Negative Control			C-Source, negative control
PM01	A02	L-Arabinose	CAS 87-72-9	C00259	C-Source, carbohydrate
PM01	A03	N-Acetyl-D-Glucosamine	CAS 7512-17-6	C00140	C-Source, carbohydrate
PM01	A04	D-Saccharic acid	CAS 576-42-1	C00818	C-Source, carboxylic acid
PM01	A05	Succinic acid	CAS 6106-21-4	C00042	C-Source, carboxylic acid
PM01	A06	D-Galactose	CAS 59-23-4	C00124	C-Source, carbohydrate
PM01	A07	L-Aspartic acid	CAS 3792-50-5	C00049	C-Source, amino acid
PM01	A08	L-Proline	CAS 147-85-3	C00148	C-Source, amino acid
PM01	A09	D-Alanine	CAS 338-69-2	C00133	C-Source, amino acid
PM01	A10	D-Trehalose	CAS 6138-23-4	C01083	C-Source, carbohydrate
PM01	A11	D-Mannose	CAS 3458-28-4	C00159	C-Source, carbohydrate
PM01	A12	Dulcitol	CAS 608-66-2	C01697	C-Source, carbohydrate
PM01	B01	D-Serine	CAS 312-84-5	C00740	C-Source, amino acid
PM01	B02	D-Sorbitol	CAS 50-70-4	C00794	C-Source, carbohydrate
PM01	B03	Glycerol	CAS 56-81-5	C00116	C-Source, carbohydrate
PM01	B04	L-Fucose	CAS 2438-80-4	C01019	C-Source, carbohydrate
PM01	B05	D-Glucuronic acid	CAS 14984-34-0	C00191	C-Source, carboxylic acid
PM01	B06	D-Gluconic acid	CAS 527-07-1	C00257	C-Source, carboxylic acid
PM01	B07	DL-a-Glycerol Phosphate	CAS 3325-00-6	C00093	C-Source, carbohydrate
PM01	B08	D-Xylose	CAS 58-86-6	C00181	C-Source, carbohydrate
PM01	B09	L-Lactic acid	CAS 312-85-6	C01432	C-Source, carboxylic acid
PM01	B10	Formic acid	CAS 141-53-7	C00058	C-Source, carboxylic acid
PM01	B11	D-Mannitol	CAS 69-65-8	C00392	C-Source, carbohydrate
PM01	B12	L-Glutamic acid	CAS 6106-04-3	C00025	C-Source, amino acid
PM01	C01	D-Glucose-6-Phosphate	CAS 3671-99-6	C00092	C-Source, carbohydrate
PM01	C02	D-Galactonic acid-g-Lactone	CAS 2782-07-2	C03383	C-Source, carboxylic acid
PM01	C03	DL-Malic acid	CAS 6915-15-7	C00497	C-Source, carboxylic acid
PM01	C04	D-Ribose	CAS 50-69-1	C00121	C-Source, carbohydrate
PM01	C05	Tween 20	CAS 9005-64-5	C11624	C-Source, fatty acid
PM01	C06	L-Rhamnose	CAS 3615-41-6	C00507	C-Source, carbohydrate
PM01	C07	D-Fructose	CAS 57-48-7	C00095	C-Source, carbohydrate
PM01	C08	Acetic acid	CAS 127-09-3	C00033	C-Source, carboxylic acid
PM01	C09	a-D-Glucose	CAS 50-99-7	C00031	C-Source, carbohydrate
PM01	C10	Maltose	CAS 6363-53-7	C00208	C-Source, carbohydrate
PM01	C11	D-Melibiose	CAS 585-99-9	C05402	C-Source, carbohydrate
PM01	C12	Thymidine	CAS 50-89-5	C00214	C-Source, carbohydrate
PM01	D01	L-Asparagine	CAS 70-47-3	C00152	C-Source, amino acid
PM01	D02	D-Aspartic acid	CAS 1783-96-6	C00402	C-Source, amino acid
PM01	D03	D-Glucosaminic acid	CAS 3646-68-2	C03752	C-Source, carboxylic acid
PM01	D04	1,2-Propanediol	CAS 57-55-6	C00583	C-Source, alcohol
PM01	D05	Tween 40	CAS 9005-66-7		C-Source, fatty acid
PM01	D06	a-Ketoglutaric acid	CAS 22202-68-2	C00026	C-Source, carboxylic acid
PM01	D07	a-Ketobutyric acid	CAS 2013-26-5	C00109	C-Source, carboxylic acid
PM01	D08	a-Methyl-D-Galactoside	CAS 3396-99-4	C03619	C-Source, carbohydrate
PM01	D09	a-D-Lactose	CAS 5989-81-1	C00243	C-Source, carbohydrate
PM01	D10	Lactulose	CAS 4618-18-2	C07064	C-Source, carbohydrate
PM01	D11	Sucrose	CAS 57-50-1	C00089	C-Source, carbohydrate
PM01	D12	Uridine	CAS 58-96-8	C00299	C-Source, carbohydrate
PM01	E01	L-Glutamine	CAS 56-85-9	C00064	C-Source, amino acid
PM01	E02	m-Tartaric acid	CAS 147-73-9	C00552	C-Source, carboxylic acid
PM01	E03	D-Glucose-1-Phosphate	CAS 56401-20-8	C00103	C-Source, carbohydrate
PM01	E04	D-Fructose-6-Phosphate	CAS 26177-86-6	C00085	C-Source, carbohydrate
PM01	E05	Tween 80	CAS 9005-65-6	C11625	C-Source, fatty acid
PM01	E06	a-Hydroxyglutaric acid-g-Lactone	CAS 21461-84-7		C-Source, carboxylic acid
PM01	E07	a-Hydroxybutyric acid	CAS 19054-57-0	C05984	C-Source, carboxylic acid
PM01	E08	b-Methyl-D-Glucoside	CAS 709-50-2		C-Source, carbohydrate
PM01	E09	Adonitol	CAS 488-81-3	C00474	C-Source, carbohydrate
PM01	E10	Maltotriose	CAS 1109-28-0	C01835	C-Source, carbohydrate
PM01	E11	2`-Deoxyadenosine	CAS 16373-93-6	C00559	C-Source, carbohydrate
PM01	E12	Adenosine	CAS 58-61-7	C00212	C-Source, carbohydrate
PM01	F01	Gly-Asp	CAS 4685-12-5	C02871	C-Source, amino acid
PM01	F02	Citric acid	CAS 6132-04-3	C00158	C-Source, carboxylic acid
PM01	F03	m-Inositol	CAS 87-89-8	C00137	C-Source, carbohydrate
PM01	F04	D-Threonine	CAS 632-20-2	C00820	C-Source, amino acid
PM01	F05	Fumaric acid	CAS 17013-01-3	C00122	C-Source, carboxylic acid
PM01	F06	Bromosuccinic acid	CAS 923-06-8		C-Source, carboxylic acid
PM01	F07	Propionic acid	CAS 137-40-6	C00163	C-Source, carboxylic acid
PM01	F08	Mucic acid	CAS 526-99-8	C01807	C-Source, carboxylic acid
PM01	F09	Glycolic acid	CAS 79-14-1	C00160	C-Source, carboxylic acid
PM01	F10	Glyoxylic acid	CAS 563-96-2	C00048	C-Source, carboxylic acid
PM01	F11	D-Cellobiose	CAS 528-50-7	C00185	C-Source, carbohydrate
PM01	F12	Inosine	CAS 58-63-9	C00294	C-Source, carbohydrate
PM01	G01	Gly-Glu	CAS 7412-78-4		C-Source, amino acid
PM01	G02	Tricarballylic acid	CAS 99-14-9		C-Source, carboxylic acid
PM01	G03	L-Serine	CAS 56-45-1	C00065	C-Source, amino acid
PM01	G04	L-Threonine	CAS 72-19-5	C00188	C-Source, amino acid
PM01	G05	L-Alanine	CAS 56-41-7	C00041	C-Source, amino acid
PM01	G06	Ala-Gly	CAS 687-69-4		C-Source, amino acid
PM01	G07	Acetoacetic acid	CAS 3483-11-2	C00164	C-Source, carboxylic acid
PM01	G08	N-Acetyl-D-Mannosamine	CAS 7772-94-3	C00645	C-Source, carbohydrate
PM01	G09	Mono-Methylsuccinate	CAS 3878-55-5		C-Source, carboxylic acid
PM01	G10	Methylpyruvate	CAS 600-22-6		C-Source, ester
PM01	G11	D-Malic acid	CAS 636-61-3	C00497	C-Source, carboxylic acid
PM01	G12	L-Malic acid	CAS 138-09-0	C00149	C-Source, carboxylic acid
PM01	H01	Gly-Pro	CAS 704-15-4		C-Source, amino acid
PM01	H02	p-Hydroxyphenyl Acetic acid	CAS 156-38-7	C00642	C-Source, carboxylic acid
PM01	H03	m-Hydroxyphenyl Acetic acid	CAS 621-37-4	C05593	C-Source, carboxylic acid
PM01	H04	Tyramine	CAS 60-19-5	C00483	C-Source, amine
PM01	H05	D-Psicose	CAS 551-68-8	C06468	C-Source, carbohydrate
PM01	H06	L-Lyxose	CAS 1949-78-6	C01508	C-Source, carbohydrate
PM01	H07	Glucuronamide	CAS 3789-97-7	D01791	C-Source, amide
PM01	H08	Pyruvic acid	CAS 113-24-6	C00022	C-Source, carboxylic acid
PM01	H09	L-Galactonic acid-g-Lactone	CAS 1668-08-2	C01115	C-Source, carboxylic acid
PM01	H10	D-Galacturonic acid	CAS 91510-62-2	C00333	C-Source, carboxylic acid
PM01	H11	Phenylethylamine	CAS 156-28-5	C05332	C-Source, amine
PM01	H12	2-Aminoethanol	CAS 141-43-5	C00189	C-Source, alcohol
PM02A	A01	Negative Control			C-Source, negative control
PM02A	A02	Chondroitin Sulfate C	CAS 12678-07-8	C00635	C-Source, polymer
PM02A	A03	a-Cyclodextrin	CAS 10016-20-3		C-Source, polymer
PM02A	A04	b-Cyclodextrin	CAS 7585-39-9		C-Source, polymer
PM02A	A05	g-Cyclodextrin	CAS 17465-86-0		C-Source, polymer
PM02A	A06	Dextrin	CAS 9004-53-9	C00721	C-Source, polymer
PM02A	A07	Gelatin	CAS 9000-70-8	C01498	C-Source, polymer
PM02A	A08	Glycogen	CAS 9005-79-2	C00182	C-Source, polymer
PM02A	A09	Inulin	CAS 9005-80-5	C00368	C-Source, polymer
PM02A	A10	Laminarin	CAS 9008-22-4	C00771	C-Source, polymer
PM02A	A11	Mannan	CAS 9036-88-8	C00464	C-Source, polymer
PM02A	A12	Pectin	CAS 9000-69-5	C00714	C-Source, polymer
PM02A	B01	N-Acetyl-D-Galactosamine	CAS 14215-68-0	C01074	C-Source, carbohydrate
PM02A	B02	N-Acetyl-Neuraminic acid	CAS 131-48-6	C00270	C-Source, carboxylic acid
PM02A	B03	b-D-Allose	CAS 2595-97-3	C01487	C-Source, carbohydrate
PM02A	B04	Amygdalin	CAS 29883-15-6	C08325	C-Source, carbohydrate
PM02A	B05	D-Arabinose	CAS 10323-20-3	C00216	C-Source, carbohydrate
PM02A	B06	D-Arabitol	CAS 488-82-4	C01904	C-Source, carbohydrate
PM02A	B07	L-Arabitol	CAS 7643-75-6	C00532	C-Source, carbohydrate
PM02A	B08	Arbutin	CAS 497-76-7	C06186	C-Source, carbohydrate
PM02A	B09	2-Deoxy-D-Ribose	CAS 533-67-5	C01801	C-Source, carbohydrate
PM02A	B10	i-Erythritol	CAS 149-32-6	C00503	C-Source, carbohydrate
PM02A	B11	D-Fucose	CAS 3615-37-0	C01018	C-Source, carbohydrate
PM02A	B12	3-O-b-D-Galactopyranosyl-D-Arabinose	CAS 6057-48-3		C-Source, carbohydrate
PM02A	C01	Gentiobiose	CAS 554-91-6	C08240	C-Source, carbohydrate
PM02A	C02	L-Glucose	CAS 921-60-8		C-Source, carbohydrate
PM02A	C03	D-Lactitol	CAS 81025-04-9		C-Source, carbohydrate
PM02A	C04	D-Melezitose	CAS 10030-67-8	C08243	C-Source, carbohydrate
PM02A	C05	Maltitol	CAS 585-88-6	G00275	C-Source, carbohydrate
PM02A	C06	a-Methyl-D-Glucoside	CAS 97-30-3		C-Source, carbohydrate
PM02A	C07	b-Methyl-D-Galactoside	CAS 1824-94-8	C03619	C-Source, carbohydrate
PM02A	C08	3-Methylglucose	CAS 13224-94-7		C-Source, carbohydrate
PM02A	C09	b-Methyl-D-Glucuronic acid	CAS 134253-42-2	C08350	C-Source, carboxylic acid
PM02A	C10	a-Methyl-D-Mannoside	CAS 617-04-9		C-Source, carbohydrate
PM02A	C11	b-Methyl-D-Xyloside	CAS 612-05-5		C-Source, carbohydrate
PM02A	C12	Palatinose	CAS 13718-94-0	C01742	C-Source, carbohydrate
PM02A	D01	D-Raffinose	CAS 17629-30-0	C00492	C-Source, carbohydrate
PM02A	D02	Salicin	CAS 138-52-3	C01451	C-Source, carbohydrate
PM02A	D03	Sedoheptulosan	CAS 469-90-9		C-Source, carbohydrate
PM02A	D04	L-Sorbose	CAS 87-79-6	C00247	C-Source, carbohydrate
PM02A	D05	Stachyose	CAS 54261-98-2	C01613	C-Source, carbohydrate
PM02A	D06	D-Tagatose	CAS 87-81-0	C00795	C-Source, carbohydrate
PM02A	D07	Turanose	CAS 547-25-1	G03588	C-Source, carbohydrate
PM02A	D08	Xylitol	CAS 87-99-0	C00379	C-Source, carbohydrate
PM02A	D09	N-Acetyl-D-Glucosaminitol	CAS 4271-28-7		C-Source, carbohydrate
PM02A	D10	g-Amino-N-Butyric acid	CAS 56-12-2	C00334	C-Source, carboxylic acid
PM02A	D11	d-Amino Valeric acid	CAS 5451-09-2	C00431	C-Source, carboxylic acid
PM02A	D12	Butyric acid	CAS 156-54-7	C00246	C-Source, carboxylic acid
PM02A	E01	Capric acid	CAS 1002-62-6	C01571	C-Source, carboxylic acid
PM02A	E02	Caproic acid	CAS 10051-44-2	C01585	C-Source, carboxylic acid
PM02A	E03	Citraconic acid	CAS 207-858-7	C02226	C-Source, carboxylic acid
PM02A	E04	Citramalic acid	CAS 6236-10-8	C00815	C-Source, carboxylic acid
PM02A	E05	D-Glucosamine	CAS 66-84-2	C00329	C-Source, carbohydrate
PM02A	E06	2-Hydroxybenzoic acid	CAS 54-21-7	C00805	C-Source, carboxylic acid
PM02A	E07	4-Hydroxybenzoic acid	CAS 114-63-6	C00156	C-Source, carboxylic acid
PM02A	E08	b-Hydroxybutyric acid	CAS 150-83-4	C01089	C-Source, carboxylic acid
PM02A	E09	g-Hydroxybutyric acid	CAS 502-85-2	C00989	C-Source, carboxylic acid
PM02A	E10	a-Keto-Valeric acid	CAS 1821-02-9	C00567	C-Source, carboxylic acid
PM02A	E11	Itaconic acid	CAS 97-65-4	C00490	C-Source, carboxylic acid
PM02A	E12	5-Keto-D-Gluconic acid	CAS 91446-96-7	C01062	C-Source, carboxylic acid
PM02A	F01	D-Lactic acid Methyl Ester	CAS 17392-83-5		C-Source, ester
PM02A	F02	Malonic acid	CAS 26522-85-0	C00383	C-Source, carboxylic acid
PM02A	F03	Melibionic acid	CAS 70803-54-2		C-Source, carbohydrate
PM02A	F04	Oxalic acid	CAS 62-76-0	C00209	C-Source, carboxylic acid
PM02A	F05	Oxalomalic acid	CAS 89304-26-7	C01990	C-Source, carboxylic acid
PM02A	F06	Quinic acid	CAS 77-95-2	C00296	C-Source, carboxylic acid
PM02A	F07	D-Ribono-1,4-Lactone	CAS 5336-08-3		C-Source, carboxylic acid
PM02A	F08	Sebacic acid	CAS 111-20-6	C08277	C-Source, carboxylic acid
PM02A	F09	Sorbic acid	CAS 110-44-1		C-Source, carboxylic acid
PM02A	F10	Succinamic acid	CAS 638-32-4		C-Source, carboxylic acid
PM02A	F11	D-Tartaric acid	CAS 57341-16-9	C02107	C-Source, carboxylic acid
PM02A	F12	L-Tartaric acid	CAS 6106-24-7	C00898	C-Source, carboxylic acid
PM02A	G01	Acetamide	CAS 60-35-5	C06244	C-Source, amide
PM02A	G02	L-Alaninamide	CAS 33208-99-0		C-Source, amide
PM02A	G03	N-Acetyl-L-Glutamic acid	CAS 1188-37-0	C00624	C-Source, amino acid
PM02A	G04	L-Arginine	CAS 1119-34-2	C00062	C-Source, amino acid
PM02A	G05	Glycine	CAS 6000-43-7	C00037	C-Source, amino acid
PM02A	G06	L-Histidine	CAS 5934-29-2	C00135	C-Source, amino acid
PM02A	G07	L-Homoserine	CAS 672-15-1	C00263	C-Source, amino acid
PM02A	G08	Hydroxy-L-Proline	CAS 51-35-4	C01015	C-Source, amino acid
PM02A	G09	L-Isoleucine	CAS 73-32-5	C00407	C-Source, amino acid
PM02A	G10	L-Leucine	CAS 61-90-5	C00123	C-Source, amino acid
PM02A	G11	L-Lysine	CAS 657-27-2	C00047	C-Source, amino acid
PM02A	G12	L-Methionine	CAS 63-68-3	C00073	C-Source, amino acid
PM02A	H01	L-Ornithine	CAS 3184-13-2	C00077	C-Source, amino acid
PM02A	H02	L-Phenylalanine	CAS 63-91-2	C00079	C-Source, amino acid
PM02A	H03	L-Pyroglutamic acid	CAS 98-79-3	C02238	C-Source, amino acid
PM02A	H04	L-Valine	CAS 72-18-4	C00183	C-Source, amino acid
PM02A	H05	D,L-Carnitine	CAS 461-05-2	C00487	C-Source, carboxylic acid
PM02A	H06	sec-Butylamine	CAS 13952-84-6		C-Source, amine
PM02A	H07	D,L-Octopamine	CAS 770-05-8	C04227	C-Source, amine
PM02A	H08	Putrescine	CAS 333-93-7	C00134	C-Source, amine
PM02A	H09	Dihydroxyacetone	CAS 96-26-4	C00184	C-Source, alcohol
PM02A	H10	2,3-Butanediol	CAS 513-85-9	C03044	C-Source, alcohol
PM02A	H11	2,3-Butanedione	CAS 431-03-8	C00741	C-Source, alcohol
PM02A	H12	3-Hydroxy-2-butanone	CAS 513-86-0	C00466	C-Source, alcohol
PM03B	A01	Negative Control			N-Source, Negative control
PM03B	A02	Ammonia	CAS 540-69-2	C00014	N-Source, inorganic
PM03B	A03	Nitrite	CAS 7632-00-0	C00088	N-Source, inorganic
PM03B	A04	Nitrate	CAS 7631-99-4	C00244	N-Source, inorganic
PM03B	A05	Urea	CAS 57-13-6	C00086	N-Source, other
PM03B	A06	Biuret	CAS 108-19-0	C06555	N-Source, other
PM03B	A07	L-Alanine	CAS 56-41-7	C00041	N-Source, amino acid
PM03B	A08	L-Arginine	CAS 1119-34-2	C00062	N-Source, amino acid
PM03B	A09	L-Asparagine	CAS 70-47-3	C00152	N-Source, amino acid
PM03B	A10	L-Aspartic acid	CAS 3792-50-5	C00049	N-Source, amino acid
PM03B	A11	L-Cysteine	CAS 7048-04-6	C00097	N-Source, amino acid
PM03B	A12	L-Glutamic acid	CAS 6106-04-3	C00025	N-Source, amino acid
PM03B	B01	L-Glutamine	CAS 56-85-9	C00064	N-Source, amino acid
PM03B	B02	Glycine	CAS 6000-43-7	C00037	N-Source, amino acid
PM03B	B03	L-Histidine	CAS 5934-29-2	C00135	N-Source, amino acid
PM03B	B04	L-Isoleucine	CAS 73-32-5	C00407	N-Source, amino acid
PM03B	B05	L-Leucine	CAS 61-90-5	C00123	N-Source, amino acid
PM03B	B06	L-Lysine	CAS 657-27-2	C00047	N-Source, amino acid
PM03B	B07	L-Methionine	CAS 63-68-3	C00073	N-Source, amino acid
PM03B	B08	L-Phenylalanine	CAS 63-91-2	C00079	N-Source, amino acid
PM03B	B09	L-Proline	CAS 147-85-3	C00148	N-Source, amino acid
PM03B	B10	L-Serine	CAS 56-45-1	C00065	N-Source, amino acid
PM03B	B11	L-Threonine	CAS 72-19-5	C00188	N-Source, amino acid
PM03B	B12	L-Tryptophan	CAS 73-22-3	C00078	N-Source, amino acid
PM03B	C01	L-Tyrosine	CAS 69847-45-6	C00082	N-Source, amino acid
PM03B	C02	L-Valine	CAS 72-18-4	C00183	N-Source, amino acid
PM03B	C03	D-Alanine	CAS 338-69-2	C00133	N-Source, amino acid
PM03B	C04	D-Asparagine	CAS 5794-24-1	C01905	N-Source, amino acid
PM03B	C05	D-Aspartic acid	CAS 1783-96-6	C00402	N-Source, amino acid
PM03B	C06	D-Glutamic acid	CAS 6893-26-1	C00217	N-Source, amino acid
PM03B	C07	D-Lysine	CAS 923-27-3	C00739	N-Source, amino acid
PM03B	C08	D-Serine	CAS 312-84-5	C00740	N-Source, amino acid
PM03B	C09	D-Valine	CAS 640-68-6	C06417	N-Source, amino acid
PM03B	C10	L-Citrulline	CAS 372-75-8	C00327	N-Source, amino acid
PM03B	C11	L-Homoserine	CAS 672-15-1	C00263	N-Source, amino acid
PM03B	C12	L-Ornithine	CAS 3184-13-2	C00077	N-Source, amino acid
PM03B	D01	N-Acetyl-L-Glutamic acid	CAS 1188-37-0	C00624	N-Source, amino acid
PM03B	D02	N-Phthaloyl-L-Glutamic acid	CAS 340-90-9		N-Source, amino acid
PM03B	D03	L-Pyroglutamic acid	CAS 98-79-3	C02238	N-Source, amino acid
PM03B	D04	Hydroxylamine	CAS 5470-11-1	C00192	N-Source, other
PM03B	D05	Methylamine	CAS 593-51-1	C00218	N-Source, other
PM03B	D06	N-Amylamine	CAS 110-58-7		N-Source, other
PM03B	D07	N-Butylamine	CAS 109-73-9		N-Source, other
PM03B	D08	Ethylamine	CAS 75-04-7	C00797	N-Source, other
PM03B	D09	Ethanolamine	CAS 2002-24-6	C00189	N-Source, other
PM03B	D10	Ethylenediamine	CAS 333-18-6	C12511	N-Source, other
PM03B	D11	Putrescine	CAS 333-93-7	C00134	N-Source, other
PM03B	D12	Agmatine	CAS 2482-00-0	C00179	N-Source, other
PM03B	E01	Histamine	CAS 56-92-8	C00388	N-Source, other
PM03B	E02	b-Phenylethylamine	CAS 156-28-5	C05332	N-Source, other
PM03B	E03	Tyramine	CAS 60-19-5	C00483	N-Source, other
PM03B	E04	Acetamide	CAS 60-35-5	C06244	N-Source, other
PM03B	E05	Formamide	CAS 75-12-7	C00488	N-Source, other
PM03B	E06	Glucuronamide	CAS 3789-97-7	D01791	N-Source, other
PM03B	E07	DL-Lactamide	CAS 65144-02-7		N-Source, other
PM03B	E08	D-Glucosamine	CAS 66-84-2	C00329	N-Source, other
PM03B	E09	D-Galactosamine	CAS 1772-03-8	C02262	N-Source, other
PM03B	E10	D-Mannosamine	CAS 5505-63-5	C03570	N-Source, other
PM03B	E11	N-Acetyl-D-Glucosamine	CAS 7512-17-6	C00140	N-Source, other
PM03B	E12	N-Acetyl-D-Galactosamine	CAS 14215-68-0	C01074	N-Source, other
PM03B	F01	N-Acetyl-D-Mannosamine	CAS 7772-94-3	C00645	N-Source, other
PM03B	F02	Adenine	CAS 6055-72-7	C00147	N-Source, other
PM03B	F03	Adenosine	CAS 64503-27-1	C00212	N-Source, other
PM03B	F04	Cytidine	CAS 6018-48-0	C00475	N-Source, other
PM03B	F05	Cytosine	CAS 71-30-7	C00380	N-Source, other
PM03B	F06	Guanine	CAS 635-39-2	C00242	N-Source, other
PM03B	F07	Guanosine	CAS 118-00-3	C00387	N-Source, other
PM03B	F08	Thymine	CAS 65-71-4	C00178	N-Source, other
PM03B	F09	Thymidine	CAS 50-89-5	C00214	N-Source, other
PM03B	F10	Uracil	CAS 66-22-8	C00106	N-Source, other
PM03B	F11	Uridine	CAS 58-96-8	C00299	N-Source, other
PM03B	F12	Inosine	CAS 58-63-9	C00294	N-Source, other
PM03B	G01	Xanthine	CAS 1196-43-6	C00385	N-Source, other
PM03B	G02	Xanthosine	CAS 5968-90-1	C01762	N-Source, other
PM03B	G03	Uric acid	CAS 1198-77-2	C00366	N-Source, other
PM03B	G04	Alloxan	CAS 2244-11-3	C07599	N-Source, other
PM03B	G05	Allantoin	CAS 97-59-6	C01551	N-Source, other
PM03B	G06	Parabanic acid	CAS 120-89-8		N-Source, other
PM03B	G07	DL-a-Amino-N-Butyric acid	CAS 2835-81-6	C02261	N-Source, other
PM03B	G08	g-Amino-N-Butyric acid	CAS 56-12-2	C00334	N-Source, other
PM03B	G09	e-Amino-N-Caproic acid	CAS 60-32-2	C02378	N-Source, other
PM03B	G10	DL-a-Amino-Caprylic acid	CAS 644-90-6		N-Source, other
PM03B	G11	d-Amino-N-Valeric acid	CAS 627-95-2	C00431	N-Source, other
PM03B	G12	a-Amino-N-Valeric acid	CAS 6600-40-4	C01826	N-Source, other
PM03B	H01	Ala-Asp	CAS 20727-65-5	C02871	N-Source, peptide
PM03B	H02	Ala-Gln	CAS 39537-23-0		N-Source, peptide
PM03B	H03	Ala-Glu	CAS 13187-90-1		N-Source, peptide
PM03B	H04	Ala-Gly	CAS 687-69-4		N-Source, peptide
PM03B	H05	Ala-His	CAS 3253-17-6		N-Source, peptide
PM03B	H06	Ala-Leu	CAS 3303-34-2	C05035	N-Source, peptide
PM03B	H07	Ala-Thr	CAS 24032-50-6		N-Source, peptide
PM03B	H08	Gly-Asn	CAS 1999-33-3		N-Source, peptide
PM03B	H09	Gly-Gln	CAS 13115-71-4		N-Source, peptide
PM03B	H10	Gly-Glu	CAS 7412-78-4		N-Source, peptide
PM03B	H11	Gly-Met	CAS 554-94-9		N-Source, peptide
PM03B	H12	Met-Ala	CAS 3061-96-9		N-Source, peptide
PM04A	A01	Negative Control			P-Source, Negative control
PM04A	A02	Phosphate	CAS 10049-21-5	C00009	P-Source, inorganic
PM04A	A03	Pyrophosphate	CAS 13472-36-1	C00013	P-Source, inorganic
PM04A	A04	Trimetaphosphate	CAS 7785-84-4	C02466	P-Source, inorganic
PM04A	A05	Tripolyphosphate	CAS 15091-98-2	C00536	P-Source, inorganic
PM04A	A06	Triethyl Phosphate	CAS 78-40-0		P-Source, organic
PM04A	A07	Hypophosphite	CAS 10039-56-2		P-Source, inorganic
PM04A	A08	Adenosine 2`-Monophosphate		C00946	P-Source, organic
PM04A	A09	Adenosine 3`-Monophosphate	CAS 84-21-9	C01367	P-Source, organic
PM04A	A10	Adenosine 5`-Monophosphate	CAS 18422-05-4	C00020	P-Source, organic
PM04A	A11	Adenosine 2`,3`-Cyclic Monophosphate	CAS 37063-35-7		P-Source, organic
PM04A	A12	Adenosine 3`,5`-Cyclic Monophosphate	CAS 37839-81-9	C00575	P-Source, organic
PM04A	B01	Thiophosphate	CAS 10489-48-2		P-Source, inorganic
PM04A	B02	Dithiophosphate	CAS 13473-25-1		P-Source, inorganic
PM04A	B03	DL-a-Glycerol Phosphate	CAS 3325-00-6	C00093	P-Source, organic
PM04A	B04	b-Glycerol Phosphate	CAS 154804-51-0	C02979	P-Source, organic
PM04A	B05	Carbamyl Phosphate	CAS 72461-86-0	C00169	P-Source, organic
PM04A	B06	D-2-Phospho-Glyceric acid	CAS 70195-25-4	C00631	P-Source, organic
PM04A	B07	D-3-Phospho-Glyceric acid	CAS 80731-10-8	C00197	P-Source, organic
PM04A	B08	Guanosine 2`-Monophosphate	CAS 6027-83-4		P-Source, organic
PM04A	B09	Guanosine 3`-Monophosphate		C06193	P-Source, organic
PM04A	B10	Guanosine 5`-Monophosphate	CAS 5550-12-9	C00144	P-Source, organic
PM04A	B11	Guanosine 2`,3`-Cyclic Monophosphate	CAS 15718-49-7		P-Source, organic
PM04A	B12	Guanosine 3`,5`-Cyclic Monophosphate	CAS 40732-48-7	C00942	P-Source, organic
PM04A	C01	Phosphoenol Pyruvate	CAS 5541-93-5	C00074	P-Source, organic
PM04A	C02	Phospho-Glycolic acid		C00988	P-Source, organic
PM04A	C03	D-Glucose-1-Phosphate	CAS 56401-20-8	C00103	P-Source, organic
PM04A	C04	D-Glucose-6-Phosphate	CAS 3671-99-6	C00092	P-Source, organic
PM04A	C05	2-Deoxy-D-Glucose 6-Phosphate	CAS 33068-19-8	C06369	P-Source, organic
PM04A	C06	D-Glucosamine-6-Phosphate	CAS 70442-23-8	C00352	P-Source, organic
PM04A	C07	6-Phospho-Gluconic acid	CAS 53411-70-4		P-Source, organic
PM04A	C08	Cytidine 2`-Monophosphate	CAS 85-94-9	C03104	P-Source, organic
PM04A	C09	Cytidine 3`-Monophosphate	CAS 84-52-6	C05822	P-Source, organic
PM04A	C10	Cytidine 5`-Monophosphate	CAS 6757-06-8	C00055	P-Source, organic
PM04A	C11	Cytidine 2`,3`-Cyclic Monophosphate	CAS 15718-51-1		P-Source, organic
PM04A	C12	Cytidine 3`,5`-Cyclic Monophosphate	CAS 3616-08-8	C00941	P-Source, organic
PM04A	D01	D-Mannose-1-Phosphate	CAS 99749-54-9	C00636	P-Source, organic
PM04A	D02	D-Mannose-6-Phosphate	CAS 33068-18-7	C00275	P-Source, organic
PM04A	D03	Cysteamine-S-Phosphate	CAS 3724-89-8		P-Source, organic
PM04A	D04	Phospho-L-Arginine	CAS 108321-86-4	C05945	P-Source, organic
PM04A	D05	O-Phospho-D-Serine	CAS 73913-63-0	C02532	P-Source, organic
PM04A	D06	O-Phospho-L-Serine	CAS 407-41-0	C01005	P-Source, organic
PM04A	D07	O-Phospho-L-Threonine	CAS 1114-81-4		P-Source, organic
PM04A	D08	Uridine 2`-Monophosphate	CAS 56070-25-8	C03031	P-Source, organic
PM04A	D09	Uridine 3`-Monophosphate	CAS 35170-03-7	C01368	P-Source, organic
PM04A	D10	Uridine 5`-Monophosphate	CAS 3387-36-8	C00105	P-Source, organic
PM04A	D11	Uridine 2`,3`-Cyclic Monophosphate	CAS 15718-50-0	C02355	P-Source, organic
PM04A	D12	Uridine 3`,5`-Cyclic Monophosphate	CAS 56632-58-7		P-Source, organic
PM04A	E01	O-Phospho-D-Tyrosine	CAS 108321-25-1	C06501	P-Source, organic
PM04A	E02	O-Phospho-L-Tyrosine	CAS 21820-51-9	C06501	P-Source, organic
PM04A	E03	Phosphocreatine	CAS 19333-65-4	C02305	P-Source, organic
PM04A	E04	Phosphoryl Choline	CAS 4826-71-5	C00588	P-Source, organic
PM04A	E05	O-Phosphoryl-Ethanolamine	CAS 1071-23-4	C00346	P-Source, organic
PM04A	E06	Phosphono Acetic acid	CAS 4408-78-0	C05682	P-Source, organic
PM04A	E07	2-Aminoethyl Phosphonic acid	CAS 2041-14-7	C03557	P-Source, organic
PM04A	E08	Methylene Diphosphonic acid	CAS 39478-93-8		P-Source, organic
PM04A	E09	Thymidine 3`-Monophosphate	CAS 108320-91-8		P-Source, organic
PM04A	E10	Thymidine 5`-Monophosphate	CAS 33430-62-5	C00364	P-Source, organic
PM04A	E11	Inositol Hexaphosphate	CAS 14306-25-3	C01204	P-Source, organic
PM04A	E12	Thymidine 3`,5`-Cyclic Monophosphate	CAS 76567-90-3		P-Source, organic
PM04A	F01	Negative Control			S-Source, Negative control
PM04A	F02	Sulfate	CAS 7727-73-3	C00059	S-Source, inorganic
PM04A	F03	Thiosulfate	CAS 10102-17-7	C00320	S-Source, inorganic
PM04A	F04	Tetrathionate	CAS 13721-29-4	C02084	S-Source, inorganic
PM04A	F05	Thiophosphate	CAS 10489-48-2		S-Source, inorganic
PM04A	F06	Dithiophosphate	CAS 13473-25-1		S-Source, inorganic
PM04A	F07	L-Cysteine	CAS 7048-04-6	C00097	S-Source, organic
PM04A	F08	D-Cysteine	CAS 207121-46-8	C00793	S-Source, organic
PM04A	F09	Cys-Gly	CAS 19246-18-5		S-Source, organic
PM04A	F10	L-Cysteic acid	CAS 23537-25-9	C00506	S-Source, organic
PM04A	F11	Cysteamine	CAS 156-57-0	C01678	S-Source, organic
PM04A	F12	L-Cysteine Sulfinic acid	CAS 1115-65-7	C00606	S-Source, organic
PM04A	G01	N-Acetyl-L-Cysteine	CAS 616-91-1	C06809	S-Source, organic
PM04A	G02	S-Methyl-L-Cysteine	CAS 1187-84-4	C03540	S-Source, organic
PM04A	G03	Cystathionine	CAS 535-34-2	C00542	S-Source, organic
PM04A	G04	Lanthionine	CAS 922-55-4		S-Source, organic
PM04A	G05	Glutathione	CAS 70-18-8	C00051	S-Source, organic
PM04A	G06	DL-Ethionine	CAS 67-21-0	C11227	S-Source, organic
PM04A	G07	L-Methionine	CAS 63-68-3	C00073	S-Source, organic
PM04A	G08	D-Methionine	CAS 348-67-4	C00855	S-Source, organic
PM04A	G09	Gly-Met	CAS 554-94-9		S-Source, organic
PM04A	G10	N-Acetyl-D,L-Methionine	CAS 71463-44-0	C02712	S-Source, organic
PM04A	G11	L-Methionine Sulfoxide	CAS 3226-65-1	C02989	S-Source, organic
PM04A	G12	L-Methionine Sulfone	CAS 7314-32-1		S-Source, organic
PM04A	H01	L-Djenkolic acid	CAS 28052-93-9	C08275	S-Source, organic
PM04A	H02	Thiourea	CAS 62-56-6	C14415	S-Source, organic
PM04A	H03	1-Thio-b-D-Glucose	CAS 10593-29-0		S-Source, organic
PM04A	H04	DL-Lipoamide	CAS 940-69-2	C00248	S-Source, organic
PM04A	H05	Taurocholic acid	CAS 145-42-6	C05122	S-Source, organic
PM04A	H06	Taurine	CAS 107-35-7	C00245	S-Source, organic
PM04A	H07	Hypotaurine	CAS 300-84-5	C00519	S-Source, organic
PM04A	H08	p-Aminobenzene Sulfonic acid	CAS 555-06-6	C00568	S-Source, organic
PM04A	H09	Butane Sulfonic acid	CAS 2386-54-1		S-Source, organic
PM04A	H10	2-Hydroxyethane Sulfonic acid	CAS 1562-00-1	C05123	S-Source, organic
PM04A	H11	Methane Sulfonic acid	CAS 75-75-2	C11145	S-Source, organic
PM04A	H12	Tetramethylene Sulfone	CAS 126-33-0		S-Source, organic
PM05	A01	Negative Control			Nutritional supplement, Negative control
PM05	A02	Positive Control			Nutritional supplement, Positive control
PM05	A03	L-Alanine	CAS 56-41-7	C00041	Nutritional supplement
PM05	A04	L-Arginine	CAS 1119-34-2	C00062	Nutritional supplement
PM05	A05	L-Asparagine	CAS 70-47-3	C00152	Nutritional supplement
PM05	A06	L-Aspartic acid	CAS 3792-50-5	C00049	Nutritional supplement
PM05	A07	L-Cysteine	CAS 7048-04-6	C00097	Nutritional supplement
PM05	A08	L-Glutamic acid	CAS 6106-04-3	C00025	Nutritional supplement
PM05	A09	Adenosine 3`,5`-Cyclic Monophosphate	CAS 37839-81-9	C00575	Nutritional supplement
PM05	A10	Adenine	CAS 6055-72-7	C00147	Nutritional supplement
PM05	A11	Adenosine	CAS 58-61-7	C00212	Nutritional supplement
PM05	A12	2`-Deoxyadenosine	CAS 16373-93-6	C00559	Nutritional supplement
PM05	B01	L-Glutamine	CAS 56-85-9	C00064	Nutritional supplement
PM05	B02	Glycine	CAS 56-40-6	C00037	Nutritional supplement
PM05	B03	L-Histidine	CAS 5934-29-2	C00135	Nutritional supplement
PM05	B04	L-Isoleucine	CAS 73-32-5	C00407	Nutritional supplement
PM05	B05	L-Leucine	CAS 61-90-5	C00123	Nutritional supplement
PM05	B06	L-Lysine	CAS 657-27-2	C00047	Nutritional supplement
PM05	B07	L-Methionine	CAS 63-68-3	C00073	Nutritional supplement
PM05	B08	L-Phenylalanine	CAS 63-91-2	C00079	Nutritional supplement
PM05	B09	Guanosine 3`,5`-Cyclic Monophosphate	CAS 40732-48-7	C00942	Nutritional supplement
PM05	B10	Guanine	CAS 10333-92-3	C00242	Nutritional supplement
PM05	B11	Guanosine	CAS 118-00-3	C00387	Nutritional supplement
PM05	B12	2`-Deoxyguanosine	CAS 961-07-9	C00330	Nutritional supplement
PM05	C01	L-Proline	CAS 147-85-3	C00148	Nutritional supplement
PM05	C02	L-Serine	CAS 56-45-1	C00065	Nutritional supplement
PM05	C03	L-Threonine	CAS 72-19-5	C00188	Nutritional supplement
PM05	C04	L-Tryptophan	CAS 73-22-3	C00078	Nutritional supplement
PM05	C05	L-Tyrosine	CAS 60-18-4	C00082	Nutritional supplement
PM05	C06	L-Valine	CAS 72-18-4	C00183	Nutritional supplement
PM05	C07	L-Isoleucine + L-Valine			Nutritional supplement
PM05	C08	Hydroxy-L-Proline	CAS 51-35-4	C01015	Nutritional supplement
PM05	C09	(5) 4-Amino-Imidazole-4(5)-Carboxamide	CAS 72-40-2	C04051	Nutritional supplement
PM05	C10	Hypoxanthine	CAS 68-94-0	C00262	Nutritional supplement
PM05	C11	Inosine	CAS 58-63-9	C00294	Nutritional supplement
PM05	C12	2`-Deoxyinosine	CAS 890-38-0	C05512	Nutritional supplement
PM05	D01	L-Ornithine	CAS 3184-13-2	C00077	Nutritional supplement
PM05	D02	L-Citrulline	CAS 372-75-8	C00327	Nutritional supplement
PM05	D03	Chorismic acid	CAS 617-12-9	C00251	Nutritional supplement
PM05	D04	(-)Shikimic acid	CAS 138-59-0	C00493	Nutritional supplement
PM05	D05	L-Homoserine Lactone	CAS 2185-02-6		Nutritional supplement
PM05	D06	D-Alanine	CAS 338-69-2	C00133	Nutritional supplement
PM05	D07	D-Aspartic acid	CAS 1783-96-6	C00402	Nutritional supplement
PM05	D08	D-Glutamic acid	CAS 6893-26-1	C00217	Nutritional supplement
PM05	D09	DL-Diamino-a,e-Pimelic acid	CAS 2577-62-0	C00680	Nutritional supplement
PM05	D10	Cytosine	CAS 71-30-7	C00380	Nutritional supplement
PM05	D11	Cytidine	CAS 6018-48-0	C00475	Nutritional supplement
PM05	D12	2`-Deoxycytidine	CAS 951-77-9	C00881	Nutritional supplement
PM05	E01	Putrescine	CAS 333-93-7	C00134	Nutritional supplement
PM05	E02	Spermidine	CAS 334-50-9	C00315	Nutritional supplement
PM05	E03	Spermine	CAS 306-67-2	C00750	Nutritional supplement
PM05	E04	Pyridoxine	CAS 58-56-0	C00314	Nutritional supplement
PM05	E05	Pyridoxal	CAS 65-22-5	C00250	Nutritional supplement
PM05	E06	Pyridoxamine	CAS 524-36-7	C00534	Nutritional supplement
PM05	E07	b-Alanine	CAS 107-95-9	C00099	Nutritional supplement
PM05	E08	D-Pantothenic acid	CAS 137-08-6	C00864	Nutritional supplement
PM05	E09	Orotic acid	CAS 154-85-8	C00295	Nutritional supplement
PM05	E10	Uracil	CAS 66-22-8	C00106	Nutritional supplement
PM05	E11	Uridine	CAS 58-96-8	C00299	Nutritional supplement
PM05	E12	2`-Deoxyuridine	CAS 951-78-0	C00526	Nutritional supplement
PM05	F01	Quinolinic acid	CAS 89-00-9	C03722	Nutritional supplement
PM05	F02	Nicotinic acid	CAS 59-67-6	C00253	Nutritional supplement
PM05	F03	Nicotinamide	CAS 98-92-0	C00153	Nutritional supplement
PM05	F04	b-Nicotinamide Adenine Dinucleotide	CAS 53-84-9	C00003	Nutritional supplement
PM05	F05	d-Amino-levulinic acid	CAS 627-95-2	C00431	Nutritional supplement
PM05	F06	Hematin	CAS 15489-90-4		Nutritional supplement
PM05	F07	Deferoxamine	CAS 138-14-7	C06940	Nutritional supplement
PM05	F08	a-D-Glucose	CAS 50-99-7	C00031	Nutritional supplement
PM05	F09	N-Acetyl-D-Glucosamine	CAS 7512-17-6	C00140	Nutritional supplement
PM05	F10	Thymine	CAS 65-71-4	C00178	Nutritional supplement
PM05	F11	Glutathione	CAS 70-18-8	C00051	Nutritional supplement
PM05	F12	Thymidine	CAS 50-89-5	C00214	Nutritional supplement
PM05	G01	Oxaloacetic acid	CAS 328-42-7	C00036	Nutritional supplement
PM05	G02	D-Biotin	CAS 58-85-5	C00120	Nutritional supplement
PM05	G03	Cyanocobalamin	CAS 68-19-9	C02823	Nutritional supplement
PM05	G04	p-Amino-Benzoic acid	CAS 555-06-6	C00568	Nutritional supplement
PM05	G05	Folic acid	CAS 59-30-3	C00504	Nutritional supplement
PM05	G06	Inosine + Thiamine			Nutritional supplement
PM05	G07	Thiamine	CAS 67-03-8	C00378	Nutritional supplement
PM05	G08	Thiamine Pyrophosphate	CAS 154-87-0	C00068	Nutritional supplement
PM05	G09	Riboflavin	CAS 83-88-5	C00255	Nutritional supplement
PM05	G10	Pyrrolo-Quinoline Quinone	CAS 72909-34-3	C00113	Nutritional supplement
PM05	G11	Menadione	CAS 57414-02-5	C05377	Nutritional supplement
PM05	G12	m-Inositol	CAS 87-89-8	C00137	Nutritional supplement
PM05	H01	Butyric acid	CAS 156-54-7	C00246	Nutritional supplement
PM05	H02	a-Hydroxybutyric acid	CAS 19054-57-0	C05984	Nutritional supplement
PM05	H03	a-Ketobutyric acid	CAS 2013-26-5	C00109	Nutritional supplement
PM05	H04	Caprylic acid	CAS 1984-06-1	C06423	Nutritional supplement
PM05	H05	DL-Thioctic acid	CAS 1077-28-7	C00725	Nutritional supplement
PM05	H06	DL-Mevalonic acid Lactone	CAS 674-26-0	C02104	Nutritional supplement
PM05	H07	DL-Carnitine	CAS 461-05-2	C00487	Nutritional supplement
PM05	H08	Choline	CAS 77-91-8	C00114	Nutritional supplement
PM05	H09	Tween 20	CAS 9005-64-5	C11624	Nutritional supplement
PM05	H10	Tween 40	CAS 9005-66-7		Nutritional supplement
PM05	H11	Tween 60	CAS 9005-67-8		Nutritional supplement
PM05	H12	Tween 80	CAS 9005-65-6	C11625	Nutritional supplement
PM06	A01	Negative Control			N-Source, Negative control
PM06	A02	L-Glutamine	CAS 56-85-9	C00064	N-Source, amino acid
PM06	A03	Ala-Ala	CAS 1948-31-8		N-Source, peptide
PM06	A04	Ala-Arg	CAS 16709-12-9	C05034	N-Source, peptide
PM06	A05	Ala-Asn	CAS 31796-57-3		N-Source, peptide
PM06	A06	Ala-Glu	CAS 13187-90-1		N-Source, peptide
PM06	A07	Ala-Gly	CAS 687-69-4		N-Source, peptide
PM06	A08	Ala-His	CAS 3253-17-6		N-Source, peptide
PM06	A09	Ala-Leu	CAS 3303-34-2	C05035	N-Source, peptide
PM06	A10	Ala-Lys	CAS 68973-27-3	C05036	N-Source, peptide
PM06	A11	Ala-Phe	CAS 3061-90-3		N-Source, peptide
PM06	A12	Ala-Pro	CAS 13485-59-1		N-Source, peptide
PM06	B01	Ala-Ser	CAS 3303-41-1		N-Source, peptide
PM06	B02	Ala-Thr	CAS 24032-50-6		N-Source, peptide
PM06	B03	Ala-Trp	CAS 16305-75-2	C02732	N-Source, peptide
PM06	B04	Ala-Tyr	CAS 3061-88-9	C05039	N-Source, peptide
PM06	B05	Arg-Ala	CAS 40968-45-4		N-Source, peptide
PM06	B06	Arg-Arg	CAS 15483-27-9	C05034	N-Source, peptide
PM06	B07	Arg-Asp	CAS 15706-88-4	C02871	N-Source, peptide
PM06	B08	Arg-Gln	CAS 2483-17-2		N-Source, peptide
PM06	B09	Arg-Glu	CAS 15706-89-5		N-Source, peptide
PM06	B10	Arg-Ile	CAS 62632-70-6		N-Source, peptide
PM06	B11	Arg-Leu	CAS 1188-24-5	C05035	N-Source, peptide
PM06	B12	Arg-Lys	CAS 40968-46-5	C05036	N-Source, peptide
PM06	C01	Arg-Met			N-Source, peptide
PM06	C02	Arg-Phe	CAS 2047-13-4		N-Source, peptide
PM06	C03	Arg-Ser	CAS 70921-62-9		N-Source, peptide
PM06	C04	Arg-Trp	CAS 25615-38-7	C02732	N-Source, peptide
PM06	C05	Arg-Tyr	CAS 74863-12-0	C05039	N-Source, peptide
PM06	C06	Arg-Val	CAS 2896-20-0+D558		N-Source, peptide
PM06	C07	Asn-Glu	CAS 20917-58-2		N-Source, peptide
PM06	C08	Asn-Val	CAS 145314-87-0		N-Source, peptide
PM06	C09	Asp-Asp	CAS 58471-53-7	C02871	N-Source, peptide
PM06	C10	Asp-Glu	CAS 6157-06-8		N-Source, peptide
PM06	C11	Asp-Leu	CAS 3062-14-4	C05035	N-Source, peptide
PM06	C12	Asp-Lys	CAS 5891-51-0	C05036	N-Source, peptide
PM06	D01	Asp-Phe	CAS 13433-09-5		N-Source, peptide
PM06	D02	Asp-Trp	CAS 71835-79-5	C02732	N-Source, peptide
PM06	D03	Asp-Val	CAS 13433-04-0		N-Source, peptide
PM06	D04	Cys-Gly	CAS 19246-18-5		N-Source, peptide
PM06	D05	Gln-Gln	CAS 54419-93-1		N-Source, peptide
PM06	D06	Gln-Gly	CAS 2650-65-9		N-Source, peptide
PM06	D07	Glu-Asp	CAS 3918-84-1	C02871	N-Source, peptide
PM06	D08	Glu-Glu	CAS 3929-61-1		N-Source, peptide
PM06	D09	Glu-Gly	CAS 13716-89-7		N-Source, peptide
PM06	D10	Glu-Ser	CAS 5875-38-7		N-Source, peptide
PM06	D11	Glu-Trp	CAS 38101-59-6	C02732	N-Source, peptide
PM06	D12	Glu-Tyr	CAS 3422-39-7	C05039	N-Source, peptide
PM06	E01	Glu-Val	CAS 5879-06-1		N-Source, peptide
PM06	E02	Gly-Ala	CAS 3695-73-6		N-Source, peptide
PM06	E03	Gly-Arg	CAS 18635-55-7	C05034	N-Source, peptide
PM06	E04	Gly-Cys	CAS 57281-78-4		N-Source, peptide
PM06	E05	Gly-Gly	CAS 556-50-3		N-Source, peptide
PM06	E06	Gly-His	CAS 2489-13-6		N-Source, peptide
PM06	E07	Gly-Leu	CAS 869-19-2	C05035	N-Source, peptide
PM06	E08	Gly-Lys	CAS 31461-63-9	C05036	N-Source, peptide
PM06	E09	Gly-Met	CAS 554-94-9		N-Source, peptide
PM06	E10	Gly-Phe	CAS 3321-03-7		N-Source, peptide
PM06	E11	Gly-Pro	CAS 704-15-4		N-Source, peptide
PM06	E12	Gly-Ser	CAS 7361-43-5		N-Source, peptide
PM06	F01	Gly-Thr	CAS 7093-70-1		N-Source, peptide
PM06	F02	Gly-Trp	CAS 2390-74-1	C02732	N-Source, peptide
PM06	F03	Gly-Tyr	CAS 658-79-7	C05039	N-Source, peptide
PM06	F04	Gly-Val	CAS 1963-21-9		N-Source, peptide
PM06	F05	His-Asp	CAS 41658-60-0	C02871	N-Source, peptide
PM06	F06	His-Gly	CAS 2578-58-7		N-Source, peptide
PM06	F07	His-Leu	CAS 7763-65-7	C05035	N-Source, peptide
PM06	F08	His-Lys	CAS 151151-29-0	C05036	N-Source, peptide
PM06	F09	His-Met	CAS 2488-11-1		N-Source, peptide
PM06	F10	His-Pro	CAS 658-79-7		N-Source, peptide
PM06	F11	His-Ser	CAS 21438-60-8		N-Source, peptide
PM06	F12	His-Trp	CAS 23403-90-9	C02732	N-Source, peptide
PM06	G01	His-Tyr	CAS 35979-00-1	C05039	N-Source, peptide
PM06	G02	His-Val	CAS 76019-15-3		N-Source, peptide
PM06	G03	Ile-Ala	CAS 24787-73-3		N-Source, peptide
PM06	G04	Ile-Arg	CAS 55715-01-0	C05034	N-Source, peptide
PM06	G05	Ile-Gln			N-Source, peptide
PM06	G06	Ile-Gly	CAS 868-28-0		N-Source, peptide
PM06	G07	Ile-His	CAS 97284-12-3		N-Source, peptide
PM06	G08	Ile-Ile	CAS 42537-99-5		N-Source, peptide
PM06	G09	Ile-Met	CAS 42384-14-5		N-Source, peptide
PM06	G10	Ile-Phe	CAS 22951-98-0		N-Source, peptide
PM06	G11	Ile-Pro	CAS 37462-92-3		N-Source, peptide
PM06	G12	Ile-Ser	CAS 6403-14-1		N-Source, peptide
PM06	H01	Ile-Trp	CAS 13589-06-5	C02732	N-Source, peptide
PM06	H02	Ile-Tyr	CAS 38579-21-4	C05039	N-Source, peptide
PM06	H03	Ile-Val	CAS 41017-96-3		N-Source, peptide
PM06	H04	Leu-Ala	CAS 7298-84-2		N-Source, peptide
PM06	H05	Leu-Arg	CAS 26607-15-8+D617	C05034	N-Source, peptide
PM06	H06	Leu-Asp	CAS 32949-40-9	C02871	N-Source, peptide
PM06	H07	Leu-Glu	CAS 16364-31-1		N-Source, peptide
PM06	H08	Leu-Gly	CAS 686-50-0		N-Source, peptide
PM06	H09	Leu-Ile	CAS 36077-41-5		N-Source, peptide
PM06	H10	Leu-Leu	CAS 3303-31-9	C05035	N-Source, peptide
PM06	H11	Leu-Met	CAS 36077-39-1		N-Source, peptide
PM06	H12	Leu-Phe	CAS 3063-05-6		N-Source, peptide
PM07	A01	Negative Control			N-Source, Negative control
PM07	A02	L-Glutamine	CAS 56-85-9	C00064	N-Source, amino acid
PM07	A03	Leu-Ser	CAS 6209-12-7		N-Source, peptide
PM07	A04	Leu-Trp	CAS 5156-22-9	C02732	N-Source, peptide
PM07	A05	Leu-Val	CAS 13588-95-9		N-Source, peptide
PM07	A06	Lys-Ala	CAS 17043-71-9		N-Source, peptide
PM07	A07	Lys-Arg	CAS 29586-66-1	C05034	N-Source, peptide
PM07	A08	Lys-Glu	CAS 45234-02-4		N-Source, peptide
PM07	A09	Lys-Ile	CAS 20556-13-2		N-Source, peptide
PM07	A10	Lys-Leu	CAS 7369-79-1	C05035	N-Source, peptide
PM07	A11	Lys-Lys	CAS 13184-13-9	C05036	N-Source, peptide
PM07	A12	Lys-Phe	CAS 4078-58-4		N-Source, peptide
PM07	B01	Lys-Pro	CAS 52766-27-5		N-Source, peptide
PM07	B02	Lys-Ser	CAS 275366-32-0		N-Source, peptide
PM07	B03	Lys-Thr	CAS 97791-84-9		N-Source, peptide
PM07	B04	Lys-Trp	CAS 50674-18-5	C02732	N-Source, peptide
PM07	B05	Lys-Tyr	CAS 35978-98-4	C05039	N-Source, peptide
PM07	B06	Lys-Val	CAS 20556-11-0		N-Source, peptide
PM07	B07	Met-Arg	CAS 60461-10-1	C05034	N-Source, peptide
PM07	B08	Met-Asp	CAS 14595-65-4	C02871	N-Source, peptide
PM07	B09	Met-Gln	CAS 36261-62-8		N-Source, peptide
PM07	B10	Met-Glu	CAS 14517-44-3		N-Source, peptide
PM07	B11	Met-Gly	CAS 14486-03-4		N-Source, peptide
PM07	B12	Met-His	CAS 14486-12-5		N-Source, peptide
PM07	C01	Met-Ile	CAS 40883-17-8		N-Source, peptide
PM07	C02	Met-Leu	CAS 14486-16-9	C05035	N-Source, peptide
PM07	C03	Met-Lys	CAS 45214-88-8+D651	C05036	N-Source, peptide
PM07	C04	Met-Met	CAS 7349-78-2		N-Source, peptide
PM07	C05	Met-Phe	CAS 14492-14-9		N-Source, peptide
PM07	C06	Met-Pro	CAS 142702-34-9		N-Source, peptide
PM07	C07	Met-Trp	CAS 60535-02-6	C02732	N-Source, peptide
PM07	C08	Met-Val	CAS 14486-13-6		N-Source, peptide
PM07	C09	Phe-Ala	CAS 3918-87-4		N-Source, peptide
PM07	C10	Phe-Gly	CAS 721-90-4		N-Source, peptide
PM07	C11	Phe-Ile	CAS 22951-94-6		N-Source, peptide
PM07	C12	Phe-Phe	CAS 2577-40-4		N-Source, peptide
PM07	D01	Phe-Pro	CAS 7669-65-0		N-Source, peptide
PM07	D02	Phe-Ser	CAS 16053-39-7		N-Source, peptide
PM07	D03	Phe-Trp	CAS 24587-41-5	C02732	N-Source, peptide
PM07	D04	Pro-Ala	CAS 6422-36-2		N-Source, peptide
PM07	D05	Pro-Asp	CAS 85227-98-1	C02871	N-Source, peptide
PM07	D06	Pro-Gln	CAS 18668-08-1		N-Source, peptide
PM07	D07	Pro-Gly	CAS 2578-57-6		N-Source, peptide
PM07	D08	Pro-Hyp	CAS 18684-24-7		N-Source, peptide
PM07	D09	Pro-Leu	CAS 52899-07-7	C05035	N-Source, peptide
PM07	D10	Pro-Phe	CAS 13589-02-1		N-Source, peptide
PM07	D11	Pro-Pro	CAS 76932-06-4		N-Source, peptide
PM07	D12	Pro-Tyr	CAS 19786-36-8	C05039	N-Source, peptide
PM07	E01	Ser-Ala	CAS 6403-17-4		N-Source, peptide
PM07	E02	Ser-Gly	CAS 687-63-8		N-Source, peptide
PM07	E03	Ser-His	CAS 67726-09-4		N-Source, peptide
PM07	E04	Ser-Leu	CAS 6665-16-3	C05035	N-Source, peptide
PM07	E05	Ser-Met	CAS 3227-09-6		N-Source, peptide
PM07	E06	Ser-Phe	CAS 16875-28-8		N-Source, peptide
PM07	E07	Ser-Pro	CAS 23827-93-2		N-Source, peptide
PM07	E08	Ser-Ser	CAS 6620-95-7		N-Source, peptide
PM07	E09	Ser-Tyr	CAS 21435-27-8	C05039	N-Source, peptide
PM07	E10	Ser-Val	CAS 51782-06-0		N-Source, peptide
PM07	E11	Thr-Ala	CAS 56217-50-6		N-Source, peptide
PM07	E12	Thr-Arg	CAS 13448-26-5	C05034	N-Source, peptide
PM07	F01	Thr-Glu	CAS 54532-73-9		N-Source, peptide
PM07	F02	Thr-Gly	CAS 686-44-2		N-Source, peptide
PM07	F03	Thr-Leu	CAS 50299-12-2	C05035	N-Source, peptide
PM07	F04	Thr-Met	CAS 90729-28-5		N-Source, peptide
PM07	F05	Thr-Pro	CAS 281670-51-7		N-Source, peptide
PM07	F06	Trp-Ala	CAS 24046-71-7		N-Source, peptide
PM07	F07	Trp-Arg	CAS 88831-09-8	C05034	N-Source, peptide
PM07	F08	Trp-Asp	CAS 71835-78-4	C02871	N-Source, peptide
PM07	F09	Trp-Glu	CAS 36099-95-3		N-Source, peptide
PM07	F10	Trp-Gly	CAS 7360-09-0		N-Source, peptide
PM07	F11	Trp-Leu	CAS 13123-35-8	C05035	N-Source, peptide
PM07	F12	Trp-Lys	CAS 51790-14-8	C05036	N-Source, peptide
PM07	G01	Trp-Phe	CAS 6686-02-8		N-Source, peptide
PM07	G02	Trp-Ser	CAS 133101-40-3		N-Source, peptide
PM07	G03	Trp-Trp	CAS 20696-60-0	C02732	N-Source, peptide
PM07	G04	Trp-Tyr	CAS 19653-76-0	C05039	N-Source, peptide
PM07	G05	Tyr-Ala	CAS 730-08-5		N-Source, peptide
PM07	G06	Tyr-Gln	CAS 28252-40-6		N-Source, peptide
PM07	G07	Tyr-Glu	CAS 2545-89-3		N-Source, peptide
PM07	G08	Tyr-Gly	CAS 673-08-5		N-Source, peptide
PM07	G09	Tyr-His	CAS 3788-44-1		N-Source, peptide
PM07	G10	Tyr-Leu	CAS 17355-10-1	C05035	N-Source, peptide
PM07	G11	Tyr-Lys	CAS 54925-88-1	C05036	N-Source, peptide
PM07	G12	Tyr-Phe	CAS 17355-11-2		N-Source, peptide
PM07	H01	Tyr-Trp	CAS 60815-41-0	C02732	N-Source, peptide
PM07	H02	Tyr-Tyr	CAS 1050-28-8	C05039	N-Source, peptide
PM07	H03	Val-Arg	CAS 37682-75-0	C05034	N-Source, peptide
PM07	H04	Val-Asn	CAS 66170-00-1		N-Source, peptide
PM07	H05	Val-Asp	CAS 20556-16-5	C02871	N-Source, peptide
PM07	H06	Val-Gly	CAS 686-43-1		N-Source, peptide
PM07	H07	Val-His	CAS 13589-07-6		N-Source, peptide
PM07	H08	Val-Ile	CAS 20556-14-3		N-Source, peptide
PM07	H09	Val-Leu	CAS 95977-55-2	C05035	N-Source, peptide
PM07	H10	Val-Tyr	CAS 3061-91-4	C05039	N-Source, peptide
PM07	H11	Val-Val	CAS 3918-94-3		N-Source, peptide
PM07	H12	g-Glu-Gly	CAS 1948-29-4		N-Source, peptide
PM08	A01	Negative Control			N-Source, Negative control
PM08	A02	L-Glutamine	CAS 56-85-9	C00064	N-Source, amino acid
PM08	A03	Ala-Asp	CAS 20727-65-5	C02871	N-Source, peptide
PM08	A04	Ala-Gln	CAS 39537-23-0		N-Source, peptide
PM08	A05	Ala-Ile	CAS 29727-65-9		N-Source, peptide
PM08	A06	Ala-Met	CAS 14486-05-6		N-Source, peptide
PM08	A07	Ala-Val	CAS 3303-45-5		N-Source, peptide
PM08	A08	Asp-Ala	CAS 13433-02-8		N-Source, peptide
PM08	A09	Asp-Gln	CAS 13433-13-1		N-Source, peptide
PM08	A10	Asp-Gly	CAS 3790-51-0		N-Source, peptide
PM08	A11	Glu-Ala	CAS 21064-18-6		N-Source, peptide
PM08	A12	Gly-Asn	CAS 1999-33-3		N-Source, peptide
PM08	B01	Gly-Asp	CAS 4685-12-5	C02871	N-Source, peptide
PM08	B02	Gly-Ile	CAS 19461-38-2		N-Source, peptide
PM08	B03	His-Ala	CAS 16874-75-2		N-Source, peptide
PM08	B04	His-Glu	CAS 53634-28-9		N-Source, peptide
PM08	B05	His-His	CAS 306-14-9		N-Source, peptide
PM08	B06	Ile-Asn	CAS 59652-59-4		N-Source, peptide
PM08	B07	Ile-Leu	CAS 26462-22-6	C05035	N-Source, peptide
PM08	B08	Leu-Asn	CAS 14608-81-2		N-Source, peptide
PM08	B09	Leu-His	CAS 38062-72-5		N-Source, peptide
PM08	B10	Leu-Pro	CAS 87178-63-0		N-Source, peptide
PM08	B11	Leu-Tyr	CAS 968-21-8	C05039	N-Source, peptide
PM08	B12	Lys-Asp	CAS 20556-18-7	C02871	N-Source, peptide
PM08	C01	Lys-Gly	CAS 40719-58-2		N-Source, peptide
PM08	C02	Lys-Met	CAS 97729-52-7		N-Source, peptide
PM08	C03	Met-Thr	CAS 40883-16-7		N-Source, peptide
PM08	C04	Met-Tyr	CAS 13589-04-3	C05039	N-Source, peptide
PM08	C05	Phe-Asp	CAS 22828-05-3	C02871	N-Source, peptide
PM08	C06	Phe-Glu	CAS 3617-45-6		N-Source, peptide
PM08	C07	Gln-Glu	CAS 88830-90-4		N-Source, peptide
PM08	C08	Phe-Met	CAS 15080-84-9		N-Source, peptide
PM08	C09	Phe-Tyr	CAS 17355-18-9	C05039	N-Source, peptide
PM08	C10	Phe-Val	CAS 3918-90-9		N-Source, peptide
PM08	C11	Pro-Arg	CAS 2418-74-8	C05034	N-Source, peptide
PM08	C12	Pro-Asn	CAS 107856-82-6		N-Source, peptide
PM08	D01	Pro-Glu	CAS 67644-00-2		N-Source, peptide
PM08	D02	Pro-lle	CAS 51926-51-3		N-Source, peptide
PM08	D03	Pro-Lys	CAS 71227-70-8+D759	C05036	N-Source, peptide
PM08	D04	Pro-Ser	CAS 76932-06-4		N-Source, peptide
PM08	D05	Pro-Trp	CAS 35310-39-5	C02732	N-Source, peptide
PM08	D06	Pro-Val	CAS 52899-09-9		N-Source, peptide
PM08	D07	Ser-Asn	CAS 81466-41-3		N-Source, peptide
PM08	D08	Ser-Asp	CAS 2543-31-9	C02871	N-Source, peptide
PM08	D09	Ser-Gln	CAS 94421-66-6		N-Source, peptide
PM08	D10	Ser-Glu	CAS 6403-16-3		N-Source, peptide
PM08	D11	Thr-Asp	CAS 108320-97-4	C02871	N-Source, peptide
PM08	D12	Thr-Gln	CAS 96337-79-0		N-Source, peptide
PM08	E01	Thr-Phe	CAS 16875-27-7		N-Source, peptide
PM08	E02	Thr-Ser	CAS 61043-86-5		N-Source, peptide
PM08	E03	Trp-Val	CAS 24613-12-5		N-Source, peptide
PM08	E04	Tyr-Ile	CAS 40829-32-1		N-Source, peptide
PM08	E05	Tyr-Val	CAS 17355-09-8		N-Source, peptide
PM08	E06	Val-Ala	CAS 27493-61-4		N-Source, peptide
PM08	E07	Val-Gln	CAS 42854-54-6		N-Source, peptide
PM08	E08	Val-Glu	CAS 3062-07-5		N-Source, peptide
PM08	E09	Val-Lys	CAS 22677-62-9+D777	C05036	N-Source, peptide
PM08	E10	Val-Met	CAS 14486-09-0		N-Source, peptide
PM08	E11	Val-Phe	CAS 3918-92-1		N-Source, peptide
PM08	E12	Val-Pro	CAS 105931-64-4		N-Source, peptide
PM08	F01	Val-Ser	CAS 13588-94-8		N-Source, peptide
PM08	F02	b-Ala-Ala	CAS 34322-87-7		N-Source, peptide
PM08	F03	b-Ala-Gly	CAS 2672-88-0		N-Source, peptide
PM08	F04	b-Ala-His	CAS 305-84-0		N-Source, peptide
PM08	F05	Met-b-Ala	CAS 17136-27-5		N-Source, peptide
PM08	F06	b-Ala-Phe	CAS 17136-28-6		N-Source, peptide
PM08	F07	D-Ala-D-Ala	CAS 923-16-0		N-Source, peptide
PM08	F08	D-Ala-Gly	CAS 3997-90-8		N-Source, peptide
PM08	F09	D-Ala-Leu	CAS 67113-60-4	C05035	N-Source, peptide
PM08	F10	D-Leu-D-Leu	CAS 38689-30-4		N-Source, peptide
PM08	F11	D-Leu-Gly	CAS 997-05-7		N-Source, peptide
PM08	F12	D-Leu-Tyr	CAS 3303-29-5	C05039	N-Source, peptide
PM08	G01	g-Glu-Gly	CAS 1948-29-4		N-Source, peptide
PM08	G02	g-D-Glu-Gly	CAS 6729-55-1		N-Source, peptide
PM08	G03	Gly-D-Ala	CAS 691-81-6		N-Source, peptide
PM08	G04	Gly-D-Asp	CAS 17343-03-2		N-Source, peptide
PM08	G05	Gly-D-Ser	CAS 82660-87-5		N-Source, peptide
PM08	G06	Gly-D-Thr	CAS 7361-42-4		N-Source, peptide
PM08	G07	Gly-D-Val	CAS 10521-49-0		N-Source, peptide
PM08	G08	Leu-b-Ala	CAS 30806-09-8		N-Source, peptide
PM08	G09	Leu-D-Leu	CAS 17665-02-0		N-Source, peptide
PM08	G10	Phe-b-Ala	CAS 54745-27-6		N-Source, peptide
PM08	G11	Ala-Ala-Ala	CAS 5874-90-8		N-Source, peptide
PM08	G12	D-Ala-Gly-Gly	CAS 77286-90-9		N-Source, peptide
PM08	H01	Gly-Gly-Ala	CAS 19729-30-7		N-Source, peptide
PM08	H02	Gly-Gly-D-Leu	CAS 71184-74-2		N-Source, peptide
PM08	H03	Gly-Gly-Gly	CAS 556-33-2		N-Source, peptide
PM08	H04	Gly-Gly-Ile	CAS 17355-10-1		N-Source, peptide
PM08	H05	Gly-Gly-Leu	CAS 14857-82-0	C05035	N-Source, peptide
PM08	H06	Gly-Gly-Phe	CAS 6234-26-0		N-Source, peptide
PM08	H07	Val-Tyr-Val	CAS 17355-22-5		N-Source, peptide
PM08	H08	Gly-Phe-Phe	CAS 13116-21-7		N-Source, peptide
PM08	H09	Leu-Gly-Gly	CAS 1187-50-4		N-Source, peptide
PM08	H10	Leu-Leu-Leu	CAS 10329-75-6	C05035	N-Source, peptide
PM08	H11	Phe-Gly-Gly	CAS 23576-42-3		N-Source, peptide
PM08	H12	Tyr-Gly-Gly	CAS 21778-69-8		N-Source, peptide
PM09	A01	1% NaCl	CAS 7647-14-5	C13563	osmotic sensitivity, NaCl
PM09	A02	2% NaCl	CAS 7647-14-5	C13563	osmotic sensitivity, NaCl
PM09	A03	3% NaCl	CAS 7647-14-5	C13563	osmotic sensitivity, NaCl
PM09	A04	4% NaCl	CAS 7647-14-5	C13563	osmotic sensitivity, NaCl
PM09	A05	5% NaCl	CAS 7647-14-5	C13563	osmotic sensitivity, NaCl
PM09	A06	5.5% NaCl	CAS 7647-14-5	C13563	osmotic sensitivity, NaCl
PM09	A07	6% NaCl	CAS 7647-14-5	C13563	osmotic sensitivity, NaCl
PM09	A08	6.5% NaCl	CAS 7647-14-5	C13563	osmotic sensitivity, NaCl
PM09	A09	7% NaCl	CAS 7647-14-5	C13563	osmotic sensitivity, NaCl
PM09	A10	8% NaCl	CAS 7647-14-5	C13563	osmotic sensitivity, NaCl
PM09	A11	9% NaCl	CAS 7647-14-5	C13563	osmotic sensitivity, NaCl
PM09	A12	10% NaCl	CAS 7647-14-5	C13563	osmotic sensitivity, NaCl
PM09	B01	6% NaCl	CAS 7647-14-5		osmotic sensitivity, NaCl control
PM09	B02	6% NaCl + Betaine	CAS 107-43-7	C00719	osmolyte, betaine
PM09	B03	6% NaCl + NN Dimethyl Glycine	CAS 1118-68-9	C01026	osmolyte, dimethylglycine
PM09	B04	6% NaCl + Sarcosine	CAS 107-97-1	C00213	osmolyte, sarcosine
PM09	B05	6% NaCl + Dimethyl Sulphonyl Propionate	CAS		osmolyte, dimethyl sulphonyl propionate
PM09	B06	6% NaCl + MOPS	CAS		osmolyte, MOPS
PM09	B07	6% NaCl + Ectoine	CAS	C06231	osmolyte, ectoine
PM09	B08	6% NaCl + Choline	CAS 77-91-8	C00114	osmolyte, choline
PM09	B09	6% NaCl + Phosphorylcholine	CAS 4826-71-5	C00588	osmolyte, phosphorylcholine
PM09	B10	6% NaCl + Creatine	CAS 57-00-1	C00300	osmolyte, creatine
PM09	B11	6% NaCl + Creatinine	CAS 19230-81-0	C00791	osmolyte, creatinine
PM09	B12	6% NaCl + L-Carnitine	CAS 44985-71-9	C00318	osmolyte, carnitine
PM09	C01	6% NaCl + KCl	CAS 7447-40-7	C13567	osmolyte, KCl
PM09	C02	6% NaCl + L-Proline	CAS 147-85-3	C00148	osmolyte, proline
PM09	C03	6% NaCl + N-Acetyl-L-Glutamine	CAS		osmolyte, acetyl glutamine
PM09	C04	6% NaCl + b-Glutamic acid	CAS		osmolyte, b-glutamate
PM09	C05	6% NaCl + g-Amino-N-Butyric acid	CAS		osmolyte, g-amino butyric acid
PM09	C06	6% NaCl + Glutathione	CAS 70-18-8	C00051	osmolyte, glutathione
PM09	C07	6% NaCl + Glycerol	CAS 56-81-5	C00116	osmolyte, glycerol
PM09	C08	6% NaCl + Trehalose	CAS 99-20-7	C01083	osmolyte, trehalose
PM09	C09	6% NaCl + Trimethylamine-N-Oxide	CAS 1184-78-7	C01104	osmolyte, trimethylamine-N-oxide
PM09	C10	6% NaCl + Trimethylamine	CAS 75-50-3	C00565	osmolyte, trimethylamine
PM09	C11	6% NaCl + Octopine	CAS	C04137	osmolyte, octopine
PM09	C12	6% NaCl + Trigonelline	CAS 535-83-1	C01004	osmolyte, trigonelline
PM09	D01	3% Potassium Chloride	CAS 7447-40-7	C13567	osmotic sensitivity, KCl
PM09	D02	4% Potassium chloride	CAS 7447-40-7	C13567	osmotic sensitivity, KCl
PM09	D03	5% Potassium Chloride	CAS 7447-40-7	C13567	osmotic sensitivity, KCl
PM09	D04	6% Potassium chloride	CAS 7447-40-7	C13567	osmotic sensitivity, KCl
PM09	D05	2% Sodium Sulfate	CAS 7757-82-6	C13199	osmotic sensitivity, Na2SO4
PM09	D06	3% Sodium Sulfate	CAS 7757-82-6	C13199	osmotic sensitivity, Na2SO4
PM09	D07	4% Sodium Sulfate	CAS 7757-82-6	C13199	osmotic sensitivity, Na2SO4
PM09	D08	5% Sodium Sulfate	CAS 7757-82-6	C13199	osmotic sensitivity, Na2SO4
PM09	D09	5% Ethylene Glycol	CAS 107-21-1	C01380	osmotic sensitivity, ethylene glycol
PM09	D10	10% Ethylene Glycol	CAS 107-21-1	C01380	osmotic sensitivity, ethylene glycol
PM09	D11	15% Ethylene Glycol	CAS 107-21-1	C01380	osmotic sensitivity, ethylene glycol
PM09	D12	20% Ethylene Glycol	CAS 107-21-1	C01380	osmotic sensitivity, ethylene glycol
PM09	E01	1% Sodium Formate	CAS 141-53-7		osmotic sensitivity, sodium formate
PM09	E02	2% Sodium Formate	CAS 141-53-7		osmotic sensitivity, sodium formate
PM09	E03	3% Sodium Formate	CAS 141-53-7		osmotic sensitivity, sodium formate
PM09	E04	4% Sodium Formate	CAS 141-53-7		osmotic sensitivity, sodium formate
PM09	E05	5% Sodium Formate	CAS 141-53-7		osmotic sensitivity, sodium formate
PM09	E06	6% Sodium Formate	CAS 141-53-7		osmotic sensitivity, sodium formate
PM09	E07	2% Urea	CAS 57-13-6	C00086	osmotic sensitivity, urea
PM09	E08	3% Urea	CAS 57-13-6	C00086	osmotic sensitivity, urea
PM09	E09	4% Urea	CAS 57-13-6	C00086	osmotic sensitivity, urea
PM09	E10	5% Urea	CAS 57-13-6	C00086	osmotic sensitivity, urea
PM09	E11	6% Urea	CAS 57-13-6	C00086	osmotic sensitivity, urea
PM09	E12	7% Urea	CAS 57-13-6	C00086	osmotic sensitivity, urea
PM09	F01	1% Sodium Lactate	CAS 72-17-3	C13960	osmotic sensitivity, sodium lactate
PM09	F02	2% Sodium Lactate	CAS 72-17-3	C13960	osmotic sensitivity, sodium lactate
PM09	F03	3% Sodium Lactate	CAS 72-17-3	C13960	osmotic sensitivity, sodium lactate
PM09	F04	4% Sodium Lactate	CAS 72-17-3	C13960	osmotic sensitivity, sodium lactate
PM09	F05	5% Sodium Lactate	CAS 72-17-3	C13960	osmotic sensitivity, sodium lactate
PM09	F06	6% Sodium Lactate	CAS 72-17-3	C13960	osmotic sensitivity, sodium lactate
PM09	F07	7% Sodium Lactate	CAS 72-17-3	C13960	osmotic sensitivity, sodium lactate
PM09	F08	8% Sodium Lactate	CAS 72-17-3	C13960	osmotic sensitivity, sodium lactate
PM09	F09	9% Sodium Lactate	CAS 72-17-3	C13960	osmotic sensitivity, sodium lactate
PM09	F10	10% Sodium Lactate	CAS 72-17-3	C13960	osmotic sensitivity, sodium lactate
PM09	F11	11% Sodium Lactate	CAS 72-17-3	C13960	osmotic sensitivity, sodium lactate
PM09	F12	12% Sodium Lactate	CAS 72-17-3	C13960	osmotic sensitivity, sodium lactate
PM09	G01	20mM Sodium Phosphate pH 7	CAS 7601-54-9		osmotic sensitivity, sodium phosphate
PM09	G02	50mM Sodium Phosphate pH 7	CAS 7601-54-9		osmotic sensitivity, sodium phosphate
PM09	G03	100mM Sodium Phosphate pH 7	CAS 7601-54-9		osmotic sensitivity, sodium phosphate
PM09	G04	200mM Sodium Phosphate pH 7	CAS 7601-54-9		osmotic sensitivity, sodium phosphate
PM09	G05	20mM Sodium Benzoate pH 5.2	CAS 532-32-1	D02277	toxicity, benzoate
PM09	G06	50mM Sodium Benzoate pH 5.2	CAS 532-32-1	D02277	toxicity, benzoate
PM09	G07	100mM Sodium Benzoate pH 5.2	CAS 532-32-1	D02277	toxicity, benzoate
PM09	G08	200mM Sodium Benzoate pH 5.2	CAS 532-32-1	D02277	toxicity, benzoate
PM09	G09	10mM Ammonium Sulfate pH 8	CAS 7783-20-2		toxicity, ammonia
PM09	G10	20mM Ammonium Sulfate pH 8	CAS 7783-20-2		toxicity, ammonia
PM09	G11	50mM Ammonium Sulfate pH 8	CAS 7783-20-2		toxicity, ammonia
PM09	G12	100mM Ammonium Sulfate pH 8	CAS 7783-20-2		toxicity, ammonia
PM09	H01	10mM Sodium Nitrate	CAS 7631-99-4	C00244	toxicity, nitrate
PM09	H02	20mM Sodium Nitrate	CAS 7631-99-4	C00244	toxicity, nitrate
PM09	H03	40mM Sodium Nitrate	CAS 7631-99-4	C00244	toxicity, nitrate
PM09	H04	60mM Sodium Nitrate	CAS 7631-99-4	C00244	toxicity, nitrate
PM09	H05	80mM Sodium Nitrate	CAS 7631-99-4	C00244	toxicity, nitrate
PM09	H06	100mM Sodium Nitrate	CAS 7631-99-4	C00244	toxicity, nitrate
PM09	H07	10mM Sodium Nitrite	CAS 7632-00-0	C00088	toxicity, nitrite
PM09	H08	20mM Sodium Nitrite	CAS 7632-00-0	C00088	toxicity, nitrite
PM09	H09	40mM Sodium Nitrite	CAS 7632-00-0	C00088	toxicity, nitrite
PM09	H10	60mM Sodium Nitrite	CAS 7632-00-0	C00088	toxicity, nitrite
PM09	H11	80mM Sodium Nitrite	CAS 7632-00-0	C00088	toxicity, nitrite
PM09	H12	100mM Sodium Nitrite	CAS 7632-00-0	C00088	toxicity, nitrite
PM10	A01	pH 3.5	CAS		pH, growth at 3.5
PM10	A02	pH 4	CAS		pH, growth at 4
PM10	A03	pH 4.5	CAS		pH, growth at 4.5
PM10	A04	pH 5	CAS		pH, growth at 5
PM10	A05	pH 5.5	CAS		pH, growth at 5.5
PM10	A06	pH 6	CAS		pH, growth at 6
PM10	A07	pH 7	CAS		pH, growth at 7
PM10	A08	pH 8	CAS		pH, growth at 8
PM10	A09	pH 8.5	CAS		pH, growth at 8.5
PM10	A10	pH 9	CAS		pH, growth at 9
PM10	A11	pH 9.5	CAS		pH, growth at 9.5
PM10	A12	pH 10	CAS		pH, growth at 10
PM10	B01	pH 4.5	CAS		pH, decarboxylase control
PM10	B02	pH 4.5 + L-Alanine	CAS 56-41-7	C00041	pH, decarboxylase
PM10	B03	pH 4.5 + L-Arginine	CAS 1119-34-2	C00062	pH, decarboxylase
PM10	B04	pH 4.5 + L-Asparagine	CAS 70-47-3	C00152	pH, decarboxylase
PM10	B05	pH 4.5 + L-Aspartic acid	CAS 3792-50-5	C00049	pH, decarboxylase
PM10	B06	pH 4.5 + L-Glutamic acid	CAS 1536304	C00025	pH, decarboxylase
PM10	B07	pH 4.5 + L-Glutamine	CAS 56-85-9	C00064	pH, decarboxylase
PM10	B08	pH 4.5 + Glycine	CAS 56-40-6	C00037	pH, decarboxylase
PM10	B09	pH 4.5 + L-Histidine	CAS 5934-29-2	C00135	pH, decarboxylase
PM10	B10	pH 4.5 + L-Isoleucine	CAS 73-32-5	C00407	pH, decarboxylase
PM10	B11	pH 4.5 + L-Leucine	CAS 61-90-5	C00123	pH, decarboxylase
PM10	B12	pH 4.5 + L-Lysine	CAS 657-27-2	C00047	pH, decarboxylase
PM10	C01	pH 4.5 + L-Methionine	CAS 63-68-3	C00073	pH, decarboxylase
PM10	C02	pH 4.5 + L-Phenylalanine	CAS 63-91-2	C00079	pH, decarboxylase
PM10	C03	pH 4.5 + L-Proline	CAS 147-85-3	C00148	pH, decarboxylase
PM10	C04	pH 4.5 + L-Serine	CAS 56-45-1	C00065	pH, decarboxylase
PM10	C05	pH 4.5 + L-Threonine	CAS 72-19-5	C00188	pH, decarboxylase
PM10	C06	pH 4.5 + L-Tryptophan	CAS 73-22-3	C00078	pH, decarboxylase
PM10	C07	pH 4.5 + L-Citrulline	CAS 60-18-4	C00082	pH, decarboxylase
PM10	C08	pH 4.5 + L-Valine	CAS 72-18-4	C00183	pH, decarboxylase
PM10	C09	pH 4.5 + Hydroxy-L-Proline	CAS 51-35-4	C01015	pH, decarboxylase
PM10	C10	pH 4.5 + L-Ornithine	CAS 3184-13-2	C00077	pH, decarboxylase
PM10	C11	pH 4.5 + L-Homoarginine	CAS 1483-01-8		pH, decarboxylase
PM10	C12	pH 4.5 + L-Homoserine	CAS 672-15-1	C00263	pH, decarboxylase
PM10	D01	pH 4.5 + Anthranilic acid	CAS 118-92-3	C00108	pH, decarboxylase
PM10	D02	pH 4.5 + L-Norleucine	CAS 327-57-1	C01933	pH, decarboxylase
PM10	D03	pH 4.5 + L-Norvaline	CAS 6600-40-4		pH, decarboxylase
PM10	D04	pH 4.5 + a-Amino-N-Butyric acid	CAS 2835-81-6		pH, decarboxylase
PM10	D05	pH 4.5 + p-Aminobenzoate	CAS		pH, decarboxylase
PM10	D06	pH 4.5 + L-Cysteic acid	CAS 23537-25-9	C00506	pH, decarboxylase
PM10	D07	pH 4.5 + D-Lysine	CAS 923-27-3	C00739	pH, decarboxylase
PM10	D08	pH 4.5 + 5-Hydroxy-L-Lysine	CAS 1190-94-9	C01211	pH, decarboxylase
PM10	D09	pH 4.5 + 5-Hydroxy-L-Tryptophan	CAS		pH, decarboxylase
PM10	D10	pH 4.5 + DL-Diamino-a,e-Pimelic acid	CAS 2577-62-0	C00680	pH, decarboxylase
PM10	D11	pH 4.5 + Trimethylamine-N-Oxide	CAS 1184-78-7	C01104	pH, decarboxylase
PM10	D12	pH 4.5 + Urea	CAS 57-13-6	C00086	pH, decarboxylase
PM10	E01	pH 9.5	CAS		pH, deaminase control
PM10	E02	pH 9.5 + L-Alanine	CAS 56-41-7	C00041	pH, deaminase
PM10	E03	pH 9.5 + L-Arginine	CAS 1119-34-2	C00062	pH, deaminase
PM10	E04	pH 9.5 + L-Asparagine	CAS 70-47-3	C00152	pH, deaminase
PM10	E05	pH 9.5 + L-Aspartic acid	CAS 3792-50-5	C00049	pH, deaminase
PM10	E06	pH 9.5 + L-Glutamic acid		C00025	pH, deaminase
PM10	E07	pH 9.5 + L-Glutamine	CAS 56-85-9	C00064	pH, deaminase
PM10	E08	pH 9.5 + Glycine	CAS 56-40-6	C00037	pH, deaminase
PM10	E09	pH 9.5 + L-Histidine	CAS 5934-29-2	C00135	pH, deaminase
PM10	E10	pH 9.5 + L-Isoleucine	CAS 73-32-5	C00407	pH, deaminase
PM10	E11	pH 9.5 + L-Leucine	CAS 61-90-5	C00123	pH, deaminase
PM10	E12	pH 9.5 + L-Lysine	CAS 657-27-2	C00047	pH, deaminase
PM10	F01	pH 9.5 + L-Methionine	CAS 63-68-3	C00073	pH, deaminase
PM10	F02	pH 9.5 + L-Phenylalanine	CAS 63-91-2	C00079	pH, deaminase
PM10	F03	pH 9.5 + L-Proline	CAS 147-85-3	C00148	pH, deaminase
PM10	F04	pH 9.5 + L-Serine	CAS 56-45-1	C00065	pH, deaminase
PM10	F05	pH 9.5 + L-Threonine	CAS 72-19-5	C00188	pH, deaminase
PM10	F06	pH 9.5 + L-Tryptophan	CAS 73-22-3	C00078	pH, deaminase
PM10	F07	pH 9.5 + L-Tyrosine	CAS 60-18-4	C00082	pH, deaminase
PM10	F08	pH 9.5 + L-Valine	CAS 72-18-4	C00183	pH, deaminase
PM10	F09	pH 9.5 + Hydroxy-L-Proline	CAS 51-35-4	C01015	pH, deaminase
PM10	F10	pH 9.5 + L-Ornithine	CAS 3184-13-2	C00077	pH, deaminase
PM10	F11	pH 9.5 + L-Homoarginine	CAS		pH, deaminase
PM10	F12	pH 9.5 + L-Homoserine	CAS 672-15-1	C00263	pH, deaminase
PM10	G01	pH 9.5 + Anthranilic acid	CAS 118-92-3	C00108	pH, deaminase
PM10	G02	pH 9.5 + L-Norleucine	CAS 327-57-1	C01933	pH, deaminase
PM10	G03	pH 9.5 + L-Norvaline	CAS		pH, deaminase
PM10	G04	pH 9.5 + Agmatine	CAS 2482-00-0	C00179	pH, deaminase
PM10	G05	pH 9.5 + Cadaverine	CAS 462-94-2	C01672	pH, deaminase
PM10	G06	pH 9.5 + Putrescine	CAS 333-93-7	C00134	pH, deaminase
PM10	G07	pH 9.5 + Histamine	CAS 56-92-8	C00388	pH, deaminase
PM10	G08	pH 9.5 + b-Phenylethylamine	CAS 156-28-5	C05332	pH, deaminase
PM10	G09	pH 9.5 + Tyramine	CAS 60-19-5	C00483	pH, deaminase
PM10	G10	pH 9.5 + Creatine	CAS 57-00-1	C00300	pH, deaminase
PM10	G11	pH 9.5 + Trimethylamine-N-Oxide	CAS 1184-78-7	C01104	pH, deaminase
PM10	G12	pH 9.5 + Urea	CAS 57-13-6	C00086	pH, deaminase
PM10	H01	X-Caprylate	CAS 129541-42-0		caprylate esterase
PM10	H02	X-a-D-Glucoside	CAS 108789-36-2		a-D-glucosidase
PM10	H03	X-b-D-Glucoside	CAS 15548-60-4		b-D-glucosidase
PM10	H04	X-a-D-Galactoside	CAS 107021-38-5		a-D-galactosidase
PM10	H05	X-b-D-Galactoside	CAS 7240-90-6		b-D-galactosidase
PM10	H06	X-a-D-Glucuronide	CAS		a-D-glucuronidase
PM10	H07	X-b-D-Glucuronide	CAS		b-D-glucuronidase
PM10	H08	X-b-D-Glucosaminide	CAS		b-D-glucosaminidase
PM10	H09	X-b-D-Galactosaminide	CAS		b-D-galactosaminidase
PM10	H10	X-a-D-Mannoside	CAS 125229-64-3		a-D-mannosidase
PM10	H11	X-PO4	CAS 102185-33-1		aryl phosphatase
PM10	H12	X-SO4	CAS 6578-07-0		aryl sulfatase
