# Supplementary material for: High Throughput Phenotypic Analysis of Mycobacterium tuberculosis and Mycobacterium bovis Strains' Metabolism Using Biolog Phenotype Microarrays
Source: PLoS One. 2013 Jan 10;8(1):e52673. doi: 10.1371/journal.pone.0052673 (PMC3542357; doi:10.1371/journal.pone.0052673)
Supplement: Table S3 — Means, SD and SEM and t-tests and ratios for dye reduction data from plates PM1 to PM4. Pairwise t-tests were done for all 384 wells and the actual P values are given in this spreadsheet. The data used in the tests are Omnilog units (dye reduction). Notes and colour coding are explained on the spreadsheet. (XLS) [file pone.0052673.s012.xls]

## Sheet: data
Supplementary table S3. Means, SD and SEM and t-tests and ratios for dye reduction data from plates PM1 to PM4
All dye reduction values are "Omnilog units"
PM1		A01	A02	A03	A04	A05	A06	A07	A08	A09	A10	A11	A12	B01	B02	B03	B04	B05	B06	B07	B08	B09	B10	B11	B12	C01	C02	C03	C04	C05	C06	C07	C08	C09	C10	C11	C12	D01	D02	D03	D04	D05	D06	D07	D08	D09	D10	D11	D12
mean Rvv	n=3	0	69.6667	5.66667	0	1.66667	0	0	-0.666667	0	95.6667	-8.66667	-7.33333	42.6667	-5	138.333	-3	-1.33333	-2	-1.33333	86	65.3333	-3.66667	-6	122	3.33333	-5	-3.66667	104	55.3333	8.66667	1	105	1	-0.666667	1.66667	-7	27.3333	-1	-1	0	122	17.3333	-0.666667	0	0	0	53.3333	-7.33333
sd Rvv		0	9.60902	8.14453	0	2.88675	0	0	1.1547	0	18.23	8.0829	6.4291	23.7557	8.66025	22.3681	8.88819	2.3094	3.4641	2.3094	14.7309	13.6137	6.35085	8.7178	38.7427	6.80686	8.66025	6.35085	19.0788	97.5773	9.60902	1.73205	32.2335	1.73205	1.1547	3.78594	5.19615	8.62168	1.73205	1.73205	0	4	4.04145	1.1547	0	0	0	41.501	5.1316
mean Rvp	n=2	0	67.5	1.5	0	0.5	0	129.5	0	11	58.5	6.5	5	45	-2.5	130	1	0	0	0	100.5	46.5	0	0.5	105	9.5	-1.5	0	129	0	10.5	0.5	83	0	0	1.5	0.5	29	0	0	0	99	23.5	0	0	0	0.5	0	3
sd Rvp		0	2.12132	2.12132	0	0.707107	0	183.141	0	4.24264	14.8492	0.707107	2.82843	12.7279	3.53553	7.07107	1.41421	0	0	0	10.6066	6.36396	0	0.707107	12.7279	12.0208	2.12132	0	12.7279	0	6.36396	0.707107	22.6274	0	0	2.12132	3.53553	7.07107	0	0	0	5.65685	6.36396	0	0	0	0.707107	0	2.82843
sem Rvp	see note a	0	1.50023	1.50023	0	0.500076	0	129.52	0	3.00045	10.5016	0.500076	2.0003	9.00136	2.50038	5.00076	1.00015	0	0	0	7.50113	4.50068	0	0.500076	9.00136	8.50128	1.50023	0	9.00136	0	4.50068	0.500076	16.0024	0	0	1.50023	2.50038	5.00076	0	0	0	4.0006	4.50068	0	0	0	0.500076	0	2.0003
mean Rvv	n=3	0	3.33333	5	0	1.66667	0	0	1.66667	0	88.3333	-2	0.666667	38.6667	0	143.333	0.333333	0	0	0	5.66667	63	0	2.33333	117.667	3.66667	0	0	0.666667	42	5.66667	1	74.3333	1	0	1.66667	-2.33333	28	0	0	0	90	4	0	0	0	0	25	-3.33333
sd Rvv		0	5.50757	7	0	2.88675	0	0	2.88675	0	15.885	1.73205	2.08167	16.8622	0	20.502	0.57735	0	0	0	5.1316	4.58258	0	4.04145	31.6596	4.6188	0	0	5.85947	73.6139	5.1316	1.73205	25.697	1.73205	0	2.88675	2.08167	9.53939	0	0	0	20.8087	22.8692	0	0	0	0	11.1355	2.88675
mean Rvp	n=2	0	14	1	0	0.5	0	45	0	11	57.5	3.5	1	44	0	132	1	0	0	0	15.5	46.5	0	0.5	91.5	6.5	0	0	12.5	0	10	0.5	68	0	0	1.5	-2.5	23	0	0	0	87.5	23.5	0	0	0	0.5	0	-0.5
sd Rvp		0	2.82843	1.41421	0	0.707107	0	63.6396	0	4.24264	13.435	0.707107	1.41421	16.9706	0	9.89949	1.41421	0	0	0	0.707107	6.36396	0	0.707107	6.36396	4.94975	0	0	4.94975	0	5.65685	0.707107	14.1421	0	0	2.12132	2.12132	12.7279	0	0	0	6.36396	6.36396	0	0	0	0.707107	0	2.12132
sem Rvp	see note b	0	2.0003	1.00015	0	0.500076	0	45.0068	0	3.00045	9.50143	0.500076	1.00015	12.0018	0	7.00106	1.00015	0	0	0	0.500076	4.50068	0	0.500076	4.50068	3.50053	0	0	3.50053	0	4.0006	0.500076	10.0015	0	0	1.50023	1.50023	9.00136	0	0	0	4.50068	4.50068	0	0	0	0.500076	0	1.50023
mean all Rv	n=5	0	68.8	4	0	1.2	0	51.8	-0.4	4.4	80.8	-2.6	-2.4	43.6	-4	135	-1.4	-0.8	-1.2	-0.8	91.8	57.8	-2.2	-3.4	115.2	5.8	-3.6	-2.2	114	33.2	9.4	0.8	96.2	0.6	-0.4	1.6	-4	28	-0.6	-0.6	0	112.8	19.8	-0.4	0	0	0.2	32	-3.2
sd all Rv		0	6.97854	6.2849	0	2.16795	0	115.828	0.894427	6.38749	25.2131	10.0896	8.26438	18.0083	6.5192	16.8375	6.69328	1.78885	2.68328	1.78885	14.1315	14.4637	4.91935	7.12741	29.626	8.40833	6.50385	4.91935	20.2485	75.3605	7.56968	1.30384	28.1549	1.34164	0.894427	2.88097	5.78792	7.10634	1.34164	1.34164	0	13.2174	5.44977	0.894427	0	0	0.447214	41.4065	6.87023
sem all Rv		0	3.12099	2.81078	0	0.969565	0	51.8016	0.400012	2.85666	11.276	4.51234	3.69606	8.05382	2.91556	7.53017	2.99342	0.800024	1.20004	0.800024	6.32	6.46858	2.20007	3.18757	13.2496	3.76043	2.9087	2.20007	9.05566	33.7033	3.38537	0.583113	12.5916	0.600018	0.400012	1.28845	2.58851	3.17815	0.600018	0.600018	0	5.91119	2.43729	0.400012	0	0	0.200006	18.5181	3.07255
mean all Rv	n=5	0	7.6	3.4	0	1.2	0	18	1	4.4	76	0.2	0.8	40.8	0	138.8	0.6	0	0	0	9.6	56.4	0	1.6	107.2	4.8	0	0	5.4	25.2	7.4	0.8	71.8	0.6	0	1.6	-2.4	26	0	0	0	89	11.8	0	0	0	0.2	15	-2.2
sd all Rv		0	7.1624	5.45894	0	2.16795	0	40.2492	2.23607	6.38749	21.3659	3.27109	1.64317	14.9231	0	16.5288	0.894427	0	0	0	6.50385	10.1143	0	3.04959	26.7713	4.38178	0	0	8.08084	56.9096	5.17687	1.30384	19.804	1.34164	0	2.30217	1.81659	9.66954	0	0	0	15.1162	19.6392	0	0	0	0.447214	15.7956	2.77489
sem all Rv		0	3.20322	2.44139	0	0.969565	0	18.0005	1.00003	2.85666	9.55539	1.46292	0.734869	6.67403	0	7.39211	0.400012	0	0	0	2.9087	4.52341	0	1.36386	11.9728	1.95965	0	0	3.61397	25.4515	2.31524	0.583113	8.85691	0.600018	0	1.02959	0.812429	4.32448	0	0	0	6.76038	8.78321	0	0	0	0.200006	7.06421	1.24101
t-test	Rvv vs Rvp	#DIV/0!	0.784528	0.548032	#DIV/0!	0.630216	#DIV/0!	0.272228	0.495025	0.0160931	0.0984826	0.0867362	0.0910631	0.909716	0.734546	0.659121	0.590801	0.495025	0.495025	0.495025	0.324126	0.176234	0.495025	0.391545	0.606518	0.502649	0.630216	0.495025	0.210058	0.502107	0.831595	0.734546	0.472198	0.495025	0.495025	0.959663	0.179324	0.836892	0.495025	0.495025	#DIV/0!	0.0121034	0.264806	0.495025	#DIV/0!	#DIV/0!	0.272228	0.183148	0.0863895
t-test. See note c	Rvv vs Rvp	#DIV/0!	0.092307	0.503068	#DIV/0!	0.630216	#DIV/0!	0.272228	0.495025	0.0160931	0.11148	0.0263663	0.858821	0.752366	#DIV/0!	0.533315	0.495025	#DIV/0!	#DIV/0!	#DIV/0!	0.0833029	0.041034	#DIV/0!	0.588457	0.352494	0.558674	#DIV/0!	#DIV/0!	0.102512	0.499705	0.437401	0.734546	0.778123	0.495025	#DIV/0!	0.949526	0.936044	0.644273	#DIV/0!	#DIV/0!	#DIV/0!	0.884821	0.343397	#DIV/0!	#DIV/0!	#DIV/0!	0.272228	0.0571176	0.327021
12B2-PM01-48	PM01	0	176	0	0	0	0	0	0	116	-6	0	-20	0	0	0	133	0	0	0	48	0	0	0	-7	-7	0	0	73	0	0	0	20	0	0	0	-14	222	144	0	0	1	0	0	0	0	0	0	-10
12B2-PM01-165	PM01	0	122	0	0	0	0	0	0	82	-5	0	-20	0	0	29	96	0	0	0	26	0	0	0	136	-7	0	0	49	44	0	0	69	0	0	0	-14	183	104	0	0	56	0	0	0	0	0	0	-10
30B-PM01-48	PM01	0	66	0	0	0	0	0	1	0	2	4	4	0	-1	0	0	0	0	0	98	2	-2	1	2	0	0	0	124	0	0	0	16	0	0	0	-2	-1	0	0	0	0	0	-3	0	0	0	-2	0
30B-PM01-165	PM01	0	58	0	0	0	0	0	-4	5	-3	-2	11	5	-1	0	0	0	0	0	94	8	-2	8	13	0	0	0	112	0	0	0	34	71	0	0	-13	-1	0	0	0	12	0	-4	0	0	0	-2	-14
mean Bj	n=2	0	88.5	5.5	0	0	50	0	0	3	2	13.5	1	70	0	0	2.5	0.5	0	0	114.5	15	0	-1	22	11.5	0	0	139	38.5	16.5	1	95.5	9.5	-2.5	0	-3.5	5.5	1.5	80.5	0	69	11.5	5.5	0	-2	-1.5	0	-1
sd Bj		0	16.2635	4.94975	0	0	70.7107	0	0	4.24264	7.07107	3.53553	0	53.7401	0	0	3.53553	0.707107	0	0	16.2635	11.3137	0	1.41421	4.24264	6.36396	0	0	18.3848	38.8909	4.94975	1.41421	55.8614	6.36396	3.53553	2.82843	0.707107	2.12132	2.12132	113.844	0	11.3137	2.12132	7.77817	0	2.82843	2.12132	0	0
sem Bj		0	11.5017	3.50053	0	0	50.0076	0	0	3.00045	5.00076	2.50038	0	38.0057	0	0	2.50038	0.500076	0	0	11.5017	8.00121	0	1.00015	3.00045	4.50068	0	0	13.002	27.5042	3.50053	1.00015	39.506	4.50068	2.50038	2.0003	0.500076	1.50023	1.50023	80.5122	0	8.00121	1.50023	5.50083	0	2.0003	1.50023	0	0
mean Bj	n=2	0	16.5	6	0	0	8	0	-1	3	4.5	8.5	-0.5	51	0	0	2.5	0.5	0	0	18.5	12.5	-0.5	-2	20	9.5	0	0	14	38.5	14.5	1	82	9.5	0	1.5	-2	3	1.5	4	0	65	11.5	6	0	0	0	-0.5	-2.5
sd Bj		0	0.707107	5.65685	0	0	11.3137	0	1.41421	4.24264	2.12132	0.707107	0.707107	28.2843	0	0	3.53553	0.707107	0	0	2.12132	7.77817	0.707107	2.82843	2.82843	7.77817	0	0	2.82843	38.8909	2.12132	1.41421	52.3259	6.36396	0	0.707107	1.41421	1.41421	2.12132	5.65685	0	5.65685	2.12132	8.48528	0	0	0	0.707107	0.707107
sem Bj		0	0.500076	4.0006	0	0	8.00121	0	1.00015	3.00045	1.50023	0.500076	0.500076	20.003	0	0	2.50038	0.500076	0	0	1.50023	5.50083	0.500076	2.0003	2.0003	5.50083	0	0	2.0003	27.5042	1.50023	1.00015	37.0056	4.50068	0	0.500076	1.00015	1.00015	1.50023	4.0006	0	4.0006	1.50023	6.00091	0	0	0	0.500076	0.500076
t-test	Bj vs Rvp	#DIV/0!	0.211884	0.403715	#DIV/0!	0.42265	0.42265	0.42265	#DIV/0!	0.2	0.0398527	0.110999	0.183503	0.587607	0.42265	0.00147602	0.633492	0.42265	#DIV/0!	#DIV/0!	0.415142	0.075427	#DIV/0!	0.311753	0.0128137	0.854521	0.42265	#DIV/0!	0.591752	0.296474	0.402978	0.698489	0.796922	0.169188	0.42265	0.609433	0.257219	0.0459679	0.42265	0.42265	#DIV/0!	0.0785573	0.127128	0.42265	#DIV/0!	0.42265	0.333333	#DIV/0!	0.183503
t-test	Bj vs Rvp	#DIV/0!	0.000959785	0.402649	#DIV/0!	0.42265	0.42265	0.42265	0.42265	0.2	0.0364821	0.105573	0.116459	0.810073	0.42265	0.00147602	0.633492	0.42265	#DIV/0!	#DIV/0!	0.00858826	0.0410162	0.42265	0.349055	0.0115611	1	0.42265	#DIV/0!	0.00636591	0.296474	0.487852	0.698489	0.982462	0.169188	#DIV/0!	1	0.451179	0.0363759	0.42265	0.42265	#DIV/0!	0.0265828	0.127128	0.42265	#DIV/0!	#DIV/0!	0.42265	0.42265	0.116459
t-test	Bj vs all Rv	#DIV/0!	0.0574604	0.778587	#DIV/0!	0.492744	0.117387	0.576132	0.576132	0.792169	0.00903233	0.089713	0.606136	0.325178	0.449566	0.000122683	0.485473	0.384496	0.576132	0.576132	0.12189	0.0142541	0.576132	0.67305	0.00854595	0.435527	0.492744	0.576132	0.193326	0.931026	0.286985	0.864081	0.982095	0.0183554	0.215816	0.534781	0.912752	0.00861622	0.161757	0.115362	#DIV/0!	0.00962372	0.102238	0.105156	#DIV/0!	0.117387	0.105445	0.349071	0.686518
t-test	Bj vs all Rv	#DIV/0!	0.158119	0.596412	#DIV/0!	0.492744	0.117387	0.576132	0.306084	0.792169	0.00660125	0.0198661	0.348715	0.536689	#DIV/0!	9.81225e-05	0.256208	0.117387	#DIV/0!	#DIV/0!	0.130948	0.00290998	0.117387	0.211813	0.00738289	0.332709	#DIV/0!	#DIV/0!	0.22016	0.779472	0.132536	0.864081	0.695079	0.0183554	#DIV/0!	0.95647	0.794895	0.0248128	0.117387	0.117387	#DIV/0!	0.0914256	0.984526	0.117387	#DIV/0!	#DIV/0!	0.576132	0.246845	0.89164
mean 9a	n=2	0	30	2.5	0	0	0	0	0	0	5.5	34	1.5	7	0	0	0	0	0	0	56	44.5	0	-5	25.5	0	0	0	71	54	4.5	11	108.5	7	-1.5	0.5	-10.5	-3	0	0	0	123.5	14.5	0	0	0	0	-0.5	-8.5
sd 9a		0	16.9706	3.53553	0	0	0	0	0	0	7.77817	48.0833	34.6482	1.41421	0	0	0	0	0	0	19.799	19.0919	0	0	17.6777	0	0	0	33.9411	24.0416	6.36396	15.5563	38.8909	9.89949	2.12132	0.707107	10.6066	4.24264	0	0	0	47.3762	20.5061	0	0	0	0	0.707107	0.707107
sem 9a		0	12.0018	2.50038	0	0	0	0	0	0	5.50083	34.0051	24.5037	1.00015	0	0	0	0	0	0	14.0021	13.502	0	0	12.5019	0	0	0	24.0036	17.0026	4.50068	11.0017	27.5042	7.00106	1.50023	0.500076	7.50113	3.00045	0	0	0	33.5051	14.5022	0	0	0	0	0.500076	0.500076
mean 9b	n=4	0	69.5	16.25	0	4.75	0.5	0	0.75	1	12.25	33.25	12.75	21.75	0	58.25	0.25	0	0	3.25	91.25	48	-3.75	3.75	51.75	6.5	0	0	114.25	57.25	12.75	3.5	121.5	17.5	0	6.75	-3.5	10.5	0	0	0	132.25	7	-0.75	0	-1	-1.25	0	-0.75
sd 9b		0	4.43471	6.39661	0	9.5	1	0	1.5	2	3.77492	6.55108	21.9602	5.43906	0	5.5	0.5	0	0	6.5	3.20156	9.09212	7.5	8.18026	19.8557	11.0905	0	0	16.2352	29.8147	4.57347	7	23.0579	11.3871	0	12.842	6.45497	21.6718	0	0	0	19.1551	2.94392	1.5	0	3.4641	2.5	0	4.57347
sem 9b		0	2.21736	3.19831	0	4.75	0.5	0	0.75	1	1.88746	3.27554	10.9801	2.71953	0	2.75	0.25	0	0	3.25	1.60078	4.54606	3.75	4.09013	9.92786	5.54527	0	0	8.11762	14.9074	2.28674	3.5	11.5289	5.69356	0	6.42099	3.22749	10.8359	0	0	0	9.57753	1.47196	0.75	0	1.73205	1.25	0	2.28674
mean 9c	n=2	0	60	1	0	0	0	0	0	0	22.5	29.5	-8	10.5	0	0	0	0	0	0	89.5	40.5	0	-1	36	85	0	0	109	55	11.5	3.5	115	28	0	1	-14	-2	0	0	0	128	9	0	0	0	0	0	-6.5
sd 9c		0	19.799	1.41421	0	0	0	0	0	0	6.36396	0.707107	1.41421	0.707107	0	0	0	0	0	0	17.6777	2.12132	0	1.41421	2.82843	106.066	0	0	24.0416	46.669	0.707107	4.94975	39.598	1.41421	0	1.41421	2.82843	1.41421	0	0	0	33.9411	9.89949	0	0	0	0	0	3.53553
sem 9c		0	14.0021	1.00015	0	0	0	0	0	0	4.50068	0.500076	1.00015	0.500076	0	0	0	0	0	0	12.5019	1.50023	0	1.00015	2.0003	75.0113	0	0	17.0026	33.005	0.500076	3.50053	28.0042	1.00015	0	1.00015	2.0003	1.00015	0	0	0	24.0036	7.00106	0	0	0	0	0	2.50038
17a	n=1	0	77	6	0	5	4	0	-8	0	7	5	-20	9	-5	0	11	0	0	0	83	29	-6	-12	0	12	-4	0	120	81	12	0	112	32	-18	-16	-30	14	1	1	0	99	3	-2	0	0	-6	-5	-13
mean 17b	n=4	0	60.25	0.5	0	0	2.75	0	0.25	0	15.5	23.25	-1.75	17.5	4.25	0	1.75	0	0	0.5	84.75	26.5	0	0.5	30.5	8.5	0	0	104	33.25	6	6	93.5	15.5	0.25	0.75	-4.5	-1	0	1.5	0	112.75	9.5	-0.25	0	1.25	0.25	1.5	-2.5
sd 17b		0	19.4143	1	0	0	3.40343	0	0.5	0	11.3284	8.57807	9.60469	6.60808	8.5	0	2.87228	0	0	1	21.5465	11.9583	0	1.73205	13.1783	2.88675	0	0	30.7788	41.8917	7.11805	11.3431	17.9722	12.8193	0.5	6.18466	3.69685	1.41421	0	3	0	31.5317	7.54983	0.5	0	1.5	0.5	3	2.88675
sem 17b		0	9.70717	0.5	0	0	1.70171	0	0.25	0	5.66422	4.28904	4.80234	3.30404	4.25	0	1.43614	0	0	0.5	10.7732	5.97913	0	0.866025	6.58913	1.44338	0	0	15.3894	20.9459	3.55903	5.67157	8.9861	6.40963	0.25	3.09233	1.84842	0.707107	0	1.5	0	15.7659	3.77492	0.25	0	0.75	0.25	1.5	1.44338
mean 17c	n=2	0	76.5	2	0	0	0	0	0	0	8.5	24.5	-4	30.5	0	0.05	3.5	0	0	0	102.5	17.5	0	0	23.5	0.5	-3.5	0	133	66.5	18	0.5	86	19.5	0	0	-5	3	-5.5	0	0	132.5	7.5	0	0	0	0	-0.5	-3
sd 17c		0	3.53553	2.82843	0	0	0	0	0	0	0.707107	3.53553	1.41421	6.36396	0	0.0707107	0.707107	0	0	0	0.707107	2.12132	0	0	2.12132	4.94975	4.94975	0	8.48528	31.8198	1.41421	0.707107	21.2132	2.12132	0	0	2.82843	11.3137	4.94975	0	0	2.12132	0.707107	0	0	0	0	0.707107	0
sem 17c		0	2.50038	2.0003	0	0	0	0	0	0	0.500076	2.50038	1.00015	4.50068	0	0.0500076	0.500076	0	0	0	0.500076	1.50023	0	0	1.50023	3.50053	3.50053	0	6.00091	22.5034	1.00015	0.500076	15.0023	1.50023	0	0	2.0003	8.00121	3.50053	0	0	1.50023	0.500076	0	0	0	0	0.500076	0
mean 35a	n=3	0	63	3	0	0	0	0	0	0	3	12.3333	2	9.66667	-1.33333	10.6667	2.66667	0	0	2.33333	92.3333	12.3333	0	0	15.3333	9.66667	0	0	120	85	8.66667	0	116	5.33333	0	-3	-8.66667	7.33333	-0.333333	0	0	135	5.66667	-3	0	0	-1	-4.66667	-3.66667
sd 35a		0	8.7178	3.4641	0	0	0	0	0	0	2	3.78594	6.245	4.93288	2.3094	9.71253	2.51661	0	0	4.04145	4.16333	5.03322	0	0	6.65833	2.3094	0	0	7.54983	22.5167	7.76745	0	45.5741	4.6188	0	5.19615	6.4291	15.0444	0.57735	0	0	51.3907	3.21455	5.19615	0	0	1.73205	8.0829	5.03322
sem 35a		0	5.03337	2.00006	0	0	0	0	0	0	1.15473	2.18588	3.60566	2.84808	1.33337	5.6077	1.45301	0	0	2.3334	2.40377	2.90602	0	0	3.8443	1.33337	0	0	4.35903	13.0004	4.48467	0	26.313	2.66674	0	3.00009	3.71195	8.68613	0.333343	0	0	29.6713	1.85598	3.00009	0	0	1.00003	4.6668	2.90602
mean 9a	n=2	0	-17.5	2.5	0	0	0	0	0	0	3.5	34.5	9.5	6.5	0	0	0	0	0	0	-13.5	44.5	0	0	31.5	0	0	0	-18	22	4.5	11	76.5	7	0	0.5	-5	0	0	0	0	100.5	15	0	0	0	0	0	0
sd 9a		0	7.77817	3.53553	0	0	0	0	0	0	4.94975	43.1335	28.9914	2.12132	0	0	0	0	0	0	6.36396	19.0919	0	0	13.435	0	0	0	5.65685	39.598	6.36396	15.5563	30.4056	9.89949	0	0.707107	7.07107	0	0	0	0	41.7193	21.2132	0	0	0	0	0	0
sem 9a		0	5.50083	2.50038	0	0	0	0	0	0	3.50053	30.5046	20.5031	1.50023	0	0	0	0	0	0	4.50068	13.502	0	0	9.50143	0	0	0	4.0006	28.0042	4.50068	11.0017	21.5032	7.00106	0	0.500076	5.00076	0	0	0	0	29.5045	15.0023	0	0	0	0	0	0
mean 9b	n=4	0	3	16.25	0	4.75	0.5	0	-0.25	1	10.25	27.25	7.25	18.5	0	25.75	0.25	0	0	3.25	6.5	50.75	0	3.5	42.75	5.75	0	0	2	40.75	11	3.5	99.25	21.25	0	5.75	-5	6.75	0	0	0	115.5	7	0	0	1.75	0	0	-2.75
sd 9b		0	2.44949	6.39661	0	9.5	1	0	0.5	2	3.20156	7.22842	20.7103	4.43471	0	0.957427	0.5	0	0	6.5	2.64575	14.1745	0	8.3865	16.3172	9.74252	0	0	3.55903	20.2052	4.32049	7	15.4569	4.57347	0	10.8436	4.54606	16.1941	0	0	0	21.8556	2.94392	0	0	2.36291	0	0	4.03113
sem 9b		0	1.22474	3.19831	0	4.75	0.5	0	0.25	1	1.60078	3.61421	10.3552	2.21736	0	0.5	0.25	0	0	3.25	1.32288	7.08725	0	4.19325	8.15858	4.87126	0	0	1.77951	10.1026	2.16025	3.5	7.72846	2.28674	0	5.42179	2.27303	8.09707	0	0	0	10.9278	1.47196	0	0	1.18145	0	0	2.01556
mean 9c	n=2	0	-2	1	0	0	0	0	0	0	18.5	27	-5	8.5	0	0	-1	0	0	0	0.5	40.5	0	0	33.5	66.5	0	0	-4	34.5	10	3.5	87	28	0	0	-10	0.5	0	0	0	104	9	0	0	0	0	0	-5
sd 9c		0	16.9706	1.41421	0	0	0	0	0	0	0.707107	2.82843	1.41421	3.53553	0	0	1.41421	0	0	0	16.2635	2.12132	0	0	4.94975	72.832	0	0	16.9706	43.1335	2.82843	4.94975	22.6274	1.41421	0	0	7.07107	0.707107	0	0	0	50.9117	9.89949	0	0	0	0	0	2.82843
sem 9c		0	12.0018	1.00015	0	0	0	0	0	0	0.500076	2.0003	1.00015	2.50038	0	0	1.00015	0	0	0	11.5017	1.50023	0	0	3.50053	51.5078	0	0	12.0018	30.5046	2.0003	3.50053	16.0024	1.00015	0	0	5.00076	0.500076	0	0	0	36.0054	7.00106	0	0	0	0	0	2.0003
17a	n=1	0	1	6	0	4	4	0	0	0	17	16	-4	7	0	0	9	0	0	0	6	31	0	-1	21	10	0	0	1	62	10	0	89	32	0	2	-8	9	1	1	0	80	3	4	0	0	0	0	-3
mean 17b	n=4	0	-1.5	0.5	0	0	2.75	0	-0.5	0	13.25	21	-0.75	14.75	1.25	0	1.5	0	0	0.5	2.5	26.5	0	0	28.25	10	0	0	-1.5	27.5	5	6	72.25	15.5	0.25	1.25	-5.25	-2.25	0	1.5	0	97	9.5	0	0	1.25	0.25	0	-3
sd 17b		0	13.1783	1	0	0	3.40343	0	1	0	9.63933	8.20569	5.18813	5.79511	2.5	0	2.38048	0	0	1	14.3875	11.9583	0	0	12.5797	5.35413	0	0	14.4568	30.9139	5.7735	11.3431	14.3846	12.8193	0.5	2.5	3.59398	2.21736	0	3	0	26.6208	7.54983	0	0	1.5	0.5	0	2.58199
sem 17b		0	6.58913	0.5	0	0	1.70171	0	0.5	0	4.81966	4.10284	2.59406	2.89756	1.25	0	1.19024	0	0	0.5	7.19375	5.97913	0	0	6.28987	2.67706	0	0	7.22842	15.4569	2.88675	5.67157	7.1923	6.40963	0.25	1.25	1.79699	1.10868	0	1.5	0	13.3104	3.77492	0	0	0.75	0.25	0	1.29099
mean 17c	n=2	0	12.5	2	0	0	0	0	0	0	10	18.5	-3.5	28.5	0	0.05	3.5	0	0	0	14	17.5	0	0	19.5	6	0	0	11	52	15.5	0.5	65	19.5	0	0	-3	4.5	0	0	0	114.5	7.5	0	0	0	0	0	-1.5
sd 17c		0	0.707107	2.82843	0	0	0	0	0	0	2.82843	2.12132	0.707107	6.36396	0	0.0707107	0.707107	0	0	0	4.24264	2.12132	0	0	3.53553	0	0	0	1.41421	19.799	0.707107	0.707107	16.9706	2.12132	0	0	0	3.53553	0	0	0	0.707107	0.707107	0	0	0	0	0	0.707107
sem 17c		0	0.500076	2.0003	0	0	0	0	0	0	2.0003	1.50023	0.500076	4.50068	0	0.0500076	0.500076	0	0	0	3.00045	1.50023	0	0	2.50038	0	0	0	1.00015	14.0021	0.500076	0.500076	12.0018	1.50023	0	0	0	2.50038	0	0	0	0.500076	0.500076	0	0	0	0	0	0.500076
mean 35a	n=3	0	8.66667	3	0	0	0	0	0	0	5.33333	9.33333	-2.33333	8.33333	0	10.6667	2.66667	0	0	2.33333	11	12.3333	0	0	12.3333	9.66667	0	0	9.66667	46.6667	8	0	90.3333	5.33333	0	0	-4	7.33333	0	0	0	120.333	5.66667	0	0	0	0	0	-3
sd 35a		0	3.51188	3.4641	0	0	0	0	0	0	2.51661	0.57735	3.51188	3.78594	0	9.71253	2.51661	0	0	4.04145	4.3589	5.03322	0	0	4.16333	2.3094	0	0	4.50925	14.7422	7	0	33.126	4.6188	0	0	1.73205	10.4083	0	0	0	46.6083	3.21455	0	0	0	0	0	1.73205
sem 35a		0	2.02765	2.00006	0	0	0	0	0	0	1.45301	0.333343	2.02765	2.18588	0	5.6077	1.45301	0	0	2.3334	2.51669	2.90602	0	0	2.40377	1.33337	0	0	2.60349	8.51168	4.04157	0	19.1259	2.66674	0	0	1.00003	6.00943	0	0	0	26.9101	1.85598	0	0	0	0	0	1.00003
t-test	9a vs 9b	#DIV/0!	0.00238257	0.192031	#DIV/0!	0.576132	0.576132	#DIV/0!	0.576132	0.576132	0.122926	0.942665	0.751043	0.0552989	#DIV/0!	0.0654403	0.576132	#DIV/0!	#DIV/0!	0.576132	0.0069975	0.868259	0.576132	0.201917	0.182341	0.368211	#DIV/0!	#DIV/0!	0.0433202	0.707634	0.08686	0.322475	0.808245	0.219999	0.117387	0.594632	0.447298	0.479044	#DIV/0!	#DIV/0!	#DIV/0!	0.598846	0.530378	0.576132	#DIV/0!	0.738868	0.576132	0.117387	0.0751238
t-test	9a vs 9b	#DIV/0!	0.00591174	0.0524189	#DIV/0!	0.54147	0.54147	#DIV/0!	0.54147	0.54147	0.103983	0.728222	0.915727	0.0254047	#DIV/0!	0.000102801	0.54147	#DIV/0!	#DIV/0!	0.54147	0.00415537	0.66671	#DIV/0!	0.607563	0.45308	0.47533	#DIV/0!	#DIV/0!	0.00525696	0.458582	0.201212	0.429429	0.264429	0.0603266	#DIV/0!	0.554008	1	0.607995	#DIV/0!	#DIV/0!	#DIV/0!	0.571864	0.444792	#DIV/0!	#DIV/0!	0.379308	#DIV/0!	#DIV/0!	0.414491
t-test	9a vs 9c	#DIV/0!	0.245268	0.633492	#DIV/0!	#DIV/0!	#DIV/0!	#DIV/0!	#DIV/0!	#DIV/0!	0.139172	0.90683	0.73578	0.0886776	#DIV/0!	#DIV/0!	#DIV/0!	#DIV/0!	#DIV/0!	#DIV/0!	0.2162	0.796141	#DIV/0!	0.057191	0.494086	0.374645	#DIV/0!	#DIV/0!	0.325503	0.980955	0.262135	0.582527	0.883683	0.0971395	0.42265	0.698489	0.696226	0.781782	#DIV/0!	#DIV/0!	#DIV/0!	0.923015	0.765212	#DIV/0!	#DIV/0!	#DIV/0!	#DIV/0!	0.42265	0.514929
t-test	9a vs 9c	#DIV/0!	0.361198	0.633492	#DIV/0!	#DIV/0!	#DIV/0!	#DIV/0!	#DIV/0!	#DIV/0!	0.0513167	0.829048	0.553105	0.563564	#DIV/0!	#DIV/0!	0.42265	#DIV/0!	#DIV/0!	#DIV/0!	0.374526	0.796141	#DIV/0!	#DIV/0!	0.861657	0.325724	#DIV/0!	#DIV/0!	0.383684	0.791224	0.38022	0.582527	0.73302	0.0971395	#DIV/0!	0.42265	0.552786	0.42265	#DIV/0!	#DIV/0!	#DIV/0!	0.946901	0.751718	#DIV/0!	#DIV/0!	#DIV/0!	#DIV/0!	#DIV/0!	0.129612
t-test	9b vs 9c	#DIV/0!	0.359932	0.0344086	#DIV/0!	0.54147	0.54147	#DIV/0!	0.54147	0.54147	0.0604054	0.488645	0.276499	0.0513694	#DIV/0!	0.000145976	0.54147	#DIV/0!	#DIV/0!	0.54147	0.837998	0.336974	0.54147	0.484044	0.35131	0.167892	#DIV/0!	#DIV/0!	0.759562	0.944075	0.73499	1	0.802735	0.287335	#DIV/0!	0.583386	0.103346	0.485048	#DIV/0!	#DIV/0!	#DIV/0!	0.846273	0.699583	0.54147	#DIV/0!	0.719901	0.54147	#DIV/0!	0.200573
t-test	9b vs 9c	#DIV/0!	0.545265	0.0344086	#DIV/0!	0.54147	0.54147	#DIV/0!	0.54147	0.54147	0.0270716	0.966279	0.474746	0.0523806	#DIV/0!	0.000102801	0.156696	#DIV/0!	#DIV/0!	0.54147	0.458234	0.391154	#DIV/0!	0.607563	0.497925	0.133808	#DIV/0!	#DIV/0!	0.485616	0.807801	0.787172	1	0.464887	0.124773	#DIV/0!	0.518565	0.336552	0.634072	#DIV/0!	#DIV/0!	#DIV/0!	0.696998	0.699583	#DIV/0!	#DIV/0!	0.379308	#DIV/0!	#DIV/0!	0.528275
t-test	17b vs 17c	#DIV/0!	0.32927	0.355232	#DIV/0!	#DIV/0!	0.341965	#DIV/0!	0.54147	#DIV/0!	0.456564	0.859283	0.771175	0.0836259	0.54147	0.177808	0.466317	#DIV/0!	#DIV/0!	0.54147	0.33378	0.374645	#DIV/0!	0.719901	0.519586	0.0584335	0.177808	#DIV/0!	0.282528	0.387336	0.0892969	0.553425	0.669541	0.700006	0.54147	0.879388	0.876978	0.469559	0.0622328	0.54147	#DIV/0!	0.450935	0.742118	0.54147	#DIV/0!	0.328805	0.54147	0.428182	0.828693
t-test	17b vs 17c	#DIV/0!	0.22977	0.355232	#DIV/0!	#DIV/0!	0.341965	#DIV/0!	0.54147	#DIV/0!	0.680515	0.708393	0.519941	0.0557002	0.54147	0.177808	0.331497	#DIV/0!	#DIV/0!	0.54147	0.352714	0.374645	#DIV/0!	#DIV/0!	0.411754	0.375571	#DIV/0!	#DIV/0!	0.313846	0.377733	0.0728551	0.553425	0.60821	0.700006	0.54147	0.54147	0.450823	0.0404896	#DIV/0!	0.54147	#DIV/0!	0.430289	0.742118	#DIV/0!	#DIV/0!	0.328805	0.54147	#DIV/0!	0.486864
t-test	all 9 vs all 17	#DIV/0!	0.313439	0.0578661	#DIV/0!	0.539644	0.0914657	#DIV/0!	0.259059	0.368846	0.850304	0.167301	0.290468	0.309613	0.497962	0.0294581	0.0282036	#DIV/0!	#DIV/0!	0.461669	0.441069	0.00122308	0.646219	0.56363	0.0741302	0.414468	0.137014	#DIV/0!	0.382705	0.719753	0.979192	0.688549	0.0778582	0.80077	0.417277	0.21986	0.929644	0.797694	0.260983	0.225685	#DIV/0!	0.358476	0.744205	0.914378	#DIV/0!	0.241092	0.934615	0.914227	0.99426
t-test	all 9 vs all 17	#DIV/0!	0.314062	0.0578661	#DIV/0!	0.501052	0.0914657	#DIV/0!	0.598521	0.368846	0.537455	0.197222	0.362764	0.293341	0.301936	0.0287893	0.0160332	#DIV/0!	#DIV/0!	0.461669	0.304161	0.00261232	#DIV/0!	0.406574	0.0551678	0.503886	#DIV/0!	#DIV/0!	0.266944	0.733946	0.890099	0.688549	0.0751492	0.944355	0.301936	0.516265	0.595116	0.638656	0.301936	0.225685	#DIV/0!	0.509021	0.728209	0.301936	#DIV/0!	0.84688	0.301936	#DIV/0!	0.971579
t-test	9b vs 17c	#DIV/0!	0.128478	0.045103	#DIV/0!	0.54147	0.54147	#DIV/0!	0.54147	0.54147	0.258264	0.164306	0.366964	0.150134	#DIV/0!	0.000146486	0.00256318	#DIV/0!	#DIV/0!	0.54147	0.00967895	0.0113981	0.54147	0.574079	0.131232	0.523333	0.177808	#DIV/0!	0.214438	0.742477	0.20635	0.598883	0.144056	0.827315	#DIV/0!	0.522036	0.778855	0.681469	0.0622328	#DIV/0!	#DIV/0!	0.986976	0.833509	0.54147	#DIV/0!	0.719901	0.54147	0.177808	0.547667
t-test	9b vs 17c	#DIV/0!	0.00697878	0.045103	#DIV/0!	0.54147	0.54147	#DIV/0!	0.54147	0.54147	0.930564	0.186749	0.527035	0.0815655	#DIV/0!	3.65093e-06	0.00256318	#DIV/0!	#DIV/0!	0.54147	0.0501509	0.0356618	#DIV/0!	0.607563	0.132491	0.974346	#DIV/0!	#DIV/0!	0.0303197	0.553387	0.238974	0.598883	0.0670995	0.647965	#DIV/0!	0.518565	0.588988	0.863113	#DIV/0!	#DIV/0!	#DIV/0!	0.954289	0.833509	#DIV/0!	#DIV/0!	0.379308	#DIV/0!	#DIV/0!	0.701904
t-test	all 17 vs 35a	#DIV/0!	0.686223	0.513537	#DIV/0!	0.544737	0.244361	#DIV/0!	0.605088	#DIV/0!	0.124333	0.172626	0.284627	0.118478	0.494167	0.0130237	0.728491	#DIV/0!	#DIV/0!	0.199963	0.801565	0.0842755	0.544737	0.633653	0.356116	0.391018	0.378387	#DIV/0!	0.739713	0.18291	0.767365	0.505841	0.278874	0.0764146	0.570856	0.821324	0.953792	0.476724	0.612055	0.475682	#DIV/0!	0.448979	0.54301	0.202757	#DIV/0!	0.368273	0.856695	0.205507	0.883868
t-test	all 17 vs 35a	#DIV/0!	0.42748	0.513537	#DIV/0!	0.544737	0.244361	#DIV/0!	0.544737	#DIV/0!	0.12977	0.0244957	0.904085	0.145827	0.544737	0.0130237	0.827927	#DIV/0!	#DIV/0!	0.199963	0.526921	0.0827654	#DIV/0!	0.544737	0.0797966	0.769253	#DIV/0!	#DIV/0!	0.346653	0.688416	0.879081	0.505841	0.252707	0.0764146	0.544737	0.407659	0.616779	0.235882	0.544737	0.475682	#DIV/0!	0.349238	0.54301	0.544737	#DIV/0!	0.368273	0.544737	#DIV/0!	0.755522
t-test	17c vs 35a	#DIV/0!	0.131297	0.561581	#DIV/0!	#DIV/0!	#DIV/0!	#DIV/0!	#DIV/0!	#DIV/0!	0.145688	0.905169	0.447621	0.00672719	#DIV/0!	0.272228	0.00255752	#DIV/0!	#DIV/0!	#DIV/0!	0.161449	0.501935	#DIV/0!	#DIV/0!	0.566566	0.599113	0.272228	#DIV/0!	0.151268	0.3997	0.0319352	0.522897	0.614449	0.0941032	#DIV/0!	0.495025	0.939392	0.887461	0.125571	#DIV/0!	#DIV/0!	0.199529	0.707381	#DIV/0!	#DIV/0!	#DIV/0!	#DIV/0!	0.272228	0.00447488
t-test	17c vs 35a	#DIV/0!	0.242979	0.759401	#DIV/0!	#DIV/0!	#DIV/0!	#DIV/0!	#DIV/0!	#DIV/0!	0.146603	0.00463574	0.688897	0.0193029	#DIV/0!	0.238777	0.692471	#DIV/0!	#DIV/0!	0.495025	0.502193	0.278563	#DIV/0!	#DIV/0!	0.142066	0.122995	#DIV/0!	#DIV/0!	0.724377	0.748145	0.247084	0.272228	0.405865	0.0296468	#DIV/0!	#DIV/0!	0.495025	0.746	#DIV/0!	#DIV/0!	#DIV/0!	0.877339	0.504554	#DIV/0!	#DIV/0!	#DIV/0!	#DIV/0!	#DIV/0!	0.345646
t-test	all 9 vs 35a	#DIV/0!	0.652385	0.299796	#DIV/0!	0.568322	0.568322	#DIV/0!	0.568322	0.568322	0.0627896	0.107207	0.837443	0.292718	0.103888	0.355937	0.0135575	#DIV/0!	#DIV/0!	0.82052	0.390521	0.00046417	0.568322	0.92686	0.0502445	0.664161	#DIV/0!	#DIV/0!	0.302916	0.142595	0.681414	0.313562	0.977425	0.117925	0.568322	0.261555	0.878014	0.761082	0.103888	#DIV/0!	#DIV/0!	0.795163	0.532372	0.173325	#DIV/0!	0.727566	0.760132	0.113195	0.894466
t-test	all 9 vs 35a	#DIV/0!	0.118556	0.299796	#DIV/0!	0.568322	0.568322	#DIV/0!	0.568322	0.568322	0.205003	0.0900707	0.53885	0.298108	#DIV/0!	0.807299	0.0161251	#DIV/0!	#DIV/0!	0.82052	0.138262	0.00163791	#DIV/0!	0.625471	0.0114258	0.694423	#DIV/0!	#DIV/0!	0.0699787	0.48789	0.764612	0.313562	0.991951	0.0401757	#DIV/0!	0.529861	0.504293	0.619079	#DIV/0!	#DIV/0!	#DIV/0!	0.631685	0.53126	#DIV/0!	#DIV/0!	0.438451	#DIV/0!	#DIV/0!	0.863224
t-test	9b vs 35a	#DIV/0!	0.247124	0.0239353	#DIV/0!	0.436588	0.436588	#DIV/0!	0.436588	0.436588	0.0126097	0.00454971	0.456848	0.0294899	0.285591	0.00040669	0.111259	#DIV/0!	#DIV/0!	0.840068	0.71111	0.00178908	0.436588	0.473448	0.0304445	0.654276	#DIV/0!	#DIV/0!	0.599849	0.238179	0.417801	0.436588	0.840205	0.147111	#DIV/0!	0.277367	0.341932	0.838357	0.285591	#DIV/0!	#DIV/0!	0.923645	0.592436	0.436588	#DIV/0!	0.646229	0.888784	0.285591	0.459054
t-test	9b vs 35a	#DIV/0!	0.0519026	0.0239353	#DIV/0!	0.436588	0.436588	#DIV/0!	0.436588	0.436588	0.0806452	0.00864834	0.473503	0.0245663	#DIV/0!	0.0242165	0.111259	#DIV/0!	#DIV/0!	0.840068	0.14697	0.00702197	#DIV/0!	0.512042	0.0273246	0.534223	#DIV/0!	#DIV/0!	0.0524862	0.688348	0.51071	0.436588	0.648964	0.00617648	#DIV/0!	0.411157	0.737048	0.959091	#DIV/0!	#DIV/0!	#DIV/0!	0.859633	0.592436	#DIV/0!	#DIV/0!	0.265991	#DIV/0!	#DIV/0!	0.925047
30B-PM02A-165	0	0	0	0	0	0	5	6	0	30	-8	0	0	0	0	53	0	0	0	87	0	17	0	1	0	0	0	24	0	0	0	0	0	-9	45	0	0	0	0	5	32	34	0	15	0	0	119	-7	73
30B-PM03B-165	0	3	0	0	0	-1	2	0	-5	3	6	0	1	0	0	0	0	0	0	1	-2	3	3	-23	0	0	0	0	0	0	0	0	0	0	1	-1	0	0	0	0	0	0	0	0	0	-2	-1	0	0
30B-PM04A-165	0	0	0	0	0	0	0	0	0	0	0	0	0	0	0	0	0	0	0	0	0	0	0	0	0	0	0	0	0	0	0	0	0	0	0	0	0	0	0	0	0	0	0	0	0	0	0	0	0
PM2		A01	A02	A03	A04	A05	A06	A07	A08	A09	A10	A11	A12	B01	B02	B03	B04	B05	B06	B07	B08	B09	B10	B11	B12	C01	C02	C03	C04	C05	C06	C07	C08	C09	C10	C11	C12	D01	D02	D03	D04	D05	D06	D07	D08	D09	D10	D11	D12
mean Rvv	n=3	0	0	0	0	0	0	0	0	0	0	0	-6	-0.666667	0	0	0	68	0	0	0	106	0	0	9	10.6667	0	0	0	0	0	0	0	0	0	0	26.6667	48.6667	2.66667	0	0	16.3333	34	9.66667	0	0	0	0	76.6667
sd Rvv		0	0	0	0	0	0	0	0	0	0	0	5.19615	1.1547	0	0	0	31.0966	0	0	0	38.3145	0	0	6.08276	12.897	0	0	0	0	0	0	0	0	0	0	11.5036	53.351	4.6188	0	0	28.2902	24.3311	12.6623	0	0	0	0	49.0034
mean Rvp	n=2	0	0	0	0	0	0	0	0	0	0	0	-1.5	0	0	0	0	62.5	0	0	0	122.5	0	0	1	0	0	0	0	0	0	0	0	0	0	0	5.5	0	0	0	0	0	9	0	0	0	0	0	33.5
sd Rvp		0	0	0	0	0	0	0	0	0	0	0	2.12132	0	0	0	0	6.36396	0	0	0	7.77817	0	0	1.41421	0	0	0	0	0	0	0	0	0	0	0	7.77817	0	0	0	0	0	1.41421	0	0	0	0	0	2.12132
sem Rvp		0	0	0	0	0	0	0	0	0	0	0	1.50023	0	0	0	0	4.50068	0	0	0	5.50083	0	0	1.00015	0	0	0	0	0	0	0	0	0	0	0	5.50083	0	0	0	0	0	1.00015	0	0	0	0	0	1.50023
mean Rvv	n=3	0	0	0	0	0	0	0	0	0	0	0	-1.66667	0	0	0	0	4.33333	0	0	0	29	0	0	2.33333	7.33333	0	0	0	0	0	0	0	0	0	0	23	33	2.66667	0	0	16.3333	18	9.66667	0	0	0	0	73.3333
sd Rvv		0	0	0	0	0	0	0	0	0	0	0	2.08167	0	0	0	0	8.32666	0	0	0	10.3923	0	0	10.504	7.50555	0	0	0	0	0	0	0	0	0	0	8.544	26.4575	4.6188	0	0	28.2902	9.16515	12.6623	0	0	0	0	30.0888
mean Rvp	n=2	0	0	0	0	0	0	0	0	0	0	0	-2	0	0	0	0	12	0	0	0	39.5	0	0	1	0	0	0	0	0	0	0	0	0	0	0	5.5	0	0	0	0	0	9	0	0	0	0	0	33.5
sd Rvp		0	0	0	0	0	0	0	0	0	0	0	4.24264	0	0	0	0	4.24264	0	0	0	6.36396	0	0	1.41421	0	0	0	0	0	0	0	0	0	0	0	7.77817	0	0	0	0	0	1.41421	0	0	0	0	0	2.12132
sem Rvp		0	0	0	0	0	0	0	0	0	0	0	3.00045	0	0	0	0	3.00045	0	0	0	4.50068	0	0	1.00015	0	0	0	0	0	0	0	0	0	0	0	5.50083	0	0	0	0	0	1.00015	0	0	0	0	0	1.50023
mean all Rv	n=5	0	0	0	0	0	0	0	0	0	0	0	-4.2	-0.4	0	0	0	65.8	0	0	0	112.6	0	0	5.8	6.4	0	0	0	0	0	0	0	0	0	0	18.2	29.2	1.6	0	0	9.8	24	5.8	0	0	0	0	59.4
sd all Rv		0	0	0	0	0	0	0	0	0	0	0	4.54973	0.894427	0	0	0	22.421	0	0	0	28.8236	0	0	6.18061	10.8305	0	0	0	0	0	0	0	0	0	0	14.6867	46.192	3.57771	0	0	21.9135	22	10.4019	0	0	0	0	41.9619
sem all Rv		0	0	0	0	0	0	0	0	0	0	0	2.03476	0.400012	0	0	0	10.0273	0	0	0	12.8907	0	0	2.76414	4.8437	0	0	0	0	0	0	0	0	0	0	6.5683	20.6583	1.60005	0	0	9.8003	9.839	4.65202	0	0	0	0	18.7665
mean all Rv	n=5	0	0	0	0	0	0	0	0	0	0	0	-1.8	0	0	0	0	7.4	0	0	0	33.2	0	0	1.8	4.4	0	0	0	0	0	0	0	0	0	0	16	19.8	1.6	0	0	9.8	14.4	5.8	0	0	0	0	57.4
sd all Rv		0	0	0	0	0	0	0	0	0	0	0	2.58844	0	0	0	0	7.53658	0	0	0	9.85901	0	0	7.49667	6.65582	0	0	0	0	0	0	0	0	0	0	11.9791	26.0135	3.57771	0	0	21.9135	8.17313	10.4019	0	0	0	0	30.4926
sem all Rv		0	0	0	0	0	0	0	0	0	0	0	1.15762	0	0	0	0	3.37056	0	0	0	4.40922	0	0	3.35271	2.97667	0	0	0	0	0	0	0	0	0	0	5.3574	11.6339	1.60005	0	0	9.8003	3.65524	4.65202	0	0	0	0	13.6371
t-test	Rvv vs Rvp	#DIV/0!	#DIV/0!	#DIV/0!	#DIV/0!	#DIV/0!	#DIV/0!	#DIV/0!	#DIV/0!	#DIV/0!	#DIV/0!	#DIV/0!	0.345646	0.495025	#DIV/0!	#DIV/0!	#DIV/0!	0.829444	#DIV/0!	#DIV/0!	#DIV/0!	0.607426	#DIV/0!	#DIV/0!	0.180028	0.348109	#DIV/0!	#DIV/0!	#DIV/0!	#DIV/0!	#DIV/0!	#DIV/0!	#DIV/0!	#DIV/0!	#DIV/0!	#DIV/0!	0.112293	0.308363	0.495025	#DIV/0!	#DIV/0!	0.495025	0.262173	0.381101	#DIV/0!	#DIV/0!	#DIV/0!	#DIV/0!	0.322606
t-test	Rvv vs Rvp	#DIV/0!	#DIV/0!	#DIV/0!	#DIV/0!	#DIV/0!	#DIV/0!	#DIV/0!	#DIV/0!	#DIV/0!	#DIV/0!	#DIV/0!	0.910267	#DIV/0!	#DIV/0!	#DIV/0!	#DIV/0!	0.32922	#DIV/0!	#DIV/0!	#DIV/0!	0.301864	#DIV/0!	#DIV/0!	0.876162	0.281222	#DIV/0!	#DIV/0!	#DIV/0!	#DIV/0!	#DIV/0!	#DIV/0!	#DIV/0!	#DIV/0!	#DIV/0!	#DIV/0!	0.103972	0.192841	0.495025	#DIV/0!	#DIV/0!	0.495025	0.281568	0.381101	#DIV/0!	#DIV/0!	#DIV/0!	#DIV/0!	0.174175
mean Bj	n=2	0	0	0	0	0	0	0	0	0	0	0	6.5	0	0	0	0	64.5	0	0	0	98.5	0	0	38	16.5	0	0	0	1	0	0	0	0	0	0	25	0	0	0	0	0	44	3.5	0	0	0	0	65.5
sd Bj		0	0	0	0	0	0	0	0	0	0	0	6.36396	0	0	0	0	20.5061	0	0	0	6.36396	0	0	12.7279	4.94975	0	0	0	1.41421	0	0	0	0	0	0	16.9706	0	0	0	0	0	31.1127	4.94975	0	0	0	0	27.5772
sem Bj		0	0	0	0	0	0	0	0	0	0	0	4.50068	0	0	0	0	14.5022	0	0	0	4.50068	0	0	9.00136	3.46535	0	0	0	1.00015	0	0	0	0	0	0	12.0018	0	0	0	0	0	22.0033	3.50053	0	0	0	0	19.5029
mean Bj	n=2	0	0	0	0	0	0	0	0	0	0	0	0.5	0	0	0	0	16	0	0	0	37.5	0	0	37	16.5	0	0	0	1	0	0	0	0	0	0	24	0	0	0	0	0	30	3.5	0	0	0	0	65.5
sd Bj		0	0	0	0	0	0	0	0	0	0	0	0.707107	0	0	0	0	1.41421	0	0	0	2.12132	0	0	11.3137	4.94975	0	0	0	1.41421	0	0	0	0	0	0	15.5563	0	0	0	0	0	12.7279	4.94975	0	0	0	0	27.5772
sem Bj		0	0	0	0	0	0	0	0	0	0	0	0.500076	0	0	0	0	1.00015	0	0	0	1.50023	0	0	8.00121	3.46535	0	0	0	1.00015	0	0	0	0	0	0	11.0017	0	0	0	0	0	9.00136	3.50053	0	0	0	0	19.5029
t-test	Bj vs Rvp	#DIV/0!	#DIV/0!	#DIV/0!	#DIV/0!	#DIV/0!	#DIV/0!	#DIV/0!	#DIV/0!	#DIV/0!	#DIV/0!	#DIV/0!	0.233739	#DIV/0!	#DIV/0!	#DIV/0!	#DIV/0!	0.907252	#DIV/0!	#DIV/0!	#DIV/0!	0.0776051	#DIV/0!	#DIV/0!	0.0550025	0.0421697	#DIV/0!	#DIV/0!	#DIV/0!	0.42265	#DIV/0!	#DIV/0!	#DIV/0!	#DIV/0!	#DIV/0!	#DIV/0!	0.277654	#DIV/0!	#DIV/0!	#DIV/0!	#DIV/0!	#DIV/0!	0.252948	0.42265	#DIV/0!	#DIV/0!	#DIV/0!	#DIV/0!	0.243438
t-test	Bj vs Rvp	#DIV/0!	#DIV/0!	#DIV/0!	#DIV/0!	#DIV/0!	#DIV/0!	#DIV/0!	#DIV/0!	#DIV/0!	#DIV/0!	#DIV/0!	0.497481	#DIV/0!	#DIV/0!	#DIV/0!	#DIV/0!	0.333333	#DIV/0!	#DIV/0!	#DIV/0!	0.714286	#DIV/0!	#DIV/0!	0.0466711	0.0421697	#DIV/0!	#DIV/0!	#DIV/0!	0.42265	#DIV/0!	#DIV/0!	#DIV/0!	#DIV/0!	#DIV/0!	#DIV/0!	0.271422	#DIV/0!	#DIV/0!	#DIV/0!	#DIV/0!	#DIV/0!	0.146229	0.42265	#DIV/0!	#DIV/0!	#DIV/0!	#DIV/0!	0.243438
t-test	Bj vs all Rv	#DIV/0!	#DIV/0!	#DIV/0!	#DIV/0!	#DIV/0!	#DIV/0!	#DIV/0!	#DIV/0!	#DIV/0!	#DIV/0!	#DIV/0!	0.0497109	0.576132	#DIV/0!	#DIV/0!	#DIV/0!	0.946557	#DIV/0!	#DIV/0!	#DIV/0!	0.544519	#DIV/0!	#DIV/0!	0.00467234	0.278655	#DIV/0!	#DIV/0!	#DIV/0!	0.117387	#DIV/0!	#DIV/0!	#DIV/0!	#DIV/0!	#DIV/0!	#DIV/0!	0.615109	0.4368	0.576132	#DIV/0!	#DIV/0!	0.576132	0.366791	0.7853	#DIV/0!	#DIV/0!	#DIV/0!	#DIV/0!	0.860833
t-test	Bj vs all Rv	#DIV/0!	#DIV/0!	#DIV/0!	#DIV/0!	#DIV/0!	#DIV/0!	#DIV/0!	#DIV/0!	#DIV/0!	#DIV/0!	#DIV/0!	0.292361	#DIV/0!	#DIV/0!	#DIV/0!	#DIV/0!	0.189424	#DIV/0!	#DIV/0!	#DIV/0!	0.58739	#DIV/0!	#DIV/0!	0.0040747	0.0718045	#DIV/0!	#DIV/0!	#DIV/0!	0.117387	#DIV/0!	#DIV/0!	#DIV/0!	#DIV/0!	#DIV/0!	#DIV/0!	0.487862	0.355759	0.576132	#DIV/0!	#DIV/0!	0.576132	0.100329	0.7853	#DIV/0!	#DIV/0!	#DIV/0!	#DIV/0!	0.75945
mean 9a	n=2	0	0	0	0	0	0	0	0	0	0	-2.5	-19.5	0	0	0	0	21.5	0	0	0	66	0	-0.5	0	9	0	0	0	0	0	0	0	0	0	0	-8.5	0	0	0	0	0	5.5	0	0	0.5	0	0	114
sd 9a		0	0	0	0	0	0	0	0	0	0	3.53553	2.12132	0	0	0	0	30.4056	0	0	0	63.6396	0	0.707107	0	11.3137	0	0	0	0	0	0	0	0	0	0	12.0208	0	0	0	0	0	7.77817	0	0	0.707107	0	0	28.2843
sem 9a		0	0	0	0	0	0	0	0	0	0	2.50038	1.50023	0	0	0	0	21.5032	0	0	0	45.0068	0	0.500076	0	8.00121	0	0	0	0	0	0	0	0	0	0	8.50128	0	0	0	0	0	5.50083	0	0	0.500076	0	0	20.003
mean 9b	n=4	0	0	0	0	0	0	0	0	0	0	0	-1	0	0	0	0	63.5	0	-3	0	98.75	-1.5	0	11	8	0	0	0	0	0	0	0	0	0	0	21.75	0	0	0	0	0	34	0	0	1.25	0	0	138.25
sd 9b		0	0	0	0	0	0	0	0	0	0	0	2.70801	0	0	0	0	16.4621	0	6	0	23.768	3	0	17.088	11.1056	0	0	0	0	0	0	0	0	0	0	19.0153	0	0	0	0	0	11.6333	0	0	2.5	0	0	8.26136
sem 9b		0	0	0	0	0	0	0	0	0	0	0	1.35401	0	0	0	0	8.23104	0	3	0	11.884	1.5	0	8.544	5.55278	0	0	0	0	0	0	0	0	0	0	9.50767	0	0	0	0	0	5.81664	0	0	1.25	0	0	4.13068
mean 9c	n=2	0	0	0	0	0	0	0	0	0	0	0	0	0	0	0	0	54.5	0	0	0	109.5	0	0	0	3	0	0	0	0	0	0	0	0	0	0	1	0	0	0	0	0	16	0	0	0	0	0	82.5
sd 9c		0	0	0	0	0	0	0	0	0	0	0	0	0	0	0	0	14.8492	0	0	0	14.8492	0	0	0	2.82843	0	0	0	0	0	0	0	0	0	0	1.41421	0	0	0	0	0	0	0	0	0	0	0	41.7193
sem 9c		0	0	0	0	0	0	0	0	0	0	0	0	0	0	0	0	10.5016	0	0	0	10.5016	0	0	0	2.0003	0	0	0	0	0	0	0	0	0	0	1.00015	0	0	0	0	0	0	0	0	0	0	0	29.5045
17a	n=1	0	0	0	0	0	0	0	0	0	0	0	-9	0	0	0	0	51	0	0	0	116	0	0	2	4	0	0	0	0	0	0	0	0	0	0	6	3	0	0	0	0	11	0	0	0	0	0	133
mean 17b	n=4	0	0	0	0	0	0	0	0	0	0	0	-1	0	0	0	0	45.75	0	0	0	89.25	0	0	1.5	9	1.75	0	0	0	0	0	0	0	0	0	3.75	0.75	0	0	0	0	13.75	0	0	0	0	0	82.25
sd 17b		0	0	0	0	0	0	0	0	0	0	0	2	0	0	0	0	11.1467	0	0	0	30.5764	0	0	3	9.27362	3.5	0	0	0	0	0	0	0	0	0	6.23832	1.5	0	0	0	0	9.39415	0	0	0	0	0	34.5676
sem 17b		0	0	0	0	0	0	0	0	0	0	0	1	0	0	0	0	5.57337	0	0	0	15.2882	0	0	1.5	4.63681	1.75	0	0	0	0	0	0	0	0	0	3.11916	0.75	0	0	0	0	4.69707	0	0	0	0	0	17.2838
mean 17c	n=2	0	0	0	0	0	0	0	0	0	0	0	5	0	0	0	0	62.5	0	0	0	125	0	0	5	0.5	0	0	0	0	0	0	0	0	0	0	10.5	0	0	0	0	0	15	0	0	0	0	0	90
sd 17c		0	0	0	0	0	0	0	0	0	0	0	7.07107	0	0	0	0	0.707107	0	0	0	7.07107	0	0	7.07107	0.707107	0	0	0	0	0	0	0	0	0	0	6.36396	0	0	0	0	0	4.24264	0	0	0	0	0	16.9706
sem 17c		0	0	0	0	0	0	0	0	0	0	0	5.00076	0	0	0	0	0.500076	0	0	0	5.00076	0	0	5.00076	0.500076	0	0	0	0	0	0	0	0	0	0	4.50068	0	0	0	0	0	3.00045	0	0	0	0	0	12.0018
mean 35a	n=3	0	0	0	0	0	0	0	0	0	0	0	-0.333333	1.33333	0	0	0	50.3333	0	0	0	109	0	0	0	5	0	0	0	0	0	0	0	0	0	0	4.66667	5.66667	0	0	0	0	14.3333	0	0	0	0	0	121.667
sd 35a		0	0	0	0	0	0	0	0	0	0	0	0.57735	2.3094	0	0	0	7.50555	0	0	0	6.9282	0	0	0	7	0	0	0	0	0	0	0	0	0	0	1.52753	9.81495	0	0	0	0	4.04145	0	0	0	0	0	21.5716
sem 35a		0	0	0	0	0	0	0	0	0	0	0	0.333343	1.33337	0	0	0	4.33346	0	0	0	4.00012	0	0	0	4.04157	0	0	0	0	0	0	0	0	0	0	0.881943	5.66683	0	0	0	0	2.3334	0	0	0	0	0	12.4547
mean 9a	n=2	0	0	0	0	0	0	0	0	0	0	0	-10.5	0	0	0	0	-20.5	0	0	0	-1.5	0	0	-2	8.5	0	0	0	0	0	0	0	0	0	0	3	0	0	0	0	0	2.5	0	0	0.5	0	0	114.5
sd 9a		0	0	0	0	0	0	0	0	0	0	0	2.12132	0	0	0	0	19.0919	0	0	0	33.234	0	0	2.82843	10.6066	0	0	0	0	0	0	0	0	0	0	9.89949	0	0	0	0	0	7.77817	0	0	0.707107	0	0	28.9914
sem 9a		0	0	0	0	0	0	0	0	0	0	0	1.50023	0	0	0	0	13.502	0	0	0	23.5035	0	0	2.0003	7.50113	0	0	0	0	0	0	0	0	0	0	7.00106	0	0	0	0	0	5.50083	0	0	0.500076	0	0	20.5031
mean 9b	n=4	0	0	0	0	0	0	0	0	0	0	0	-2.25	0	0	0	0	3.25	0	0	0	27.5	0	0	8	8	0	0	0	0	0	0	0	0	0	0	18.5	0	0	0	0	0	17.5	0	0	1.25	0	0	136.5
sd 9b		0	0	0	0	0	0	0	0	0	0	0	2.21736	0	0	0	0	7.27438	0	0	0	10.083	0	0	11.3137	11.1056	0	0	0	0	0	0	0	0	0	0	12.6095	0	0	0	0	0	4.65475	0	0	2.5	0	0	7.93725
sem 9b		0	0	0	0	0	0	0	0	0	0	0	1.10868	0	0	0	0	3.63719	0	0	0	5.04149	0	0	5.65685	5.55278	0	0	0	0	0	0	0	0	0	0	6.30476	0	0	0	0	0	2.32737	0	0	1.25	0	0	3.96863
mean 9c	n=2	0	0	0	0	0	0	0	0	0	0	0	-1.5	0	0	0	0	1.5	0	0	0	29	0	0	0	3	0	0	0	0	0	0	0	0	0	0	1	0	0	0	0	0	13.5	0	0	0	0	0	82.5
sd 9c		0	0	0	0	0	0	0	0	0	0	0	2.12132	0	0	0	0	12.0208	0	0	0	12.7279	0	0	0	2.82843	0	0	0	0	0	0	0	0	0	0	1.41421	0	0	0	0	0	3.53553	0	0	0	0	0	41.7193
sem 9c		0	0	0	0	0	0	0	0	0	0	0	1.50023	0	0	0	0	8.50128	0	0	0	9.00136	0	0	0	2.0003	0	0	0	0	0	0	0	0	0	0	1.00015	0	0	0	0	0	2.50038	0	0	0	0	0	29.5045
17a	n=1	0	0	0	0	0	0	0	0	0	0	0	-6	0	0	0	0	5	0	0	0	31	0	0	2	4	0	0	0	0	0	0	0	0	0	0	6	3	0	0	0	0	11	0	0	0	0	0	133
mean 17b	n=4	0	0	0	0	0	0	0	0	0	0	0	-3	0	0	0	0	0.5	0	0	0	23.75	0	0	1.5	6.25	1.75	0	0	0	0	0	0	0	0	0	3.75	0.75	0	0	0	0	10.75	0	0	0	0	0	82.25
sd 17b		0	0	0	0	0	0	0	0	0	0	0	3.82971	0	0	0	0	12.4766	0	0	0	15.2179	0	0	3	7.58837	3.5	0	0	0	0	0	0	0	0	0	6.23832	1.5	0	0	0	0	11.2953	0	0	0	0	0	34.5676
sem 17b		0	0	0	0	0	0	0	0	0	0	0	1.91485	0	0	0	0	6.23832	0	0	0	7.60893	0	0	1.5	3.79418	1.75	0	0	0	0	0	0	0	0	0	3.11916	0.75	0	0	0	0	5.64764	0	0	0	0	0	17.2838
mean 17c	n=2	0	0	0	0	0	0	0	0	0	0	0	-4	0	0	0	0	13.5	0	0	0	37.5	0	0	5	0.5	0	0	0	0	0	0	0	0	0	0	10.5	0	0	0	0	0	15	0	0	0	0	0	90
sd 17c		0	0	0	0	0	0	0	0	0	0	0	8.48528	0	0	0	0	3.53553	0	0	0	9.19239	0	0	7.07107	0.707107	0	0	0	0	0	0	0	0	0	0	6.36396	0	0	0	0	0	4.24264	0	0	0	0	0	16.9706
sem 17c		0	0	0	0	0	0	0	0	0	0	0	6.00091	0	0	0	0	2.50038	0	0	0	6.50098	0	0	5.00076	0.500076	0	0	0	0	0	0	0	0	0	0	4.50068	0	0	0	0	0	3.00045	0	0	0	0	0	12.0018
mean 35a	n=3	0	0	0	0	0	0	0	0	0	0	0	-4	1.33333	0	0	0	8.33333	0	0	0	34.3333	0	0	0	5	0	0	0	0	0	0	0	0	0	0	5.33333	5.66667	0	0	0	0	14	0	0	0	0	0	121.667
sd 35a		0	0	0	0	0	0	0	0	0	0	0	3.60555	2.3094	0	0	0	1.52753	0	0	0	0.57735	0	0	0	7	0	0	0	0	0	0	0	0	0	0	2.51661	9.81495	0	0	0	0	4	0	0	0	0	0	21.5716
sem 35a		0	0	0	0	0	0	0	0	0	0	0	2.08173	1.33337	0	0	0	0.881943	0	0	0	0.333343	0	0	0	4.04157	0	0	0	0	0	0	0	0	0	0	1.45301	5.66683	0	0	0	0	2.30947	0	0	0	0	0	12.4547
t-test	9a vs 9b	#DIV/0!	#DIV/0!	#DIV/0!	#DIV/0!	#DIV/0!	#DIV/0!	#DIV/0!	#DIV/0!	#DIV/0!	#DIV/0!	0.117387	0.000211477	#DIV/0!	#DIV/0!	#DIV/0!	#DIV/0!	0.0422385	#DIV/0!	0.576132	#DIV/0!	0.26146	0.576132	0.117387	0.484788	0.856596	#DIV/0!	#DIV/0!	#DIV/0!	#DIV/0!	#DIV/0!	#DIV/0!	#DIV/0!	#DIV/0!	#DIV/0!	#DIV/0!	0.133398	#DIV/0!	#DIV/0!	#DIV/0!	#DIV/0!	#DIV/0!	0.0565066	#DIV/0!	#DIV/0!	0.779749	#DIV/0!	#DIV/0!	0.824976
t-test	9a vs 9b	#DIV/0!	#DIV/0!	#DIV/0!	#DIV/0!	#DIV/0!	#DIV/0!	#DIV/0!	#DIV/0!	#DIV/0!	#DIV/0!	#DIV/0!	0.0122291	#DIV/0!	#DIV/0!	#DIV/0!	#DIV/0!	0.074536	#DIV/0!	#DIV/0!	#DIV/0!	0.14901	#DIV/0!	#DIV/0!	0.308244	0.960597	#DIV/0!	#DIV/0!	#DIV/0!	#DIV/0!	#DIV/0!	#DIV/0!	#DIV/0!	#DIV/0!	#DIV/0!	#DIV/0!	0.209781	#DIV/0!	#DIV/0!	#DIV/0!	#DIV/0!	#DIV/0!	0.036496	#DIV/0!	#DIV/0!	0.713157	#DIV/0!	#DIV/0!	0.188486
t-test	9a vs 9c	#DIV/0!	#DIV/0!	#DIV/0!	#DIV/0!	#DIV/0!	#DIV/0!	#DIV/0!	#DIV/0!	#DIV/0!	#DIV/0!	0.42265	0.00586515	#DIV/0!	#DIV/0!	#DIV/0!	#DIV/0!	0.301812	#DIV/0!	#DIV/0!	#DIV/0!	0.445882	#DIV/0!	0.42265	#DIV/0!	0.542504	#DIV/0!	#DIV/0!	#DIV/0!	#DIV/0!	#DIV/0!	#DIV/0!	#DIV/0!	#DIV/0!	#DIV/0!	#DIV/0!	0.382583	#DIV/0!	#DIV/0!	#DIV/0!	#DIV/0!	#DIV/0!	0.196457	#DIV/0!	#DIV/0!	0.42265	#DIV/0!	#DIV/0!	0.470027
t-test	9a vs 9c	#DIV/0!	#DIV/0!	#DIV/0!	#DIV/0!	#DIV/0!	#DIV/0!	#DIV/0!	#DIV/0!	#DIV/0!	#DIV/0!	#DIV/0!	0.0513167	#DIV/0!	#DIV/0!	#DIV/0!	#DIV/0!	0.301851	#DIV/0!	#DIV/0!	#DIV/0!	0.349257	#DIV/0!	#DIV/0!	0.42265	0.552045	#DIV/0!	#DIV/0!	#DIV/0!	#DIV/0!	#DIV/0!	#DIV/0!	#DIV/0!	#DIV/0!	#DIV/0!	#DIV/0!	0.803884	#DIV/0!	#DIV/0!	#DIV/0!	#DIV/0!	#DIV/0!	0.210246	#DIV/0!	#DIV/0!	0.42265	#DIV/0!	#DIV/0!	0.467037
t-test	9b vs 9c	#DIV/0!	#DIV/0!	#DIV/0!	#DIV/0!	#DIV/0!	#DIV/0!	#DIV/0!	#DIV/0!	#DIV/0!	#DIV/0!	#DIV/0!	0.648261	#DIV/0!	#DIV/0!	#DIV/0!	#DIV/0!	0.553164	#DIV/0!	0.54147	#DIV/0!	0.600848	0.54147	#DIV/0!	0.439114	0.584529	#DIV/0!	#DIV/0!	#DIV/0!	#DIV/0!	#DIV/0!	#DIV/0!	#DIV/0!	#DIV/0!	#DIV/0!	#DIV/0!	0.219719	#DIV/0!	#DIV/0!	#DIV/0!	#DIV/0!	#DIV/0!	0.108079	#DIV/0!	#DIV/0!	0.54147	#DIV/0!	#DIV/0!	0.0432802
t-test	9b vs 9c	#DIV/0!	#DIV/0!	#DIV/0!	#DIV/0!	#DIV/0!	#DIV/0!	#DIV/0!	#DIV/0!	#DIV/0!	#DIV/0!	#DIV/0!	0.713157	#DIV/0!	#DIV/0!	#DIV/0!	#DIV/0!	0.827866	#DIV/0!	#DIV/0!	#DIV/0!	0.880415	#DIV/0!	#DIV/0!	0.399162	0.584529	#DIV/0!	#DIV/0!	#DIV/0!	#DIV/0!	#DIV/0!	#DIV/0!	#DIV/0!	#DIV/0!	#DIV/0!	#DIV/0!	0.138536	#DIV/0!	#DIV/0!	#DIV/0!	#DIV/0!	#DIV/0!	0.353245	#DIV/0!	#DIV/0!	0.54147	#DIV/0!	#DIV/0!	0.0469135
t-test	17b vs 17c	#DIV/0!	#DIV/0!	#DIV/0!	#DIV/0!	#DIV/0!	#DIV/0!	#DIV/0!	#DIV/0!	#DIV/0!	#DIV/0!	#DIV/0!	0.153259	#DIV/0!	#DIV/0!	#DIV/0!	#DIV/0!	0.115821	#DIV/0!	#DIV/0!	#DIV/0!	0.197183	#DIV/0!	#DIV/0!	0.409109	0.28916	0.54147	#DIV/0!	#DIV/0!	#DIV/0!	#DIV/0!	#DIV/0!	#DIV/0!	#DIV/0!	#DIV/0!	#DIV/0!	0.281716	0.54147	#DIV/0!	#DIV/0!	#DIV/0!	#DIV/0!	0.872028	#DIV/0!	#DIV/0!	#DIV/0!	#DIV/0!	#DIV/0!	0.787937
t-test	17b vs 17c	#DIV/0!	#DIV/0!	#DIV/0!	#DIV/0!	#DIV/0!	#DIV/0!	#DIV/0!	#DIV/0!	#DIV/0!	#DIV/0!	#DIV/0!	0.840705	#DIV/0!	#DIV/0!	#DIV/0!	#DIV/0!	0.242255	#DIV/0!	#DIV/0!	#DIV/0!	0.318831	#DIV/0!	#DIV/0!	0.409109	0.370114	0.54147	#DIV/0!	#DIV/0!	#DIV/0!	#DIV/0!	#DIV/0!	#DIV/0!	#DIV/0!	#DIV/0!	#DIV/0!	0.281716	0.54147	#DIV/0!	#DIV/0!	#DIV/0!	#DIV/0!	0.649607	#DIV/0!	#DIV/0!	#DIV/0!	#DIV/0!	#DIV/0!	0.787937
t-test	all 9 vs all 17	#DIV/0!	#DIV/0!	#DIV/0!	#DIV/0!	#DIV/0!	#DIV/0!	#DIV/0!	#DIV/0!	#DIV/0!	#DIV/0!	0.368846	0.232054	#DIV/0!	#DIV/0!	#DIV/0!	#DIV/0!	0.959096	#DIV/0!	0.368846	#DIV/0!	0.547995	0.368846	0.368846	0.567842	0.795845	0.301936	#DIV/0!	#DIV/0!	#DIV/0!	#DIV/0!	#DIV/0!	#DIV/0!	#DIV/0!	#DIV/0!	#DIV/0!	0.701281	0.119747	#DIV/0!	#DIV/0!	#DIV/0!	#DIV/0!	0.195143	#DIV/0!	#DIV/0!	0.280181	#DIV/0!	#DIV/0!	0.127301
t-test	all 9 vs all 17	#DIV/0!	#DIV/0!	#DIV/0!	#DIV/0!	#DIV/0!	#DIV/0!	#DIV/0!	#DIV/0!	#DIV/0!	#DIV/0!	#DIV/0!	0.86091	#DIV/0!	#DIV/0!	#DIV/0!	#DIV/0!	0.255126	#DIV/0!	#DIV/0!	#DIV/0!	0.384283	#DIV/0!	#DIV/0!	0.803922	0.521138	0.301936	#DIV/0!	#DIV/0!	#DIV/0!	#DIV/0!	#DIV/0!	#DIV/0!	#DIV/0!	#DIV/0!	#DIV/0!	0.433753	0.119747	#DIV/0!	#DIV/0!	#DIV/0!	#DIV/0!	0.861773	#DIV/0!	#DIV/0!	0.280181	#DIV/0!	#DIV/0!	0.133863
t-test	9b vs 17c	#DIV/0!	#DIV/0!	#DIV/0!	#DIV/0!	#DIV/0!	#DIV/0!	#DIV/0!	#DIV/0!	#DIV/0!	#DIV/0!	#DIV/0!	0.177808	#DIV/0!	#DIV/0!	#DIV/0!	#DIV/0!	0.939356	#DIV/0!	0.54147	#DIV/0!	0.22032	0.54147	#DIV/0!	0.672479	0.41908	#DIV/0!	#DIV/0!	#DIV/0!	#DIV/0!	#DIV/0!	#DIV/0!	#DIV/0!	#DIV/0!	#DIV/0!	#DIV/0!	0.481863	#DIV/0!	#DIV/0!	#DIV/0!	#DIV/0!	#DIV/0!	0.100103	#DIV/0!	#DIV/0!	0.54147	#DIV/0!	#DIV/0!	0.00738658
t-test	9b vs 17c	#DIV/0!	#DIV/0!	#DIV/0!	#DIV/0!	#DIV/0!	#DIV/0!	#DIV/0!	#DIV/0!	#DIV/0!	#DIV/0!	#DIV/0!	0.68673	#DIV/0!	#DIV/0!	#DIV/0!	#DIV/0!	0.144737	#DIV/0!	#DIV/0!	#DIV/0!	0.306899	#DIV/0!	#DIV/0!	0.756162	0.41908	#DIV/0!	#DIV/0!	#DIV/0!	#DIV/0!	#DIV/0!	#DIV/0!	#DIV/0!	#DIV/0!	#DIV/0!	#DIV/0!	0.462274	#DIV/0!	#DIV/0!	#DIV/0!	#DIV/0!	#DIV/0!	0.560689	#DIV/0!	#DIV/0!	0.54147	#DIV/0!	#DIV/0!	0.00794691
t-test	all 17 vs 35a	#DIV/0!	#DIV/0!	#DIV/0!	#DIV/0!	#DIV/0!	#DIV/0!	#DIV/0!	#DIV/0!	#DIV/0!	#DIV/0!	#DIV/0!	0.97846	0.132801	#DIV/0!	#DIV/0!	#DIV/0!	0.897398	#DIV/0!	#DIV/0!	#DIV/0!	0.74512	#DIV/0!	#DIV/0!	0.307974	0.873518	0.544737	#DIV/0!	#DIV/0!	#DIV/0!	#DIV/0!	#DIV/0!	#DIV/0!	#DIV/0!	#DIV/0!	#DIV/0!	0.723682	0.206385	#DIV/0!	#DIV/0!	#DIV/0!	#DIV/0!	0.891731	#DIV/0!	#DIV/0!	#DIV/0!	#DIV/0!	#DIV/0!	0.176893
t-test	all 17 vs 35a	#DIV/0!	#DIV/0!	#DIV/0!	#DIV/0!	#DIV/0!	#DIV/0!	#DIV/0!	#DIV/0!	#DIV/0!	#DIV/0!	#DIV/0!	0.926035	0.132801	#DIV/0!	#DIV/0!	#DIV/0!	0.60726	#DIV/0!	#DIV/0!	#DIV/0!	0.495046	#DIV/0!	#DIV/0!	0.307974	0.873155	0.544737	#DIV/0!	#DIV/0!	#DIV/0!	#DIV/0!	#DIV/0!	#DIV/0!	#DIV/0!	#DIV/0!	#DIV/0!	0.861692	0.206385	#DIV/0!	#DIV/0!	#DIV/0!	#DIV/0!	0.711663	#DIV/0!	#DIV/0!	#DIV/0!	#DIV/0!	#DIV/0!	0.176893
t-test	17c vs 35a	#DIV/0!	#DIV/0!	#DIV/0!	#DIV/0!	#DIV/0!	#DIV/0!	#DIV/0!	#DIV/0!	#DIV/0!	#DIV/0!	#DIV/0!	0.116766	#DIV/0!	#DIV/0!	#DIV/0!	#DIV/0!	0.123802	#DIV/0!	#DIV/0!	#DIV/0!	0.190595	#DIV/0!	#DIV/0!	0.220559	0.420289	#DIV/0!	#DIV/0!	#DIV/0!	#DIV/0!	#DIV/0!	#DIV/0!	#DIV/0!	#DIV/0!	#DIV/0!	#DIV/0!	0.380406	#DIV/0!	#DIV/0!	#DIV/0!	#DIV/0!	#DIV/0!	0.326537	#DIV/0!	#DIV/0!	0.495025	#DIV/0!	#DIV/0!	0.403513
t-test	17c vs 35a	#DIV/0!	#DIV/0!	#DIV/0!	#DIV/0!	#DIV/0!	#DIV/0!	#DIV/0!	#DIV/0!	#DIV/0!	#DIV/0!	#DIV/0!	1	0.495025	#DIV/0!	#DIV/0!	#DIV/0!	0.0988592	#DIV/0!	#DIV/0!	#DIV/0!	0.561432	#DIV/0!	#DIV/0!	0.272228	0.45289	#DIV/0!	#DIV/0!	#DIV/0!	#DIV/0!	#DIV/0!	#DIV/0!	#DIV/0!	#DIV/0!	#DIV/0!	#DIV/0!	0.271425	0.495025	#DIV/0!	#DIV/0!	#DIV/0!	#DIV/0!	0.80584	#DIV/0!	#DIV/0!	#DIV/0!	#DIV/0!	#DIV/0!	0.183712
t-test	all 9 vs 35a	#DIV/0!	#DIV/0!	#DIV/0!	#DIV/0!	#DIV/0!	#DIV/0!	#DIV/0!	#DIV/0!	#DIV/0!	#DIV/0!	0.568322	0.37	0.103888	#DIV/0!	#DIV/0!	#DIV/0!	0.978547	#DIV/0!	0.568322	#DIV/0!	0.460499	0.568322	0.568322	0.484593	0.735728	#DIV/0!	#DIV/0!	#DIV/0!	#DIV/0!	#DIV/0!	#DIV/0!	#DIV/0!	#DIV/0!	#DIV/0!	#DIV/0!	0.716581	0.103888	#DIV/0!	#DIV/0!	#DIV/0!	#DIV/0!	0.408623	#DIV/0!	#DIV/0!	0.491704	#DIV/0!	#DIV/0!	0.868247
t-test	all 9 vs 35a	#DIV/0!	#DIV/0!	#DIV/0!	#DIV/0!	#DIV/0!	#DIV/0!	#DIV/0!	#DIV/0!	#DIV/0!	#DIV/0!	#DIV/0!	0.965908	0.103888	#DIV/0!	#DIV/0!	#DIV/0!	0.219692	#DIV/0!	#DIV/0!	#DIV/0!	0.286964	#DIV/0!	#DIV/0!	0.527886	0.747986	#DIV/0!	#DIV/0!	#DIV/0!	#DIV/0!	#DIV/0!	#DIV/0!	#DIV/0!	#DIV/0!	#DIV/0!	#DIV/0!	0.534526	0.103888	#DIV/0!	#DIV/0!	#DIV/0!	#DIV/0!	0.804384	#DIV/0!	#DIV/0!	0.491704	#DIV/0!	#DIV/0!	0.83712
t-test	9b vs 35a	#DIV/0!	#DIV/0!	#DIV/0!	#DIV/0!	#DIV/0!	#DIV/0!	#DIV/0!	#DIV/0!	#DIV/0!	#DIV/0!	#DIV/0!	0.698809	0.285591	#DIV/0!	#DIV/0!	#DIV/0!	0.260964	#DIV/0!	0.436588	#DIV/0!	0.509924	0.436588	#DIV/0!	0.326198	0.701535	#DIV/0!	#DIV/0!	#DIV/0!	#DIV/0!	#DIV/0!	#DIV/0!	#DIV/0!	#DIV/0!	#DIV/0!	#DIV/0!	0.190126	0.285591	#DIV/0!	#DIV/0!	#DIV/0!	#DIV/0!	0.0403535	#DIV/0!	#DIV/0!	0.436588	#DIV/0!	#DIV/0!	0.209184
t-test	9b vs 35a	#DIV/0!	#DIV/0!	#DIV/0!	#DIV/0!	#DIV/0!	#DIV/0!	#DIV/0!	#DIV/0!	#DIV/0!	#DIV/0!	#DIV/0!	0.458639	0.285591	#DIV/0!	#DIV/0!	#DIV/0!	0.296869	#DIV/0!	#DIV/0!	#DIV/0!	0.304311	#DIV/0!	#DIV/0!	0.285591	0.701535	#DIV/0!	#DIV/0!	#DIV/0!	#DIV/0!	#DIV/0!	#DIV/0!	#DIV/0!	#DIV/0!	#DIV/0!	#DIV/0!	0.141976	0.285591	#DIV/0!	#DIV/0!	#DIV/0!	#DIV/0!	0.345816	#DIV/0!	#DIV/0!	0.436588	#DIV/0!	#DIV/0!	0.250986
	PM01	0	-21	0	0	0	4	0	0	0	0	13	-3	21	5	0	0	0	0	0	-18	36	0	0	15	5	0	0	-22	71	0	0	56	0	0	0	0	0	0	6	0	113	0	0	0	0	0	0	0
	PM01	0	8	2	0	0	0	0	-2	0	14	17	-3	7	0	0	0	0	0	0	15	9	0	0	24	6	0	0	12	1	0	0	70	13	1	5	-6	-1	0	0	0	58	8	0	0	3	1	0	-6
	PM01	0	4	0	0	0	0	0	0	0	23	32	7	15	0	0	5	0	0	0	4	30	0	0	45	16	0	0	2	11	10	23	72	18	0	0	-7	-3	0	0	0	115	18	0	0	2	0	0	-2
	PM01	0	12	0	0	0	0	0	0	0	8	17	-3	33	0	0	3	0	0	0	11	19	0	0	17	6	0	0	12	38	16	0	53	18	0	0	-3	2	0	0	0	114	8	0	0	0	0	0	-1
	PM01	0	13	4	0	0	0	0	0	0	12	20	-4	24	0	0.1	4	0	0	0	17	16	0	0	22	6	0	0	10	66	15	1	77	21	0	0	-3	7	0	0	0	115	7	0	0	0	0	0	-2
	PM01	0	5	1	0	0	0	0	0	0	5	10	-6	11	0	13	5	0	0	7	8	13	0	0	9	11	0	0	5	58	13	0	125	8	0	0	-6	19	0	0	0	129	2	0	0	0	0	0	-5
	PM01	0	9	1	0	0	0	0	0	0	8	9	-2	10	0	19	3	0	0	0	9	17	0	0	11	11	0	0	10	30	11	0	87	8	0	0	-3	-1	0	0	0	162	8	0	0	0	0	0	-2
	PM01	0	12	7	0	0	0	0	0	0	3	9	1	4	0	0	0	0	0	0	16	7	0	0	17	7	0	0	14	52	0	0	59	0	0	0	-3	4	0	0	0	70	7	0	0	0	0	0	-2
PM3		A01	A02	A03	A04	A05	A06	A07	A08	A09	A10	A11	A12	B01	B02	B03	B04	B05	B06	B07	B08	B09	B10	B11	B12	C01	C02	C03	C04	C05	C06	C07	C08	C09	C10	C11	C12	D01	D02	D03	D04	D05	D06	D07	D08	D09	D10	D11	D12
mean Rvp		0	-2.5	0	0	0	81.5	69.5	0	57	4.5	10.5	141	33	6.5	0	0	0	0	0	0	0	21	-6	-3	-60.5	0.5	5.5	2	0	0	0	42	0	0	87	5.5	1.5	4	0	0	0	0	0	0	0	86	0	-3
sd Rvp		0	3.53553	0	0	0	115.258	0.707107	0	2.82843	4.94975	12.0208	35.3553	9.89949	4.94975	0	0	0	0	0	0	0	18.3848	8.48528	2.82843	6.36396	0.707107	3.53553	2.82843	0	0	0	15.5563	0	0	123.037	9.19239	7.77817	5.65685	0	0	0	0	0	0	0	114.551	0	12.7279
sem Rvp		0	2.50038	0	0	0	81.5123	0.500076	0	2.0003	3.50053	8.50128	25.0038	7.00106	3.50053	0	0	0	0	0	0	0	13.002	6.00091	2.0003	4.50068	0.500076	2.50038	2.0003	0	0	0	11.0017	0	0	87.0131	6.50098	5.50083	4.0006	0	0	0	0	0	0	0	81.0122	0	9.00136
mean Rvp		0	0	0	0	0	-6.5	69	0	53	4.5	4	129.5	27	6.5	0	0	0	0	0	0	0	21.5	-1	-4	-0.5	0.5	5.5	2	0	0	0	37.5	0	0	-15.5	4	-0.5	3.5	0	0	0	0	0	0	0	9.5	-0.5	-5
sd Rvp		0	0	0	0	0	9.19239	1.41421	0	4.24264	4.94975	2.82843	38.8909	15.5563	4.94975	0	0	0	0	0	0	0	19.0919	1.41421	1.41421	3.53553	0.707107	3.53553	2.82843	0	0	0	9.19239	0	0	21.9203	5.65685	2.12132	4.94975	0	0	0	0	0	0	0	6.36396	0.707107	2.82843
sem Rvp		0	0	0	0	0	6.50098	1.00015	0	3.00045	3.50053	2.0003	27.5042	11.0017	3.50053	0	0	0	0	0	0	0	13.502	1.00015	1.00015	2.50038	0.500076	2.50038	2.0003	0	0	0	6.50098	0	0	15.5023	4.0006	1.50023	3.50053	0	0	0	0	0	0	0	4.50068	0.500076	2.0003
no Rvv or Bj data
mean 9a	n=2	0	0	8.5	0	0	0	0	2.5	0	2	10	12.5	0.5	0	0	0	0	0	0	0	0	0	4	4	-30	0	0	0	0	0	0	0	0	0	0	-1	1	0	0	0	0	0	0	0	0	0	1	4
sd 9a		0	0	4.94975	0	0	0	0	3.53553	0	1.41421	0	0.707107	0.707107	0	0	0	0	0	0	0	0	0	2.82843	4.24264	2.82843	0	0	0	0	0	0	0	0	0	0	2.82843	1.41421	0	0	0	0	0	0	0	0	0	1.41421	1.41421
sem 9a		0	0	3.50053	0	0	0	0	2.50038	0	1.00015	0	0.500076	0.500076	0	0	0	0	0	0	0	0	0	2.0003	3.00045	2.0003	0	0	0	0	0	0	0	0	0	0	2.0003	1.00015	0	0	0	0	0	0	0	0	0	1.00015	1.00015
mean 9b	n=4	0	2.25	4.25	0	0	0	0	0.75	6	-2.5	16.75	36.75	23.5	3.75	0	0	0	0	0	-4.25	53.25	14	-1.75	4	-40.75	0	0	0.75	0	0	0	18.5	-2	-4.75	4.75	7	4	0	0	0	0	0	-0.75	0	-3.5	4.75	-2.5	-5.25
sd 9b		0	2.62996	4.92443	0	0	0	0	1.5	7.34847	7.76745	14.7958	36.3536	32.5423	7.88987	0	0	0	0	0	8.5	116.021	28.1425	6.94622	3.74166	35.2739	0	0	1.5	0	0	0	22.2486	4	9.5	10.1776	8.90693	5.59762	0	0	0	0	0	1.5	0	7	5.85235	5.68624	12.6853
sem 9b		0	1.31498	2.46221	0	0	0	0	0.75	3.67423	3.88373	7.39792	18.1768	16.2711	3.94493	0	0	0	0	0	4.25	58.0106	14.0712	3.47311	1.87083	17.637	0	0	0.75	0	0	0	11.1243	2	4.75	5.08879	4.45346	2.79881	0	0	0	0	0	0.75	0	3.5	2.92617	2.84312	6.34265
mean 9c	n=2	0	0	4	0	0	0	0	0	2	0.5	11.5	28.5	19.5	4.5	0	0	0	0	0	0	0	10.5	0	-3.5	-59	0	0	0	0	0	0	9	0	0	0	-2	4.5	0	0	0	0	0	0	0	0	7	0	-1.5
sd 9c		0	0	5.65685	0	0	0	0	0	2.82843	0.707107	7.77817	33.234	27.5772	6.36396	0	0	0	0	0	0	0	14.8492	0	7.77817	21.2132	0	0	0	0	0	0	12.7279	0	0	0	12.7279	0.707107	0	0	0	0	0	0	0	0	9.89949	0	6.36396
sem 9c		0	0	4.0006	0	0	0	0	0	2.0003	0.500076	5.50083	23.5035	19.5029	4.50068	0	0	0	0	0	0	0	10.5016	0	5.50083	15.0023	0	0	0	0	0	0	9.00136	0	0	0	9.00136	0.500076	0	0	0	0	0	0	0	0	7.00106	0	4.50068
17a	n=1	0	0	0	0	0	0	0	0	8	6	20	56	41	7	-3	0	0	0	0	0	0	16	-3	11	-46	0	-6	6	3	0	0	18	0	0	0	19	-1	-1	0	0	5	0	0	0	0	11	0	-2
mean 17b	n=4	0	-0.25	5.75	0	0	0	0	1.25	1	0.75	9.5	12.25	16.5	-1	0	0	0	0	0	0	0	2.75	-1.25	4.25	-46.5	-0.25	0	0	0	0	0	8.5	0	0	0.25	-9.25	0.5	0.25	0	0	0	0	0	0	0	1	0.5	2
sd 17b		0	0.5	3.94757	0	0	0	0	1.5	2	1.5	9.03696	34.1016	33	2	0	0	0	0	0	0	0	5.5	3.94757	7.04154	18.3757	0.5	0	0	0	0	0	17	0	0	0.5	21.4845	1.73205	0.5	0	0	0	0	0	0	0	2	0.57735	3.91578
sem 17b		0	0.25	1.97379	0	0	0	0	0.75	1	0.75	4.51848	17.0508	16.5	1	0	0	0	0	0	0	0	2.75	1.97379	3.52077	9.18785	0.25	0	0	0	0	0	8.5	0	0	0.25	10.7422	0.866025	0.25	0	0	0	0	0	0	0	1	0.288675	1.95789
mean 17c	n=2	0	3	0	0	0	0	0	0	13	0	9.5	42	43	1	0	0	0	0	0	0	0	23.5	0	-4	-39	0	0	1	0	0	0	15	0	0	4	10	5.5	0	0	0	0	0	0	0	0	11.5	0	-2.5
sd 17c		0	4.24264	0	0	0	0	0	0	11.3137	0	3.53553	2.82843	5.65685	1.41421	0	0	0	0	0	0	0	0.707107	0	4.24264	1.41421	0	0	1.41421	0	0	0	0	0	0	5.65685	5.65685	0.707107	0	0	0	0	0	0	0	0	0.707107	0	2.12132
sem 17c		0	3.00045	0	0	0	0	0	0	8.00121	0	2.50038	2.0003	4.0006	1.00015	0	0	0	0	0	0	0	0.500076	0	3.00045	1.00015	0	0	1.00015	0	0	0	0	0	0	4.0006	4.0006	0.500076	0	0	0	0	0	0	0	0	0.500076	0	1.50023
mean 35a	n=3	0	1.66667	4.66667	0	0	0	0	0	3.33333	1.66667	-1	12.6667	12.3333	-3.33333	-2.33333	0	0	0	-3	-5	-1.33333	-1	0	-0.333333	-35.3333	-1.66667	0	0.666667	0	0	-0.666667	16	-1.33333	-4	-0.333333	1	2.33333	-3.33333	0	0	0	0	0	-1.33333	-4.33333	-1.33333	0	-3.66667
sd 35a		0	2.88675	4.50925	0	0	0	0	0	3.51188	1.1547	19	4.93288	19.6554	7.57188	4.04145	0	0	0	5.19615	8.66025	2.3094	15.5885	0	10.9697	8.5049	4.72582	0	1.1547	0	0	3.78594	18.3303	2.3094	6.9282	2.08167	0	4.04145	5.7735	0	0	0	0	0	2.3094	7.50555	17.0978	0	4.93288
sem 35a		0	1.66672	2.60349	0	0	0	0	0	2.02765	0.666686	10.97	2.84808	11.3484	4.37175	2.3334	0	0	0	3.00009	5.00015	1.33337	9.00026	0	6.33352	4.91045	2.72853	0	0.666686	0	0	2.18588	10.5833	1.33337	4.00012	1.20189	0	2.3334	3.33343	0	0	0	0	0	1.33337	4.33346	9.87168	0	2.84808
mean 9a	n=2	0	-0.5	6.5	0	0	0	0	0	0	0	4.5	4.5	-1	0	0	0	0	0	0	0	0	0	-1.5	-0.5	-1	0	0	0	0	0	0	0	0	0	-0.5	-4.5	-1	0	0	0	0	0	0	0	0	-1.5	-0.5	1
sd 9a		0	0.707107	4.94975	0	0	0	0	0	0	1.41421	2.12132	0.707107	1.41421	0	0	0	0	0	0	0	0	0	3.53553	3.53553	1.41421	0	0	0	0	0	0	0	0	0	0.707107	4.94975	0	0	0	0	0	0	0	0	0	2.12132	0.707107	2.82843
sem 9a		0	0.500076	3.50053	0	0	0	0	0	0	1.00015	1.50023	0.500076	1.00015	0	0	0	0	0	0	0	0	0	2.50038	2.50038	1.00015	0	0	0	0	0	0	0	0	0	0.500076	3.50053	0	0	0	0	0	0	0	0	0	1.50023	0.500076	2.0003
mean 9b	n=4	0	2	0.75	0	0	0	0	-1.75	6	-0.75	1.5	26.25	22.25	4.5	0	0	0	0	0	0	-1.25	18.5	-2	-2.75	0.5	0	0	0.75	0	0	0	18.75	0	0	3.25	2	2.75	0	0	0	0	0	0	0	0	4.75	-1	-2.75
sd 9b		0	2.94392	3.77492	0	0	0	0	3.5	7.34847	3.86221	7.32575	37.6597	31.1167	7.14143	0	0	0	0	0	0	2.5	22.1133	3.3665	6.23832	2.08167	0	0	1.5	0	0	0	21.9602	0	0	8.53913	8.79394	5.67891	0	0	0	0	0	0	0	0	5.85235	1.41421	2.21736
sem 9b		0	1.47196	1.88746	0	0	0	0	1.75	3.67423	1.93111	3.66288	18.8298	15.5584	3.57071	0	0	0	0	0	0	1.25	11.0567	1.68325	3.11916	1.04083	0	0	0.75	0	0	0	10.9801	0	0	4.26956	4.39697	2.83945	0	0	0	0	0	0	0	0	2.92617	0.707107	1.10868
mean 9c	n=2	0	0	4	0	0	0	0	0	2	0.5	14	24	17.5	4	0	0	0	0	0	0	0	10.5	0	1.5	2.5	0	0	0	0	0	0	9	0	0	0	1.5	2	0	0	0	0	0	0	0	0	7	0	1
sd 9c		0	0	5.65685	0	0	0	0	0	2.82843	0.707107	11.3137	29.6985	24.7487	5.65685	0	0	0	0	0	0	0	14.8492	0	7.77817	0.707107	0	0	0	0	0	0	12.7279	0	0	0	7.77817	1.41421	0	0	0	0	0	0	0	0	9.89949	0	0
sem 9c		0	0	4.0006	0	0	0	0	0	2.0003	0.500076	8.00121	21.0032	17.5026	4.0006	0	0	0	0	0	0	0	10.5016	0	5.50083	0.500076	0	0	0	0	0	0	9.00136	0	0	0	5.50083	1.00015	0	0	0	0	0	0	0	0	7.00106	0	0
17a	n=1	0	0	0	0	0	0	0	0	7	4	8	36	29	3	0	0	0	0	0	0	0	16	-4	-2	0	0	0	6	3	0	0	18	0	0	0	9	-1	4	0	0	5	0	0	0	0	7	0	-3
mean 17b	n=4	0	0	5.5	0	0	0	0	0.25	1	0	4.25	15	15	0.75	0	0	0	0	0	0	0	3.25	0.25	4.5	-0.25	0	0	0	0	0	0	8	0	0	0.75	-1.5	0	-0.25	0	0	0	0	0	0	0	1	0.25	0.25
sd 17b		0	0.816497	3.87298	0	0	0	0	1.25831	2	0	2.62996	24.097	30.6703	1.5	0	0	0	0	0	0	0	6.5	0.5	5.19615	2.21736	0	0	0	0	0	0	16	0	0	1.5	4.50925	0.816497	0.5	0	0	0	0	0	0	0	2	0.5	2.98608
sem 17b		0	0.408248	1.93649	0	0	0	0	0.629153	1	0	1.31498	12.0485	15.3351	0.75	0	0	0	0	0	0	0	3.25	0.25	2.59808	1.10868	0	0	0	0	0	0	8	0	0	0.75	2.25462	0.408248	0.25	0	0	0	0	0	0	0	1	0.25	1.49304
mean 17c	n=2	0	2.5	0	0	0	0	0	0	13	0	4	35	38.5	1	0	0	0	0	0	0	0	23.5	0	0.5	-2	0	0	1	0	0	0	15	0	0	3	4.5	2.5	0	0	0	0	0	0	0	0	9.5	0	-3
sd 17c		0	3.53553	0	0	0	0	0	0	11.3137	0	1.41421	4.24264	6.36396	1.41421	0	0	0	0	0	0	0	0.707107	0	0.707107	1.41421	0	0	1.41421	0	0	0	0	0	0	4.24264	2.12132	0.707107	0	0	0	0	0	0	0	0	0.707107	0	2.82843
sem 17c		0	2.50038	0	0	0	0	0	0	8.00121	0	1.00015	3.00045	4.50068	1.00015	0	0	0	0	0	0	0	0.500076	0	0.500076	1.00015	0	0	1.00015	0	0	0	0	0	0	3.00045	1.50023	0.500076	0	0	0	0	0	0	0	0	0.500076	0	2.0003
mean 35a	n=3	0	2.66667	4	0	0	0	0	0	3.33333	1.66667	5.66667	10	12.6667	0.666667	0	0	0	0	0	0	0	5.33333	0	6.33333	2.33333	0.666667	0	0.666667	0	0	1	16	0	0	1	3	2.33333	0	0	0	0	0	0	0	0	5.33333	0	-0.666667
sd 35a		0	2.51661	3.60555	0	0	0	0	0	3.51188	1.1547	3.21455	7.93725	16.2583	1.1547	0	0	0	0	0	0	0	4.6188	0	6.1101	4.04145	1.1547	0	1.1547	0	0	1	18.3303	0	0	1	3.60555	4.04145	0	0	0	0	0	0	0	0	4.72582	0	1.52753
sem 35a		0	1.45301	2.08173	0	0	0	0	0	2.02765	0.666686	1.85598	4.58271	9.38703	0.666686	0	0	0	0	0	0	0	2.66674	0	3.52777	2.3334	0.666686	0	0.666686	0	0	0.577367	10.5833	0	0	0.577367	2.08173	2.3334	0	0	0	0	0	0	0	0	2.72853	0	0.881943
t-test	9a vs 9b	#DIV/0!	0.378405	0.253594	#DIV/0!	#DIV/0!	#DIV/0!	#DIV/0!	0.304389	0.296777	0.497347	0.509929	0.308825	0.283302	0.415311	#DIV/0!	#DIV/0!	#DIV/0!	#DIV/0!	#DIV/0!	0.576132	0.605164	0.440499	0.298994	0.640033	0.524506	#DIV/0!	#DIV/0!	0.576132	#DIV/0!	#DIV/0!	#DIV/0!	0.258004	0.576132	0.576132	0.599586	0.230996	0.4504	#DIV/0!	#DIV/0!	#DIV/0!	#DIV/0!	#DIV/0!	0.576132	#DIV/0!	0.576132	0.235472	0.467349	0.305736
t-test	9a vs 9b	#DIV/0!	0.324833	0.180701	#DIV/0!	#DIV/0!	#DIV/0!	#DIV/0!	0.54147	0.337502	0.812508	0.618773	0.484248	0.375662	0.4481	#DIV/0!	#DIV/0!	#DIV/0!	#DIV/0!	#DIV/0!	#DIV/0!	0.54147	0.327142	0.873753	0.671354	0.421648	#DIV/0!	#DIV/0!	0.54147	#DIV/0!	#DIV/0!	#DIV/0!	0.318499	#DIV/0!	#DIV/0!	0.590036	0.40168	0.428337	#DIV/0!	#DIV/0!	#DIV/0!	#DIV/0!	#DIV/0!	#DIV/0!	#DIV/0!	#DIV/0!	0.23584	0.674092	0.143596
t-test	9a vs 9c	#DIV/0!	#DIV/0!	0.486343	#DIV/0!	#DIV/0!	#DIV/0!	#DIV/0!	0.42265	0.42265	0.311753	0.810642	0.566299	0.432773	0.42265	#DIV/0!	#DIV/0!	#DIV/0!	#DIV/0!	#DIV/0!	#DIV/0!	#DIV/0!	0.42265	0.183503	0.353904	0.195375	#DIV/0!	#DIV/0!	#DIV/0!	#DIV/0!	#DIV/0!	#DIV/0!	0.42265	#DIV/0!	#DIV/0!	#DIV/0!	0.923528	0.0886776	#DIV/0!	#DIV/0!	#DIV/0!	#DIV/0!	#DIV/0!	#DIV/0!	#DIV/0!	#DIV/0!	0.42265	0.42265	0.355169
t-test	9a vs 9c	#DIV/0!	0.42265	0.684403	#DIV/0!	#DIV/0!	#DIV/0!	#DIV/0!	#DIV/0!	0.42265	0.698489	0.363476	0.451248	0.401902	0.42265	#DIV/0!	#DIV/0!	#DIV/0!	#DIV/0!	#DIV/0!	#DIV/0!	#DIV/0!	0.42265	0.609433	0.772079	0.0886776	#DIV/0!	#DIV/0!	#DIV/0!	#DIV/0!	#DIV/0!	#DIV/0!	0.42265	#DIV/0!	#DIV/0!	0.42265	0.454545	0.095466	#DIV/0!	#DIV/0!	#DIV/0!	#DIV/0!	#DIV/0!	#DIV/0!	#DIV/0!	#DIV/0!	0.357001	0.42265	1
t-test	9b vs 9c	#DIV/0!	0.317653	0.95772	#DIV/0!	#DIV/0!	#DIV/0!	#DIV/0!	0.54147	0.517745	0.634178	0.674223	0.802241	0.890085	0.914063	#DIV/0!	#DIV/0!	#DIV/0!	#DIV/0!	#DIV/0!	0.54147	0.573641	0.88165	0.753817	0.162289	0.550158	#DIV/0!	#DIV/0!	0.54147	#DIV/0!	#DIV/0!	#DIV/0!	0.617479	0.54147	0.54147	0.567472	0.357387	0.911174	#DIV/0!	#DIV/0!	#DIV/0!	#DIV/0!	#DIV/0!	0.54147	#DIV/0!	0.54147	0.732392	0.589218	0.724225
t-test	9b vs 9c	#DIV/0!	0.416259	0.434312	#DIV/0!	#DIV/0!	#DIV/0!	#DIV/0!	0.54147	0.517745	0.689924	0.164723	0.945685	0.862256	0.936424	#DIV/0!	#DIV/0!	#DIV/0!	#DIV/0!	#DIV/0!	#DIV/0!	0.54147	0.676189	0.47262	0.501896	0.277121	#DIV/0!	#DIV/0!	0.54147	#DIV/0!	#DIV/0!	#DIV/0!	0.604497	#DIV/0!	#DIV/0!	0.638527	0.949411	0.870097	#DIV/0!	#DIV/0!	#DIV/0!	#DIV/0!	#DIV/0!	#DIV/0!	#DIV/0!	#DIV/0!	0.732392	0.399162	0.0871673
t-test	17b vs 17c	#DIV/0!	0.158065	0.124075	#DIV/0!	#DIV/0!	#DIV/0!	#DIV/0!	0.328805	0.079191	0.54147	1	0.309894	0.346692	0.284606	#DIV/0!	#DIV/0!	#DIV/0!	#DIV/0!	#DIV/0!	#DIV/0!	#DIV/0!	0.0074036	0.694584	0.214127	0.615557	0.54147	#DIV/0!	0.177808	#DIV/0!	#DIV/0!	#DIV/0!	0.637029	#DIV/0!	#DIV/0!	0.204757	0.302995	0.0200105	0.54147	#DIV/0!	#DIV/0!	#DIV/0!	#DIV/0!	#DIV/0!	#DIV/0!	#DIV/0!	0.00236616	0.3125	0.217452
t-test	17b vs 17c	#DIV/0!	0.204058	0.131226	#DIV/0!	#DIV/0!	#DIV/0!	#DIV/0!	0.804172	0.079191	#DIV/0!	0.909492	0.332711	0.367778	0.854765	#DIV/0!	#DIV/0!	#DIV/0!	#DIV/0!	#DIV/0!	#DIV/0!	#DIV/0!	0.0143104	0.54147	0.364036	0.379308	#DIV/0!	#DIV/0!	0.177808	#DIV/0!	#DIV/0!	#DIV/0!	0.590976	#DIV/0!	#DIV/0!	0.355232	0.162041	0.021743	0.54147	#DIV/0!	#DIV/0!	#DIV/0!	#DIV/0!	#DIV/0!	#DIV/0!	#DIV/0!	0.00514948	0.54147	0.2719
t-test	all 9 vs all 17	#DIV/0!	0.726956	0.412233	#DIV/0!	#DIV/0!	#DIV/0!	#DIV/0!	0.743406	0.581111	0.412613	0.580673	0.917581	0.443764	0.387699	0.301936	#DIV/0!	#DIV/0!	#DIV/0!	#DIV/0!	0.368846	0.403077	0.913692	0.585713	0.829634	0.885009	0.301936	0.301936	0.405616	0.301936	#DIV/0!	#DIV/0!	0.978981	0.368846	0.368846	0.71364	0.753835	0.381752	1	#DIV/0!	#DIV/0!	0.301936	#DIV/0!	0.368846	#DIV/0!	0.368846	0.675106	0.427207	0.588153
t-test	all 9 vs all 17	#DIV/0!	0.88757	0.950051	#DIV/0!	#DIV/0!	#DIV/0!	#DIV/0!	0.32344	0.607766	0.484418	0.84595	0.794932	0.518253	0.34702	#DIV/0!	#DIV/0!	#DIV/0!	#DIV/0!	#DIV/0!	#DIV/0!	0.368846	0.896432	0.436974	0.202744	0.206772	#DIV/0!	#DIV/0!	0.405616	0.301936	#DIV/0!	#DIV/0!	0.98038	#DIV/0!	#DIV/0!	0.92995	0.67153	0.533389	0.464767	#DIV/0!	#DIV/0!	0.301936	#DIV/0!	#DIV/0!	#DIV/0!	#DIV/0!	0.855373	0.0934215	0.857454
t-test	9b vs 17c	#DIV/0!	0.794616	0.313955	#DIV/0!	#DIV/0!	#DIV/0!	#DIV/0!	0.54147	0.396228	0.689924	0.552766	0.856832	0.471137	0.667919	#DIV/0!	#DIV/0!	#DIV/0!	#DIV/0!	#DIV/0!	0.54147	0.573641	0.675992	0.753817	0.0755658	0.950447	#DIV/0!	#DIV/0!	0.854765	#DIV/0!	#DIV/0!	#DIV/0!	0.844112	0.54147	0.54147	0.929961	0.694963	0.739581	#DIV/0!	#DIV/0!	#DIV/0!	#DIV/0!	#DIV/0!	0.54147	#DIV/0!	0.54147	0.199785	0.589218	0.787859
t-test	9b vs 17c	#DIV/0!	0.861425	0.804172	#DIV/0!	#DIV/0!	#DIV/0!	#DIV/0!	0.54147	0.396228	0.808476	0.674553	0.772649	0.527292	0.551582	#DIV/0!	#DIV/0!	#DIV/0!	#DIV/0!	#DIV/0!	#DIV/0!	0.54147	0.77811	0.47262	0.52636	0.210295	#DIV/0!	#DIV/0!	0.854765	#DIV/0!	#DIV/0!	#DIV/0!	0.831056	#DIV/0!	#DIV/0!	0.971866	0.726404	0.956122	#DIV/0!	#DIV/0!	#DIV/0!	#DIV/0!	#DIV/0!	#DIV/0!	#DIV/0!	#DIV/0!	0.341086	0.399162	0.909492
t-test	all 17 vs 35a	#DIV/0!	0.596337	0.649855	#DIV/0!	#DIV/0!	#DIV/0!	#DIV/0!	0.368273	0.664727	0.801507	0.171791	0.459126	0.412429	0.251432	0.254139	#DIV/0!	#DIV/0!	#DIV/0!	0.132801	0.132801	0.132801	0.205701	0.537406	0.600545	0.32751	0.381683	0.544737	0.744715	0.544737	#DIV/0!	0.623581	0.676049	0.132801	0.132801	0.424167	0.953017	0.789033	0.137806	#DIV/0!	#DIV/0!	0.544737	#DIV/0!	#DIV/0!	0.132801	0.132801	0.350188	0.355884	0.210455
t-test	all 17 vs 35a	#DIV/0!	0.219566	0.759386	#DIV/0!	#DIV/0!	#DIV/0!	#DIV/0!	0.797201	0.684342	0.299588	0.616345	0.301945	0.502555	0.633653	#DIV/0!	#DIV/0!	#DIV/0!	#DIV/0!	#DIV/0!	#DIV/0!	#DIV/0!	0.431625	0.66941	0.290965	0.127865	0.132801	#DIV/0!	0.744715	0.544737	#DIV/0!	0.0199444	0.647448	#DIV/0!	#DIV/0!	0.848931	0.720046	0.319927	0.66941	#DIV/0!	#DIV/0!	0.544737	#DIV/0!	#DIV/0!	#DIV/0!	#DIV/0!	0.744594	0.544737	0.80341
t-test	17c vs 35a	#DIV/0!	0.239443	0.0804629	#DIV/0!	#DIV/0!	#DIV/0!	#DIV/0!	#DIV/0!	0.117331	0.724377	0.0988592	0.000292496	0.000777311	0.408601	0.495025	#DIV/0!	#DIV/0!	#DIV/0!	0.495025	0.495025	0.495025	0.0356174	0.647015	0.298816	0.130557	0.495025	#DIV/0!	0.272228	#DIV/0!	#DIV/0!	0.495025	#DIV/0!	0.495025	0.495025	0.20222	0.0710516	0.00124392	0.495025	#DIV/0!	#DIV/0!	#DIV/0!	#DIV/0!	#DIV/0!	0.495025	0.495025	0.104872	0.495025	0.13873
t-test	17c vs 35a	#DIV/0!	0.953703	0.233383	#DIV/0!	#DIV/0!	#DIV/0!	#DIV/0!	#DIV/0!	0.234358	0.14822	0.554045	0.02889	0.132188	0.78878	#DIV/0!	#DIV/0!	#DIV/0!	#DIV/0!	#DIV/0!	#DIV/0!	#DIV/0!	0.0134846	#DIV/0!	0.291597	0.256971	0.495025	#DIV/0!	0.78878	#DIV/0!	#DIV/0!	0.272228	0.94626	#DIV/0!	#DIV/0!	0.458483	0.641886	0.959663	#DIV/0!	#DIV/0!	#DIV/0!	#DIV/0!	#DIV/0!	#DIV/0!	#DIV/0!	#DIV/0!	0.324306	#DIV/0!	0.301864
t-test	all 9 vs 35a	#DIV/0!	0.735756	0.858378	#DIV/0!	#DIV/0!	#DIV/0!	#DIV/0!	0.407399	0.963668	0.507535	0.127243	0.381349	0.796645	0.176791	0.103888	#DIV/0!	#DIV/0!	#DIV/0!	0.103888	0.541407	0.577927	0.436672	0.969372	0.618229	0.664823	0.297797	#DIV/0!	0.699854	#DIV/0!	#DIV/0!	0.594545	0.714632	0.860449	0.730901	0.545245	0.749231	0.709937	0.103888	#DIV/0!	#DIV/0!	#DIV/0!	#DIV/0!	0.568322	0.103888	0.514166	0.424915	0.692856	0.784742
t-test	all 9 vs 35a	#DIV/0!	0.288499	0.743199	#DIV/0!	#DIV/0!	#DIV/0!	#DIV/0!	0.568322	0.963668	0.269791	0.95623	0.569862	0.872179	0.456195	#DIV/0!	#DIV/0!	#DIV/0!	#DIV/0!	#DIV/0!	#DIV/0!	0.568322	0.551123	0.419493	0.0839984	0.356016	0.103888	#DIV/0!	0.699854	#DIV/0!	#DIV/0!	0.0120555	0.721021	#DIV/0!	#DIV/0!	0.890772	0.55907	0.803838	#DIV/0!	#DIV/0!	#DIV/0!	#DIV/0!	#DIV/0!	#DIV/0!	#DIV/0!	#DIV/0!	0.708368	0.349466	0.904138
t-test	9b vs 35a	#DIV/0!	0.791274	0.913263	#DIV/0!	#DIV/0!	#DIV/0!	#DIV/0!	0.436588	0.592436	0.409313	0.220536	0.316344	0.625128	0.285857	0.285591	#DIV/0!	#DIV/0!	#DIV/0!	0.285591	0.913179	0.462602	0.449064	0.687927	0.484498	0.809117	0.498084	#DIV/0!	0.939715	#DIV/0!	#DIV/0!	0.730364	0.880943	0.809008	0.913179	0.44295	0.306448	0.682679	0.285591	#DIV/0!	#DIV/0!	#DIV/0!	#DIV/0!	0.436588	0.285591	0.885576	0.527118	0.490808	0.848556
t-test	9b vs 35a	#DIV/0!	0.766283	0.303078	#DIV/0!	#DIV/0!	#DIV/0!	#DIV/0!	0.436588	0.592436	0.351305	0.406928	0.504446	0.652267	0.409609	#DIV/0!	#DIV/0!	#DIV/0!	#DIV/0!	#DIV/0!	#DIV/0!	0.436588	0.366696	0.361379	0.112621	0.463052	0.285591	#DIV/0!	0.939715	#DIV/0!	#DIV/0!	0.0932163	0.868011	#DIV/0!	#DIV/0!	0.67603	0.86253	0.918776	#DIV/0!	#DIV/0!	#DIV/0!	#DIV/0!	#DIV/0!	#DIV/0!	#DIV/0!	#DIV/0!	0.89363	0.285591	0.224895
9b4-PM02A-48	PM02A	0	0	0	0	0	0	0	0	0	0	0	3	0	0	0	0	81	0	-12	0	77	-6	0	12	0	0	0	0	0	0	0	0	0	0	0	13	0	0	0	0	0	38	0	0	0	0	0	0
9c1-PM02A-48	PM02A	0	0	0	0	0	0	0	0	0	0	0	3	0	0	0	0	55	0	0	0	82	0	0	0	0	0	0	0	0	0	0	0	0	0	0	0	0	0	0	0	0	0	0	0	0	0	0	0
9c2-PM02A-48	PM02A	0	0	0	0	0	0	0	0	0	0	0	0	0	0	0	0	51	0	0	0	79	0	0	0	0	0	0	0	0	0	0	0	0	0	0	0	0	0	0	0	0	5	0	0	0	0	0	0
17a-PM02A-48	PM02A	0	0	0	0	0	0	0	0	0	0	0	-3	0	0	0	0	46	0	0	0	85	0	0	0	0	0	0	0	0	0	0	0	0	0	0	0	0	0	0	0	0	0	0	0	0	0	0	0
17b1-PM02A-48	PM02A	0	0	0	0	0	0	0	0	0	0	0	4	0	0	0	0	47	0	0	0	60	0	0	0	0	0	0	0	0	0	0	0	0	0	0	0	0	0	0	0	0	0	0	0	0	0	0	0
17b2-PM02A-48	PM02A	0	0	0	0	0	0	0	0	0	0	0	0	0	0	0	0	48	0	0	0	44	0	0	0	11	0	0	0	0	0	0	0	0	0	0	0	0	0	0	0	0	6	0	0	0	0	0	0
17b3-PM02A-48	PM02A	0	0	0	0	0	0	0	0	0	0	0	4	0	0	0	0	38	0	0	0	77	0	0	0	0	0	0	0	0	0	0	0	0	0	0	0	0	0	0	0	0	4	0	0	0	0	0	0
17b4-PM02A-48	PM02A	0	0	0	0	0	0	0	0	0	0	0	0	0	0	0	0	48	0	0	0	81	0	0	0	0	0	0	0	0	0	0	0	0	0	0	0	0	0	0	0	0	2	0	0	0	0	0	0
17c1-PM02A-48	PM02A	0	0	0	0	0	0	0	0	0	0	0	10	0	0	0	0	51	0	0	0	89	0	0	0	0	0	0	0	0	0	0	0	0	0	0	0	0	0	0	0	0	0	0	0	0	0	0	0
17c2-PM02A-48	PM02A	0	0	0	0	0	0	0	0	0	0	0	8	0	0	0	0	47	0	0	0	86	0	0	0	0	0	0	0	0	0	0	0	0	0	0	0	0	0	0	0	0	0	0	0	0	0	0	0
35a1-PM02A-48	PM02A	0	0	0	0	0	0	0	0	0	0	0	0	0	0	0	0	43	0	0	0	79	0	0	0	0	0	0	0	0	0	0	0	0	0	0	0	0	0	0	0	0	0	0	0	0	0	0	0
35a2-PM02A-48	PM02A	0	0	0	0	0	0	0	0	0	0	0	5	0	0	0	0	48	0	0	0	66	0	0	0	0	0	0	0	0	0	0	0	0	0	0	0	0	0	0	0	0	0	0	0	0	0	0	0
35a3-PM02A-48	PM02A	0	0	0	0	0	0	0	0	0	0	0	6	0	0	0	0	35	0	0	0	79	0	0	0	0	0	0	0	0	0	0	0	0	0	0	-2	0	0	0	0	0	1	0	0	0	0	0	0
9a1-PM02A-165	PM02A	0	0	0	0	0	0	0	0	0	0	0	-21	0	0	0	0	0	0	0	0	21	0	0	0	17	0	0	0	0	0	0	0	0	0	0	0	0	0	0	0	0	0	0	0	0	0	0	94
9a2-PM02A-165	PM02A	0	0	0	0	0	0	0	0	0	0	-5	-18	0	0	0	0	43	0	0	0	111	0	-1	0	1	0	0	0	0	0	0	0	0	0	0	-17	0	0	0	0	0	11	0	0	1	0	0	134
9b1-PM02A-165	PM02A	0	0	0	0	0	0	0	0	0	0	0	-5	0	0	0	0	76	0	0	0	126	0	0	0	1	0	0	0	0	0	0	0	0	0	0	11	0	0	0	0	0	26	0	0	0	0	0	130
9b2-PM02A-165	PM02A	0	0	0	0	0	0	0	0	0	0	0	1	0	0	0	0	53	0	0	0	101	0	0	0	7	0	0	0	0	0	0	0	0	0	0	10	0	0	0	0	0	27	0	0	0	0	0	133
9b3-PM02A-165	PM02A	0	0	0	0	0	0	0	0	0	0	0	0	0	0	0	0	46	0	0	0	68	0	0	8	24	0	0	0	0	0	0	0	0	0	0	16	0	0	0	0	0	32	0	0	5	0	0	142
9b4-PM02A-164	PM02A	0	0	0	0	0	0	0	0	0	0	0	0	0	0	0	0	79	0	-12	0	100	-6	0	36	0	0	0	0	0	0	0	0	0	0	0	50	0	0	0	0	0	51	0	0	0	0	0	148
9c1-PM02A-165	PM02A	0	0	0	0	0	0	0	0	0	0	0	0	0	0	0	0	65	0	0	0	120	0	0	0	5	0	0	0	0	0	0	0	0	0	0	2	0	0	0	0	0	16	0	0	0	0	0	53
9c2-PM02A-165	PM02A	0	0	0	0	0	0	0	0	0	0	0	0	0	0	0	0	44	0	0	0	99	0	0	0	1	0	0	0	0	0	0	0	0	0	0	0	0	0	0	0	0	16	0	0	0	0	0	112
17a-PM02A-165	PM02A	0	0	0	0	0	0	0	0	0	0	0	-9	0	0	0	0	51	0	0	0	116	0	0	2	4	0	0	0	0	0	0	0	0	0	0	6	3	0	0	0	0	11	0	0	0	0	0	133
17b1-PM02A-165	PM02A	0	0	0	0	0	0	0	0	0	0	0	0	0	0	0	0	55	0	0	0	93	0	0	0	2	0	0	0	0	0	0	0	0	0	0	2	0	0	0	0	0	18	0	0	0	0	0	112
17b2-PM02A-165	PM02A	0	0	0	0	0	0	0	0	0	0	0	0	0	0	0	0	30	0	0	0	45	0	0	0	17	7	0	0	0	0	0	0	0	0	0	0	0	0	0	0	0	0	0	0	0	0	0	62
17b3-PM02A-165	PM02A	0	0	0	0	0	0	0	0	0	0	0	-4	0	0	0	0	46	0	0	0	107	0	0	6	17	0	0	0	0	0	0	0	0	0	0	13	3	0	0	0	0	21	0	0	0	0	0	111
17b4-PM02A-165	PM02A	0	0	0	0	0	0	0	0	0	0	0	0	0	0	0	0	52	0	0	0	112	0	0	0	0	0	0	0	0	0	0	0	0	0	0	0	0	0	0	0	0	16	0	0	0	0	0	44
17c1-PM02A-165	PM02A	0	0	0	0	0	0	0	0	0	0	0	0	0	0	0	0	62	0	0	0	120	0	0	0	0	0	0	0	0	0	0	0	0	0	0	6	0	0	0	0	0	18	0	0	0	0	0	78
17c2-PM02A-165	PM02A	0	0	0	0	0	0	0	0	0	0	0	10	0	0	0	0	63	0	0	0	130	0	0	10	1	0	0	0	0	0	0	0	0	0	0	15	0	0	0	0	0	12	0	0	0	0	0	102
35a1-PM02A-165	PM02A	0	0	0	0	0	0	0	0	0	0	0	0	0	0	0	0	50	0	0	0	113	0	0	0	0	0	0	0	0	0	0	0	0	0	0	3	0	0	0	0	0	10	0	0	0	0	0	137
35a2-PM02A-165	PM02A	0	0	0	0	0	0	0	0	0	0	0	0	4	0	0	0	58	0	0	0	101	0	0	0	13	0	0	0	0	0	0	0	0	0	0	5	17	0	0	0	0	18	0	0	0	0	0	131
35a3-PM02A-165	PM02A	0	0	0	0	0	0	0	0	0	0	0	-1	0	0	0	0	43	0	0	0	113	0	0	0	2	0	0	0	0	0	0	0	0	0	0	6	0	0	0	0	0	15	0	0	0	0	0	97
	PM02A	0	0	0	0	0	0	0	0	0	0	0	-12	0	0	0	0	-34	0	0	0	-25	0	0	-4	16	0	0	0	0	0	0	0	0	0	0	-4	0	0	0	0	0	-3	0	0	0	0	0	94
	PM02A	0	0	0	0	0	0	0	0	0	0	0	-9	0	0	0	0	-7	0	0	0	22	0	0	0	1	0	0	0	0	0	0	0	0	0	0	10	0	0	0	0	0	8	0	0	1	0	0	135
	PM02A	0	0	0	0	0	0	0	0	0	0	0	-1	0	0	0	0	10	0	0	0	39	0	0	0	1	0	0	0	0	0	0	0	0	0	0	11	0	0	0	0	0	21	0	0	0	0	0	130
	PM02A	0	0	0	0	0	0	0	0	0	0	0	-5	0	0	0	0	9	0	0	0	32	0	0	0	7	0	0	0	0	0	0	0	0	0	0	10	0	0	0	0	0	22	0	0	0	0	0	133
	PM02A	0	0	0	0	0	0	0	0	0	0	0	0	0	0	0	0	-4	0	0	0	16	0	0	8	24	0	0	0	0	0	0	0	0	0	0	16	0	0	0	0	0	14	0	0	5	0	0	135
	PM02A	0	0	0	0	0	0	0	0	0	0	0	-3	0	0	0	0	-2	0	0	0	23	0	0	24	0	0	0	0	0	0	0	0	0	0	0	37	0	0	0	0	0	13	0	0	0	0	0	148
	PM02A	0	0	0	0	0	0	0	0	0	0	0	-3	0	0	0	0	10	0	0	0	38	0	0	0	5	0	0	0	0	0	0	0	0	0	0	2	0	0	0	0	0	16	0	0	0	0	0	53
	PM02A	0	0	0	0	0	0	0	0	0	0	0	0	0	0	0	0	-7	0	0	0	20	0	0	0	1	0	0	0	0	0	0	0	0	0	0	0	0	0	0	0	0	11	0	0	0	0	0	112
	PM02A	0	0	0	0	0	0	0	0	0	0	0	-6	0	0	0	0	5	0	0	0	31	0	0	2	4	0	0	0	0	0	0	0	0	0	0	6	3	0	0	0	0	11	0	0	0	0	0	133
	PM02A	0	0	0	0	0	0	0	0	0	0	0	-4	0	0	0	0	8	0	0	0	33	0	0	0	2	0	0	0	0	0	0	0	0	0	0	2	0	0	0	0	0	18	0	0	0	0	0	112
	PM02A	0	0	0	0	0	0	0	0	0	0	0	0	0	0	0	0	-18	0	0	0	1	0	0	0	6	7	0	0	0	0	0	0	0	0	0	0	0	0	0	0	0	-6	0	0	0	0	0	62
	PM02A	0	0	0	0	0	0	0	0	0	0	0	-8	0	0	0	0	8	0	0	0	30	0	0	6	17	0	0	0	0	0	0	0	0	0	0	13	3	0	0	0	0	17	0	0	0	0	0	111
	PM02A	0	0	0	0	0	0	0	0	0	0	0	0	0	0	0	0	4	0	0	0	31	0	0	0	0	0	0	0	0	0	0	0	0	0	0	0	0	0	0	0	0	14	0	0	0	0	0	44
	PM02A	0	0	0	0	0	0	0	0	0	0	0	-10	0	0	0	0	11	0	0	0	31	0	0	0	0	0	0	0	0	0	0	0	0	0	0	6	0	0	0	0	0	18	0	0	0	0	0	78
	PM02A	0	0	0	0	0	0	0	0	0	0	0	2	0	0	0	0	16	0	0	0	44	0	0	10	1	0	0	0	0	0	0	0	0	0	0	15	0	0	0	0	0	12	0	0	0	0	0	102
	PM02A	0	0	0	0	0	0	0	0	0	0	0	0	0	0	0	0	7	0	0	0	34	0	0	0	0	0	0	0	0	0	0	0	0	0	0	3	0	0	0	0	0	10	0	0	0	0	0	137
	PM02A	0	0	0	0	0	0	0	0	0	0	0	-5	4	0	0	0	10	0	0	0	35	0	0	0	13	0	0	0	0	0	0	0	0	0	0	5	17	0	0	0	0	18	0	0	0	0	0	131
	PM02A	0	0	0	0	0	0	0	0	0	0	0	-7	0	0	0	0	8	0	0	0	34	0	0	0	2	0	0	0	0	0	0	0	0	0	0	8	0	0	0	0	0	14	0	0	0	0	0	97
PM4		A01	A02	A03	A04	A05	A06	A07	A08	A09	A10	A11	A12	B01	B02	B03	B04	B05	B06	B07	B08	B09	B10	B11	B12	C01	C02	C03	C04	C05	C06	C07	C08	C09	C10	C11	C12	D01	D02	D03	D04	D05	D06	D07	D08	D09	D10	D11	D12
mean Rvp		0	0	5.5	0	0	0	0	0	0	0	-0.5	0	10	0	0	0	0	0	0	0	0	0	0	0	0	0	0	0	0	0	0	0	0	0	0	65.5	0	0	0	0	0	0	0	0	0	0	0	0
sd Rvp		0	0	0.707107	0	0	0	0	0	0	0	0.707107	0	14.1421	0	0	0	0	0	0	0	0	0	0	0	0	0	0	0	0	0	0	0	0	0	0	92.631	0	0	0	0	0	0	0	0	0	0	0	0
sem Rvp		0	0	0.500076	0	0	0	0	0	0	0	0.500076	0	10.0015	0	0	0	0	0	0	0	0	0	0	0	0	0	0	0	0	0	0	0	0	0	0	65.5099	0	0	0	0	0	0	0	0	0	0	0	0
mean Rvp		0	0	7	0	0	0	0	0	0	0	0	0	-2.5	0	0	0	0	0	0	0	0	0	0	0	0	0	0	0	0	0	0	0	0	0	0	62.5	0	0	0	0	0	0	0	0	0	0	0	0
sd Rvp		0	0	1.41421	0	0	0	0	0	0	0	0	0	3.53553	0	0	0	0	0	0	0	0	0	0	0	0	0	0	0	0	0	0	0	0	0	0	88.3883	0	0	0	0	0	0	0	0	0	0	0	0
sem Rvp		0	0	1.00015	0	0	0	0	0	0	0	0	0	2.50038	0	0	0	0	0	0	0	0	0	0	0	0	0	0	0	0	0	0	0	0	0	0	62.5094	0	0	0	0	0	0	0	0	0	0	0	0
no Rvv or Bj data
mean 9a	n=2	0	0	14	0	0	0	0	0	0	0	0	0	2.5	0	0	0	0	0	0	0	0	0	0	0	0	0	0	0	0	0	0	0	0	0	0	0	0	0	6	0	0	0	0	0	0	38	0	0
sd 9a		0	0	7.07107	0	0	0	0	0	0	0	0	0	3.53553	0	0	0	0	0	0	0	0	0	0	0	0	0	0	0	0	0	0	0	0	0	0	0	0	0	8.48528	0	0	0	0	0	0	53.7401	0	0
sem 9a		0	0	5.00076	0	0	0	0	0	0	0	0	0	2.50038	0	0	0	0	0	0	0	0	0	0	0	0	0	0	0	0	0	0	0	0	0	0	0	0	0	6.00091	0	0	0	0	0	0	38.0057	0	0
mean 9b	n=4	0	0	23	0	0	0	0	0	0	0	0	0.25	4.5	0	0	0	0	0	0	0	0	0	0	0.75	1	0	0	39	0	0	0	0	0	0	0	0	0	0	0	0	0	0	0	0	0	0	0	0
sd 9b		0	0	26.6708	0	0	0	0	0	0	0	0	0.5	5.91608	0	0	0	0	0	0	0	0	0	0	1.5	2	0	0	78	0	0	0	0	0	0	0	0	0	0	0	0	0	0	0	0	0	0	0	0
sem 9b		0	0	13.3354	0	0	0	0	0	0	0	0	0.25	2.95804	0	0	0	0	0	0	0	0	0	0	0.75	1	0	0	39	0	0	0	0	0	0	0	0	0	0	0	0	0	0	0	0	0	0	0	0
mean 9c	n=2	0	0	9	0	0	0	0	0	0	0	0	0	0	0	0	0	0	0	0	0	0	0	0	0	0	0	0	0	0	0	0	0	0	0	0	0	-0.5	0	0	0	0	0	0	0	0	0	0	0
sd 9c		0	0	12.7279	0	0	0	0	0	0	0	0	0	0	0	0	0	0	0	0	0	0	0	0	0	0	0	0	0	0	0	0	0	0	0	0	0	0.707107	0	0	0	0	0	0	0	0	0	0	0
sem 9c		0	0	9.00136	0	0	0	0	0	0	0	0	0	0	0	0	0	0	0	0	0	0	0	0	0	0	0	0	0	0	0	0	0	0	0	0	0	0.500076	0	0	0	0	0	0	0	0	0	0	0
17a	n=1	0	0	14	0	0	0	0	0	0	0	0	0	17	0	0	0	0	0	0	0	0	0	0	0	0	0	0	0	0	0	0	0	0	0	0	0	0	0	0	0	0	0	0	0	0	0	0	0
mean 17b	n=4	0	38.75	13.25	0	0	0	0	0	33	0	0	-2.5	4.75	0	0	0	0	0	0	0	0	0	0	0	1.25	0	0	0	0	0	0	0	0	0	0	0	0	0	3.75	0	0	0	0	0	0	0	0	0
sd 17b		0	77.5	7.41058	0	0	0	0	0	66	0	0	5	6.29153	0	0	0	0	0	0	0	0	0	0	0	2.5	0	0	0	0	0	0	0	0	0	0	0	0	0	4.34933	0	0	0	0	0	0	0	0	0
sem 17b		0	38.75	3.70529	0	0	0	0	0	33	0	0	2.5	3.14576	0	0	0	0	0	0	0	0	0	0	0	1.25	0	0	0	0	0	0	0	0	0	0	0	0	0	2.17466	0	0	0	0	0	0	0	0	0
mean 17c	n=2	0	0	11	0	0	0	0	0	0	0	0	0	14	5	0	0	0	0	0	0	0	0	0	0	0	0	0	0	0	0	0	0	0	0	0	0	0	0	0	0	0	0	0	0	0	0	0	0
sd 17c		0	0	12.7279	0	0	0	0	0	0	0	0	0	4.24264	4.24264	0	0	0	0	0	0	0	0	0	0	0	0	0	0	0	0	0	0	0	0	0	0	0	0	0	0	0	0	0	0	0	0	0	0
sem 17c		0	0	9.00136	0	0	0	0	0	0	0	0	0	3.00045	3.00045	0	0	0	0	0	0	0	0	0	0	0	0	0	0	0	0	0	0	0	0	0	0	0	0	0	0	0	0	0	0	0	0	0	0
mean 35a	n=3	0	0	6	0	0	0	0	0	0	0	0	0	22.6667	2.66667	0	0	0	0	0	0	0	0	0	0	0	0	0	0	0	0	0	0	0	0	0	0	0	0	1.66667	0	0	0	0	0	-4.66667	0	0	0
sd 35a		0	0	7.2111	0	0	0	0	0	0	0	0	0	4.72582	0.57735	0	0	0	0	0	0	0	0	0	0	0	0	0	0	0	0	0	0	0	0	0	0	0	0	2.88675	0	0	0	0	0	8.0829	0	0	0
sem 35a		0	0	4.16345	0	0	0	0	0	0	0	0	0	2.72853	0.333343	0	0	0	0	0	0	0	0	0	0	0	0	0	0	0	0	0	0	0	0	0	0	0	0	1.66672	0	0	0	0	0	4.6668	0	0	0
mean 9a	n=2	0	0	14	0	0	0	0	0	0	0	0	0	-6.5	0	0	0	0	0	0	0	0	0	0	0	0	0	0	0	0	0	0	0	0	0	0	0	0	0	6	0	0	0	0	0	0	13.5	0	0
sd 9a		0	0	7.07107	0	0	0	0	0	0	0	0	0	4.94975	0	0	0	0	0	0	0	0	0	0	0	0	0	0	0	0	0	0	0	0	0	0	0	0	0	8.48528	0	0	0	0	0	0	19.0919	0	0
sem 9a		0	0	5.00076	0	0	0	0	0	0	0	0	0	3.50053	0	0	0	0	0	0	0	0	0	0	0	0	0	0	0	0	0	0	0	0	0	0	0	0	0	6.00091	0	0	0	0	0	0	13.502	0	0
mean 9b	n=4	0	0	21	0	0	0	0	0	0	0	0	0.25	-5.75	-3.75	0	0	0	0	0	0	0	0	0	0.75	1	0	0	-6.25	0	0	0	0	0	0	0	0	0	0	0	0	0	0	0	0	0	0	0	0
sd 9b		0	0	24.3036	0	0	0	0	0	0	0	0	0.5	6.94622	4.34933	0	0	0	0	0	0	0	0	0	1.5	2	0	0	12.5	0	0	0	0	0	0	0	0	0	0	0	0	0	0	0	0	0	0	0	0
sem 9b		0	0	12.1518	0	0	0	0	0	0	0	0	0.25	3.47311	2.17466	0	0	0	0	0	0	0	0	0	0.75	1	0	0	6.25	0	0	0	0	0	0	0	0	0	0	0	0	0	0	0	0	0	0	0	0
mean 9c	n=2	0	0	9	0	0	0	0	0	0	0	0	0	-5	0	0	0	0	0	0	0	0	0	0	0	0	0	0	0	0	0	0	0	0	0	0	0	0	0	0	0	0	0	0	0	0	0	0	0
sd 9c		0	0	12.7279	0	0	0	0	0	0	0	0	0	7.07107	0	0	0	0	0	0	0	0	0	0	0	0	0	0	0	0	0	0	0	0	0	0	0	0	0	0	0	0	0	0	0	0	0	0	0
sem 9c		0	0	9.00136	0	0	0	0	0	0	0	0	0	5.00076	0	0	0	0	0	0	0	0	0	0	0	0	0	0	0	0	0	0	0	0	0	0	0	0	0	0	0	0	0	0	0	0	0	0	0
17a	n=1	0	0	9	0	0	0	0	0	0	0	0	0	-13	-13	0	0	0	0	0	0	0	0	0	0	0	0	0	0	0	0	0	0	0	0	0	0	0	0	0	0	0	0	0	0	0	0	0	0
mean 17b	n=4	0	-7.25	11.75	0	0	0	0	0	30.5	0	0	-0.25	-11	0	0	0	0	0	0	0	0	0	0	0	1.25	0	0	0	0	0	0	0	0	0	0	0	0	0	3.75	0	0	0	0	0	0	0	0	0
sd 17b		0	14.5	5.12348	0	0	0	0	0	61	0	0	0.5	4.54606	0	0	0	0	0	0	0	0	0	0	0	2.5	0	0	0	0	0	0	0	0	0	0	0	0	0	4.34933	0	0	0	0	0	0	0	0	0
sem 17b		0	7.25	2.56174	0	0	0	0	0	30.5	0	0	0.25	2.27303	0	0	0	0	0	0	0	0	0	0	0	1.25	0	0	0	0	0	0	0	0	0	0	0	0	0	2.17466	0	0	0	0	0	0	0	0	0
mean 17c	n=2	0	0	13	0	0	0	0	0	0	0	0	0	-5	-3.5	0	0	0	0	0	0	0	0	0	0	0	0	0	0	0	0	0	0	0	0	0	0	0	0	0	0	0	0	0	0	0	0	0	0
sd 17c		0	0	9.89949	0	0	0	0	0	0	0	0	0	1.41421	0.707107	0	0	0	0	0	0	0	0	0	0	0	0	0	0	0	0	0	0	0	0	0	0	0	0	0	0	0	0	0	0	0	0	0	0
sem 17c		0	0	7.00106	0	0	0	0	0	0	0	0	0	1.00015	0.500076	0	0	0	0	0	0	0	0	0	0	0	0	0	0	0	0	0	0	0	0	0	0	0	0	0	0	0	0	0	0	0	0	0	0
mean 35a	n=3	0	0	7.66667	0	0	0	0	0	0	0	0	0	-0.333333	-2	0	0	0	0	0	0	0	0	0	0	0	0	0	0	0	0	0	0	0	0	0	0	0	0	1.66667	0	0	0	0	0	0	0	0	0
sd 35a		0	0	7.50555	0	0	0	0	0	0	0	0	0	5.50757	4.58258	0	0	0	0	0	0	0	0	0	0	0	0	0	0	0	0	0	0	0	0	0	0	0	0	2.88675	0	0	0	0	0	0	0	0	0
sem 35a		0	0	4.33346	0	0	0	0	0	0	0	0	0	3.17989	2.64583	0	0	0	0	0	0	0	0	0	0	0	0	0	0	0	0	0	0	0	0	0	0	0	0	1.66672	0	0	0	0	0	0	0	0	0
t-test	9a vs 9b	#DIV/0!	#DIV/0!	0.826982	#DIV/0!	#DIV/0!	#DIV/0!	#DIV/0!	#DIV/0!	#DIV/0!	#DIV/0!	#DIV/0!	0.576132	0.809427	#DIV/0!	#DIV/0!	#DIV/0!	#DIV/0!	#DIV/0!	#DIV/0!	#DIV/0!	#DIV/0!	#DIV/0!	#DIV/0!	0.576132	0.576132	#DIV/0!	#DIV/0!	0.576132	#DIV/0!	#DIV/0!	#DIV/0!	#DIV/0!	#DIV/0!	#DIV/0!	#DIV/0!	#DIV/0!	0.576132	#DIV/0!	0.117387	#DIV/0!	#DIV/0!	#DIV/0!	#DIV/0!	#DIV/0!	#DIV/0!	0.117387	#DIV/0!	#DIV/0!
t-test	9a vs 9b	#DIV/0!	#DIV/0!	0.724137	#DIV/0!	#DIV/0!	#DIV/0!	#DIV/0!	#DIV/0!	#DIV/0!	#DIV/0!	#DIV/0!	0.54147	0.900515	0.314368	#DIV/0!	#DIV/0!	#DIV/0!	#DIV/0!	#DIV/0!	#DIV/0!	#DIV/0!	#DIV/0!	#DIV/0!	0.54147	0.54147	#DIV/0!	#DIV/0!	0.54147	#DIV/0!	#DIV/0!	#DIV/0!	#DIV/0!	#DIV/0!	#DIV/0!	#DIV/0!	#DIV/0!	#DIV/0!	#DIV/0!	0.177808	#DIV/0!	#DIV/0!	#DIV/0!	#DIV/0!	#DIV/0!	#DIV/0!	0.177808	#DIV/0!	#DIV/0!
t-test	9a vs 9c	#DIV/0!	#DIV/0!	0.675215	#DIV/0!	#DIV/0!	#DIV/0!	#DIV/0!	#DIV/0!	#DIV/0!	#DIV/0!	#DIV/0!	#DIV/0!	0.42265	#DIV/0!	#DIV/0!	#DIV/0!	#DIV/0!	#DIV/0!	#DIV/0!	#DIV/0!	#DIV/0!	#DIV/0!	#DIV/0!	#DIV/0!	#DIV/0!	#DIV/0!	#DIV/0!	#DIV/0!	#DIV/0!	#DIV/0!	#DIV/0!	#DIV/0!	#DIV/0!	#DIV/0!	#DIV/0!	#DIV/0!	0.42265	#DIV/0!	0.42265	#DIV/0!	#DIV/0!	#DIV/0!	#DIV/0!	#DIV/0!	#DIV/0!	0.42265	#DIV/0!	#DIV/0!
t-test	9a vs 9c	#DIV/0!	#DIV/0!	0.675215	#DIV/0!	#DIV/0!	#DIV/0!	#DIV/0!	#DIV/0!	#DIV/0!	#DIV/0!	#DIV/0!	#DIV/0!	0.828781	#DIV/0!	#DIV/0!	#DIV/0!	#DIV/0!	#DIV/0!	#DIV/0!	#DIV/0!	#DIV/0!	#DIV/0!	#DIV/0!	#DIV/0!	#DIV/0!	#DIV/0!	#DIV/0!	#DIV/0!	#DIV/0!	#DIV/0!	#DIV/0!	#DIV/0!	#DIV/0!	#DIV/0!	#DIV/0!	#DIV/0!	#DIV/0!	#DIV/0!	0.42265	#DIV/0!	#DIV/0!	#DIV/0!	#DIV/0!	#DIV/0!	#DIV/0!	0.42265	#DIV/0!	#DIV/0!
t-test	9b vs 9c	#DIV/0!	#DIV/0!	0.536827	#DIV/0!	#DIV/0!	#DIV/0!	#DIV/0!	#DIV/0!	#DIV/0!	#DIV/0!	#DIV/0!	0.54147	0.367854	#DIV/0!	#DIV/0!	#DIV/0!	#DIV/0!	#DIV/0!	#DIV/0!	#DIV/0!	#DIV/0!	#DIV/0!	#DIV/0!	0.54147	0.54147	#DIV/0!	#DIV/0!	0.54147	#DIV/0!	#DIV/0!	#DIV/0!	#DIV/0!	#DIV/0!	#DIV/0!	#DIV/0!	#DIV/0!	0.177808	#DIV/0!	#DIV/0!	#DIV/0!	#DIV/0!	#DIV/0!	#DIV/0!	#DIV/0!	#DIV/0!	#DIV/0!	#DIV/0!	#DIV/0!
t-test	9b vs 9c	#DIV/0!	#DIV/0!	0.562794	#DIV/0!	#DIV/0!	#DIV/0!	#DIV/0!	#DIV/0!	#DIV/0!	#DIV/0!	#DIV/0!	0.54147	0.907212	0.314368	#DIV/0!	#DIV/0!	#DIV/0!	#DIV/0!	#DIV/0!	#DIV/0!	#DIV/0!	#DIV/0!	#DIV/0!	0.54147	0.54147	#DIV/0!	#DIV/0!	0.54147	#DIV/0!	#DIV/0!	#DIV/0!	#DIV/0!	#DIV/0!	#DIV/0!	#DIV/0!	#DIV/0!	#DIV/0!	#DIV/0!	#DIV/0!	#DIV/0!	#DIV/0!	#DIV/0!	#DIV/0!	#DIV/0!	#DIV/0!	#DIV/0!	#DIV/0!	#DIV/0!
t-test	17b vs 17c	#DIV/0!	0.54147	0.788039	#DIV/0!	#DIV/0!	#DIV/0!	#DIV/0!	#DIV/0!	0.54147	#DIV/0!	#DIV/0!	0.54147	0.141763	0.0528964	#DIV/0!	#DIV/0!	#DIV/0!	#DIV/0!	#DIV/0!	#DIV/0!	#DIV/0!	#DIV/0!	#DIV/0!	#DIV/0!	0.54147	#DIV/0!	#DIV/0!	#DIV/0!	#DIV/0!	#DIV/0!	#DIV/0!	#DIV/0!	#DIV/0!	#DIV/0!	#DIV/0!	#DIV/0!	#DIV/0!	#DIV/0!	0.314368	#DIV/0!	#DIV/0!	#DIV/0!	#DIV/0!	#DIV/0!	#DIV/0!	#DIV/0!	#DIV/0!	#DIV/0!
t-test	17b vs 17c	#DIV/0!	0.54147	0.838729	#DIV/0!	#DIV/0!	#DIV/0!	#DIV/0!	#DIV/0!	0.54147	#DIV/0!	#DIV/0!	0.54147	0.158302	0.000334181	#DIV/0!	#DIV/0!	#DIV/0!	#DIV/0!	#DIV/0!	#DIV/0!	#DIV/0!	#DIV/0!	#DIV/0!	#DIV/0!	0.54147	#DIV/0!	#DIV/0!	#DIV/0!	#DIV/0!	#DIV/0!	#DIV/0!	#DIV/0!	#DIV/0!	#DIV/0!	#DIV/0!	#DIV/0!	#DIV/0!	#DIV/0!	0.314368	#DIV/0!	#DIV/0!	#DIV/0!	#DIV/0!	#DIV/0!	#DIV/0!	#DIV/0!	#DIV/0!	#DIV/0!
t-test	all 9 vs all 17	#DIV/0!	0.301936	0.572013	#DIV/0!	#DIV/0!	#DIV/0!	#DIV/0!	#DIV/0!	0.301936	#DIV/0!	#DIV/0!	0.265692	0.0645992	0.197589	#DIV/0!	#DIV/0!	#DIV/0!	#DIV/0!	#DIV/0!	#DIV/0!	#DIV/0!	#DIV/0!	#DIV/0!	0.368846	0.805885	#DIV/0!	#DIV/0!	0.368846	#DIV/0!	#DIV/0!	#DIV/0!	#DIV/0!	#DIV/0!	#DIV/0!	#DIV/0!	#DIV/0!	0.368846	#DIV/0!	0.760444	#DIV/0!	#DIV/0!	#DIV/0!	#DIV/0!	#DIV/0!	#DIV/0!	0.368846	#DIV/0!	#DIV/0!
t-test	all 9 vs all 17	#DIV/0!	0.301936	0.528187	#DIV/0!	#DIV/0!	#DIV/0!	#DIV/0!	#DIV/0!	0.301936	#DIV/0!	#DIV/0!	0.179756	0.17667	0.653469	#DIV/0!	#DIV/0!	#DIV/0!	#DIV/0!	#DIV/0!	#DIV/0!	#DIV/0!	#DIV/0!	#DIV/0!	0.368846	0.805885	#DIV/0!	#DIV/0!	0.368846	#DIV/0!	#DIV/0!	#DIV/0!	#DIV/0!	#DIV/0!	#DIV/0!	#DIV/0!	#DIV/0!	#DIV/0!	#DIV/0!	0.760444	#DIV/0!	#DIV/0!	#DIV/0!	#DIV/0!	#DIV/0!	#DIV/0!	0.368846	#DIV/0!	#DIV/0!
t-test	9b vs 17c	#DIV/0!	#DIV/0!	0.594025	#DIV/0!	#DIV/0!	#DIV/0!	#DIV/0!	#DIV/0!	#DIV/0!	#DIV/0!	#DIV/0!	0.54147	0.119046	0.0528964	#DIV/0!	#DIV/0!	#DIV/0!	#DIV/0!	#DIV/0!	#DIV/0!	#DIV/0!	#DIV/0!	#DIV/0!	0.54147	0.54147	#DIV/0!	#DIV/0!	0.54147	#DIV/0!	#DIV/0!	#DIV/0!	#DIV/0!	#DIV/0!	#DIV/0!	#DIV/0!	#DIV/0!	#DIV/0!	#DIV/0!	#DIV/0!	#DIV/0!	#DIV/0!	#DIV/0!	#DIV/0!	#DIV/0!	#DIV/0!	#DIV/0!	#DIV/0!	#DIV/0!
t-test	9b vs 17c	#DIV/0!	#DIV/0!	0.691201	#DIV/0!	#DIV/0!	#DIV/0!	#DIV/0!	#DIV/0!	#DIV/0!	#DIV/0!	#DIV/0!	0.54147	0.89322	0.942841	#DIV/0!	#DIV/0!	#DIV/0!	#DIV/0!	#DIV/0!	#DIV/0!	#DIV/0!	#DIV/0!	#DIV/0!	0.54147	0.54147	#DIV/0!	#DIV/0!	0.54147	#DIV/0!	#DIV/0!	#DIV/0!	#DIV/0!	#DIV/0!	#DIV/0!	#DIV/0!	#DIV/0!	#DIV/0!	#DIV/0!	#DIV/0!	#DIV/0!	#DIV/0!	#DIV/0!	#DIV/0!	#DIV/0!	#DIV/0!	#DIV/0!	#DIV/0!	#DIV/0!
t-test	all 17 vs 35a	#DIV/0!	0.544737	0.225646	#DIV/0!	#DIV/0!	#DIV/0!	#DIV/0!	#DIV/0!	0.544737	#DIV/0!	#DIV/0!	0.544737	0.0201552	0.510813	#DIV/0!	#DIV/0!	#DIV/0!	#DIV/0!	#DIV/0!	#DIV/0!	#DIV/0!	#DIV/0!	#DIV/0!	#DIV/0!	0.544737	#DIV/0!	#DIV/0!	#DIV/0!	#DIV/0!	#DIV/0!	#DIV/0!	#DIV/0!	#DIV/0!	#DIV/0!	#DIV/0!	#DIV/0!	#DIV/0!	#DIV/0!	0.848254	#DIV/0!	#DIV/0!	#DIV/0!	#DIV/0!	#DIV/0!	0.132801	#DIV/0!	#DIV/0!	#DIV/0!
t-test	all 17 vs 35a	#DIV/0!	0.544737	0.366263	#DIV/0!	#DIV/0!	#DIV/0!	#DIV/0!	#DIV/0!	0.544737	#DIV/0!	#DIV/0!	0.544737	0.0241638	0.799423	#DIV/0!	#DIV/0!	#DIV/0!	#DIV/0!	#DIV/0!	#DIV/0!	#DIV/0!	#DIV/0!	#DIV/0!	#DIV/0!	0.544737	#DIV/0!	#DIV/0!	#DIV/0!	#DIV/0!	#DIV/0!	#DIV/0!	#DIV/0!	#DIV/0!	#DIV/0!	#DIV/0!	#DIV/0!	#DIV/0!	#DIV/0!	0.848254	#DIV/0!	#DIV/0!	#DIV/0!	#DIV/0!	#DIV/0!	#DIV/0!	#DIV/0!	#DIV/0!	#DIV/0!
t-test	17c vs 35a	#DIV/0!	#DIV/0!	0.875229	#DIV/0!	#DIV/0!	#DIV/0!	#DIV/0!	#DIV/0!	#DIV/0!	#DIV/0!	#DIV/0!	#DIV/0!	0.596331	0.168229	#DIV/0!	#DIV/0!	#DIV/0!	#DIV/0!	#DIV/0!	#DIV/0!	#DIV/0!	#DIV/0!	#DIV/0!	#DIV/0!	#DIV/0!	#DIV/0!	#DIV/0!	#DIV/0!	#DIV/0!	#DIV/0!	#DIV/0!	#DIV/0!	#DIV/0!	#DIV/0!	#DIV/0!	#DIV/0!	#DIV/0!	#DIV/0!	0.495025	#DIV/0!	#DIV/0!	#DIV/0!	#DIV/0!	#DIV/0!	0.495025	0.495025	#DIV/0!	#DIV/0!
t-test	17c vs 35a	#DIV/0!	#DIV/0!	0.535854	#DIV/0!	#DIV/0!	#DIV/0!	#DIV/0!	#DIV/0!	#DIV/0!	#DIV/0!	#DIV/0!	#DIV/0!	0.344841	0.691939	#DIV/0!	#DIV/0!	#DIV/0!	#DIV/0!	#DIV/0!	#DIV/0!	#DIV/0!	#DIV/0!	#DIV/0!	#DIV/0!	#DIV/0!	#DIV/0!	#DIV/0!	#DIV/0!	#DIV/0!	#DIV/0!	#DIV/0!	#DIV/0!	#DIV/0!	#DIV/0!	#DIV/0!	#DIV/0!	#DIV/0!	#DIV/0!	0.495025	#DIV/0!	#DIV/0!	#DIV/0!	#DIV/0!	#DIV/0!	#DIV/0!	#DIV/0!	#DIV/0!	#DIV/0!
t-test	all 9 vs 35a	#DIV/0!	#DIV/0!	0.365741	#DIV/0!	#DIV/0!	#DIV/0!	#DIV/0!	#DIV/0!	#DIV/0!	#DIV/0!	#DIV/0!	0.568322	0.000129728	1.53886e-07	#DIV/0!	#DIV/0!	#DIV/0!	#DIV/0!	#DIV/0!	#DIV/0!	#DIV/0!	#DIV/0!	#DIV/0!	0.568322	0.568322	#DIV/0!	#DIV/0!	0.568322	#DIV/0!	#DIV/0!	#DIV/0!	#DIV/0!	#DIV/0!	#DIV/0!	#DIV/0!	#DIV/0!	0.568322	#DIV/0!	0.952047	#DIV/0!	#DIV/0!	#DIV/0!	#DIV/0!	#DIV/0!	0.103888	0.568322	#DIV/0!	#DIV/0!
t-test	all 9 vs 35a	#DIV/0!	#DIV/0!	0.448334	#DIV/0!	#DIV/0!	#DIV/0!	#DIV/0!	#DIV/0!	#DIV/0!	#DIV/0!	#DIV/0!	0.568322	0.1868	0.961853	#DIV/0!	#DIV/0!	#DIV/0!	#DIV/0!	#DIV/0!	#DIV/0!	#DIV/0!	#DIV/0!	#DIV/0!	0.568322	0.568322	#DIV/0!	#DIV/0!	0.568322	#DIV/0!	#DIV/0!	#DIV/0!	#DIV/0!	#DIV/0!	#DIV/0!	#DIV/0!	#DIV/0!	#DIV/0!	#DIV/0!	0.952047	#DIV/0!	#DIV/0!	#DIV/0!	#DIV/0!	#DIV/0!	#DIV/0!	0.568322	#DIV/0!	#DIV/0!
t-test	9b vs 35a	#DIV/0!	#DIV/0!	0.340931	#DIV/0!	#DIV/0!	#DIV/0!	#DIV/0!	#DIV/0!	#DIV/0!	#DIV/0!	#DIV/0!	0.436588	0.00737658	0.000211839	#DIV/0!	#DIV/0!	#DIV/0!	#DIV/0!	#DIV/0!	#DIV/0!	#DIV/0!	#DIV/0!	#DIV/0!	0.436588	0.436588	#DIV/0!	#DIV/0!	0.436588	#DIV/0!	#DIV/0!	#DIV/0!	#DIV/0!	#DIV/0!	#DIV/0!	#DIV/0!	#DIV/0!	#DIV/0!	#DIV/0!	0.285591	#DIV/0!	#DIV/0!	#DIV/0!	#DIV/0!	#DIV/0!	0.285591	#DIV/0!	#DIV/0!	#DIV/0!
t-test	9b vs 35a	#DIV/0!	#DIV/0!	0.409767	#DIV/0!	#DIV/0!	#DIV/0!	#DIV/0!	#DIV/0!	#DIV/0!	#DIV/0!	#DIV/0!	0.436588	0.318894	0.628127	#DIV/0!	#DIV/0!	#DIV/0!	#DIV/0!	#DIV/0!	#DIV/0!	#DIV/0!	#DIV/0!	#DIV/0!	0.436588	0.436588	#DIV/0!	#DIV/0!	0.436588	#DIV/0!	#DIV/0!	#DIV/0!	#DIV/0!	#DIV/0!	#DIV/0!	#DIV/0!	#DIV/0!	#DIV/0!	#DIV/0!	0.285591	#DIV/0!	#DIV/0!	#DIV/0!	#DIV/0!	#DIV/0!	#DIV/0!	#DIV/0!	#DIV/0!	#DIV/0!
9b3-PM03B-48	9b3-PM03B	0	1	2	0	0	0	0	7	0	6	12	21	0	0	0	0	0	0	0	0	0	0	10	16	-29	0	0	0	0	0	0	0	0	0	1	8	-2	0	0	0	0	0	0	0	0	0	4	4
9b4-PM03B-48	9b4-PM03B	0	0	12	0	0	0	0	3	0	-13	5	1	0	-3	0	0	0	0	0	-17	-14	-18	3	3	-51	0	0	0	0	0	0	-1	-8	-19	2	1	2	0	0	0	0	0	-3	0	-14	0	-10	-22
9c1-PM03B-48	9c1-PM03B	0	0	0	0	0	0	0	0	0	0	-5	7	4	1	0	0	0	0	0	0	0	0	0	-16	-77	0	0	0	0	0	0	0	0	0	0	0	1	0	0	0	0	0	0	0	0	0	0	-7
9c2-PM03B-48	9c2-PM03B	0	0	0	0	0	0	0	0	0	0	0	2	0	0	0	0	0	0	0	0	0	0	0	6	-46	0	0	0	0	0	0	0	0	0	0	-7	4	0	0	0	0	0	0	0	0	0	0	2
17a-PM03B-48	17a-PM03B	0	0	0	0	0	0	0	0	1	2	12	20	12	4	-3	0	0	0	0	0	0	0	1	13	-46	0	-6	0	0	0	0	0	0	0	0	10	0	-5	0	0	0	0	0	0	0	4	0	1
17b1-PM03B-48	17b1-PM03B	0	-2	0	0	0	0	0	0	0	0	16	6	5	-7	0	0	0	0	0	0	0	-2	-7	-6	-75	-1	0	0	0	0	0	2	0	0	-2	4	0	0	0	0	0	0	0	0	0	0	0	1
17b2-PM03B-48	17b2-PM03B	0	1	1	0	0	0	0	1	0	3	3	4	0	0	0	0	0	0	0	0	0	0	0	3	-46	0	0	0	0	0	0	0	0	0	0	0	1	2	0	0	0	0	0	0	0	0	0	3
17b3-PM03B-48	17b3-PM03B	0	0	0	0	0	0	0	3	0	0	2	-27	0	0	0	0	0	0	0	0	0	0	1	-2	-28	0	0	0	0	0	0	0	0	0	0	-40	-2	0	0	0	0	0	0	0	0	0	1	2
17b4-PM03B-48	17b4-PM03B	0	0	0	0	0	0	0	0	0	0	0	6	1	0	0	0	0	0	0	0	0	0	0	4	-36	0	0	0	0	0	0	0	0	0	0	5	3	0	0	0	0	0	0	0	0	0	0	1
17c1-PM03B-48	17c1-PM03B	0	1	0	0	0	0	0	0	0	0	4	6	5	0	0	0	0	0	0	0	0	0	0	-8	-35	0	0	0	0	0	0	0	0	0	2	8	3	0	0	0	0	0	0	0	0	2	0	0
17c2-PM03B-48	17c2-PM03B	0	0	0	0	0	0	0	0	0	0	7	8	4	0	0	0	0	0	0	0	0	0	0	-1	-39	0	0	0	0	0	0	0	0	0	0	3	3	0	0	0	0	0	0	0	0	2	0	1
35a1-PM03B-48	35a1-PM03B	0	0	0	0	0	0	0	0	0	0	8	-1	4	0	0	0	0	0	0	0	0	0	0	-10	-35	0	0	0	0	0	0	0	0	0	0	-3	3	0	0	0	0	0	0	0	0	1	0	-5
35a2-PM03B-48	35a2-PM03B	0	-3	0	0	0	0	0	0	0	0	-30	3	-5	0	0	0	0	0	0	0	0	0	0	-9	-48	0	0	0	0	0	0	0	0	0	-2	-5	-3	0	0	0	0	0	0	0	0	0	0	-7
35a3-PM03B-48	35a3-PM03B	0	0	2	0	0	0	0	0	0	0	2	6	0	-12	-7	0	0	0	-9	-15	-4	-19	0	-1	-30	-7	0	0	0	0	-5	0	-4	-12	-2	2	0	-10	0	0	0	0	0	-4	-13	-21	0	3
9a1-PM03B-165	9a1-PM03B	0	0	12	0	0	0	0	5	0	3	10	13	0	0	0	0	0	0	0	0	0	0	6	7	-32	0	0	0	0	0	0	0	0	0	0	1	0	0	0	0	0	0	0	0	0	0	2	5
9a2-PM03B-165	9a2-PM03B	0	0	5	0	0	0	0	0	0	1	10	12	1	0	0	0	0	0	0	0	0	0	2	1	-28	0	0	0	0	0	0	0	0	0	0	-3	2	0	0	0	0	0	0	0	0	0	0	3
9b1-PM03B-165	9b1-PM03B	0	4	0	0	0	0	0	0	15	3	28	71	69	15	0	0	0	0	0	0	227	44	-12	-1	-82	0	0	3	0	0	0	33	0	0	-1	12	11	0	0	0	0	0	0	0	0	12	0	-2
9b2-PM03B-165	9b2-PM03B	0	5	0	0	0	0	0	0	9	1	31	65	25	3	0	0	0	0	0	0	0	30	0	8	1	0	0	0	0	0	0	42	0	0	20	17	6	0	0	0	0	0	0	0	0	7	0	2
9b3-PM03B-165	9b3-PM03B	0	0	8	0	0	0	0	0	0	0	5	10	0	0	0	0	0	0	0	0	0	0	3	5	-29	0	0	0	0	0	0	0	0	0	0	0	-1	0	0	0	0	0	0	0	0	0	1	3
9b4-PM03B-164	9b4-PM03B	0	0	9	0	0	0	0	3	0	-14	3	1	0	-3	0	0	0	0	0	-17	-14	-18	2	4	-53	0	0	0	0	0	0	-1	-8	-19	0	-1	0	0	0	0	0	0	-3	0	-14	0	-11	-24
9c1-PM03B-165	9c1-PM03B	0	0	0	0	0	0	0	0	4	1	17	52	39	9	0	0	0	0	0	0	0	21	0	-9	-74	0	0	0	0	0	0	18	0	0	0	7	4	0	0	0	0	0	0	0	0	14	0	-6
9c2-PM03B-165	9c2-PM03B	0	0	8	0	0	0	0	0	0	0	6	5	0	0	0	0	0	0	0	0	0	0	0	2	-44	0	0	0	0	0	0	0	0	0	0	-11	5	0	0	0	0	0	0	0	0	0	0	3
17a-PM03B-165	17a-PM03B	0	0	0	0	0	0	0	0	8	6	20	56	41	7	-3	0	0	0	0	0	0	16	-3	11	-46	0	-6	6	3	0	0	18	0	0	0	19	-1	-1	0	0	5	0	0	0	0	11	0	-2
17b1-PM03B-165	17b1-PM03B	0	-1	0	0	0	0	0	0	4	0	23	57	66	-4	0	0	0	0	0	0	0	11	-7	-6	-72	-1	0	0	0	0	0	34	0	0	1	6	1	0	0	0	0	0	0	0	0	4	0	-2
17b2-PM03B-165	17b2-PM03B	0	0	7	0	0	0	0	3	0	3	5	10	0	0	0	0	0	0	0	0	0	0	0	6	-47	0	0	0	0	0	0	0	0	0	0	1	1	1	0	0	0	0	0	0	0	0	1	7
17b3-PM03B-165	17b3-PM03B	0	0	7	0	0	0	0	2	0	0	4	-26	0	0	0	0	0	0	0	0	0	0	2	10	-30	0	0	0	0	0	0	0	0	0	0	-41	-2	0	0	0	0	0	0	0	0	0	1	3
17b4-PM03B-165	17b4-PM03B	0	0	9	0	0	0	0	0	0	0	6	8	0	0	0	0	0	0	0	0	0	0	0	7	-37	0	0	0	0	0	0	0	0	0	0	-3	2	0	0	0	0	0	0	0	0	0	0	0
17c1-PM03B-165	17c1-PM03B	0	6	0	0	0	0	0	0	5	0	7	44	39	2	0	0	0	0	0	0	0	23	0	-7	-38	0	0	2	0	0	0	15	0	0	8	14	5	0	0	0	0	0	0	0	0	11	0	-1
17c2-PM03B-165	17c2-PM03B	0	0	0	0	0	0	0	0	21	0	12	40	47	0	0	0	0	0	0	0	0	24	0	-1	-40	0	0	0	0	0	0	15	0	0	0	6	6	0	0	0	0	0	0	0	0	12	0	-4
35a1-PM03B-165	35a1-PM03B	0	5	5	0	0	0	0	0	7	3	15	15	35	2	0	0	0	0	0	0	0	8	0	-9	-29	0	0	0	0	0	2	36	0	0	2	1	6	0	0	0	0	0	0	0	0	10	0	-7
35a2-PM03B-165	35a2-PM03B	0	0	0	0	0	0	0	0	3	1	-22	16	2	0	0	0	0	0	0	0	0	8	0	-4	-45	2	0	2	0	0	1	12	0	0	-1	1	3	0	0	0	0	0	0	0	0	7	0	-6
35a3-PM03B-165	35a3-PM03B	0	0	9	0	0	0	0	0	0	1	4	7	0	-12	-7	0	0	0	-9	-15	-4	-19	0	12	-32	-7	0	0	0	0	-5	0	-4	-12	-2	1	-2	-10	0	0	0	0	0	-4	-13	-21	0	2
	9a1-PM03B	0	-1	10	0	0	0	0	0	0	1	3	5	0	0	0	0	0	0	0	0	0	0	1	2	-2	0	0	0	0	0	0	0	0	0	-1	-1	-1	0	0	0	0	0	0	0	0	0	0	3
	9a2-PM03B	0	0	3	0	0	0	0	0	0	-1	6	4	-2	0	0	0	0	0	0	0	0	0	-4	-3	0	0	0	0	0	0	0	0	0	0	0	-8	-1	0	0	0	0	0	0	0	0	-3	-1	-1
	9b1-PM03B	0	4	0	0	0	0	0	0	15	3	9	67	66	15	0	0	0	0	0	0	-5	44	0	3	3	0	0	3	0	0	0	33	0	0	0	12	11	0	0	0	0	0	0	0	0	12	0	-2
	9b2-PM03B	0	5	0	0	0	0	0	0	9	1	6	49	23	3	0	0	0	0	0	0	0	30	0	-4	1	0	0	0	0	0	0	42	0	0	16	6	1	0	0	0	0	0	0	0	0	7	0	-6
	9b3-PM03B	0	-1	6	0	0	0	0	-7	0	-6	-7	-11	0	0	0	0	0	0	0	0	0	0	-7	-11	0	0	0	0	0	0	0	0	0	0	-1	-8	1	0	0	0	0	0	0	0	0	0	-3	-1
	9b4-PM03B	0	0	-3	0	0	0	0	0	0	-1	-2	0	0	0	0	0	0	0	0	0	0	0	-1	1	-2	0	0	0	0	0	0	0	0	0	-2	-2	-2	0	0	0	0	0	0	0	0	0	-1	-2
	9c1-PM03B	0	0	0	0	0	0	0	0	4	1	22	45	35	8	0	0	0	0	0	0	0	21	0	7	3	0	0	0	0	0	0	18	0	0	0	7	3	0	0	0	0	0	0	0	0	14	0	1
	9c2-PM03B	0	0	8	0	0	0	0	0	0	0	6	3	0	0	0	0	0	0	0	0	0	0	0	-4	2	0	0	0	0	0	0	0	0	0	0	-4	1	0	0	0	0	0	0	0	0	0	0	1
	17a-PM03B	0	0	0	0	0	0	0	0	7	4	8	36	29	3	0	0	0	0	0	0	0	16	-4	-2	0	0	0	6	3	0	0	18	0	0	0	9	-1	4	0	0	5	0	0	0	0	7	0	-3
	17b1-PM03B	0	1	0	0	0	0	0	0	4	0	7	51	61	3	0	0	0	0	0	0	0	13	0	0	3	0	0	0	0	0	0	32	0	0	3	2	1	0	0	0	0	0	0	0	0	4	0	-3
	17b2-PM03B	0	-1	6	0	0	0	0	2	0	0	2	6	0	0	0	0	0	0	0	0	0	0	0	3	-1	0	0	0	0	0	0	0	0	0	0	1	0	-1	0	0	0	0	0	0	0	0	1	4
	17b3-PM03B	0	0	7	0	0	0	0	-1	0	0	2	1	0	0	0	0	0	0	0	0	0	0	1	12	-2	0	0	0	0	0	0	0	0	0	0	-1	0	0	0	0	0	0	0	0	0	0	0	1
	17b4-PM03B	0	0	9	0	0	0	0	0	0	0	6	2	-1	0	0	0	0	0	0	0	0	0	0	3	-1	0	0	0	0	0	0	0	0	0	0	-8	-1	0	0	0	0	0	0	0	0	0	0	-1
	17c1-PM03B	0	5	0	0	0	0	0	0	5	0	3	38	34	2	0	0	0	0	0	0	0	23	0	1	-3	0	0	2	0	0	0	15	0	0	6	6	2	0	0	0	0	0	0	0	0	9	0	-1
	17c2-PM03B	0	0	0	0	0	0	0	0	21	0	5	32	43	0	0	0	0	0	0	0	0	24	0	0	-1	0	0	0	0	0	0	15	0	0	0	3	3	0	0	0	0	0	0	0	0	10	0	-5
	35a1-PM03B	0	5	5	0	0	0	0	0	7	3	7	16	31	2	0	0	0	0	0	0	0	8	0	1	6	0	0	0	0	0	2	36	0	0	2	4	3	0	0	0	0	0	0	0	0	9	0	-2
	35a2-PM03B	0	3	0	0	0	0	0	0	3	1	8	13	7	0	0	0	0	0	0	0	0	8	0	5	3	2	0	2	0	0	1	12	0	0	1	6	6	0	0	0	0	0	0	0	0	7	0	1
	35a3-PM03B	0	0	7	0	0	0	0	0	0	1	2	1	0	0	0	0	0	0	0	0	0	0	0	13	-2	0	0	0	0	0	0	0	0	0	0	-1	-2	0	0	0	0	0	0	0	0	0	0	-1
PM01	M. tb vs M. bovis t-tests	A01	A02	A03	A04	A05	A06	A07	A08	A09	A10	A11	A12	B01	B02	B03	B04	B05	B06	B07	B08	B09	B10	B11	B12	C01	C02	C03	C04	C05	C06	C07	C08	C09	C10	C11	C12	D01	D02	D03	D04	D05	D06	D07	D08	D09	D10	D11	D12
M. tb vs M. bovis t-tests	Rvp vs 9b	#DIV/0!	0.59325	0.0391751	#DIV/0!	0.583299	0.54147	0.177808	0.54147	0.0135169	0.0027569	0.00556564	0.663324	0.0275097	0.177808	0.000152428	0.355232	#DIV/0!	#DIV/0!	0.54147	0.148846	0.848351	0.54147	0.624754	0.0284761	0.775055	0.177808	#DIV/0!	0.331701	0.062621	0.636025	0.598883	0.124808	0.109803	#DIV/0!	0.616207	0.474881	0.32598	#DIV/0!	#DIV/0!	#DIV/0!	0.0846447	0.00949884	0.54147	#DIV/0!	0.719901	0.409109	#DIV/0!	0.361381
M. tb vs M. bovis t-tests	Rvp vs 9b	#DIV/0!	0.00758646	0.0344086	#DIV/0!	0.583299	0.54147	0.177808	0.54147	0.0135169	0.00168439	0.0119317	0.708195	0.0341393	#DIV/0!	1.66149e-05	0.355232	#DIV/0!	#DIV/0!	0.54147	0.0109686	0.718472	#DIV/0!	0.65865	0.0177473	0.926279	#DIV/0!	#DIV/0!	0.0373932	0.0547104	0.817658	0.598883	0.0756966	0.00345173	#DIV/0!	0.630974	0.518024	0.290031	#DIV/0!	#DIV/0!	#DIV/0!	0.16736	0.00949884	#DIV/0!	#DIV/0!	0.379308	0.177808	#DIV/0!	0.515752
M. tb vs M. bovis t-tests	all Rv vs 9b	#DIV/0!	0.867321	0.0235339	#DIV/0!	0.437734	0.292352	0.407084	0.193624	0.34474	0.00110275	0.000487424	0.192839	0.0538021	0.265556	5.51869e-05	0.642403	0.407084	0.407084	0.218375	0.942071	0.278962	0.71866	0.203357	0.00814784	0.91692	0.311169	0.407084	0.984602	0.57034	0.464667	0.41895	0.191577	0.0122731	0.407084	0.406031	0.905919	0.129188	0.407084	0.407084	#DIV/0!	0.11349	0.00405894	0.674845	#DIV/0!	0.531972	0.236912	0.171324	0.561602
M. tb vs M. bovis t-tests	all Rv vs 9b	#DIV/0!	0.263977	0.0138981	#DIV/0!	0.437734	0.292352	0.407084	0.314991	0.34474	0.000532551	0.0001314	0.502872	0.0245526	#DIV/0!	2.91632e-06	0.509717	#DIV/0!	#DIV/0!	0.292352	0.404752	0.506221	#DIV/0!	0.648803	0.004043	0.849386	#DIV/0!	#DIV/0!	0.463573	0.622384	0.303091	0.41895	0.0579378	2.54797e-05	#DIV/0!	0.425307	0.275605	0.0611099	#DIV/0!	#DIV/0!	#DIV/0!	0.0678673	0.647237	#DIV/0!	#DIV/0!	0.135572	0.407084	0.103267	0.814814
M. tb vs M. bovis t-tests	all Rv vs all 9	#DIV/0!	0.248029	0.300882	#DIV/0!	0.715756	0.453301	0.219888	0.202643	0.116341	1.72963e-05	0.00289479	0.498076	0.00225157	0.101864	2.65007e-05	0.522125	0.219888	0.219888	0.289442	0.345134	0.0888479	0.914133	0.353095	0.00017244	0.475843	0.135671	0.219888	0.419346	0.44837	0.788804	0.261069	0.212985	0.00828151	0.965923	0.620469	0.354908	0.00931143	0.219888	0.219888	#DIV/0!	0.22201	0.0473987	0.965923	#DIV/0!	0.646233	0.335141	0.0453549	0.781869
M. tb vs M. bovis t-tests	all Rv vs all 9	#DIV/0!	0.0848791	0.237205	#DIV/0!	0.715756	0.453301	0.219888	0.179802	0.116341	4.68069e-06	0.00406535	0.648193	0.000711839	#DIV/0!	1.23401e-08	0.16581	#DIV/0!	#DIV/0!	0.453301	0.109558	0.174308	#DIV/0!	0.958803	5.57291e-05	0.44398	#DIV/0!	#DIV/0!	0.117959	0.695086	0.553831	0.261069	0.13099	0.00121316	#DIV/0!	0.703677	0.152839	0.00345119	#DIV/0!	#DIV/0!	#DIV/0!	0.195647	0.780865	#DIV/0!	#DIV/0!	0.309979	0.219888	0.0184776	0.820091
M. tb vs M. bovis t-tests	Rvp vs all bovis	#DIV/0!	0.668979	0.480441	#DIV/0!	0.803948	0.52552	0.000794488	0.884039	3.3038e-09	9.95736e-07	0.122451	0.698952	0.000389823	0.374664	4.51661e-06	0.689973	#DIV/0!	#DIV/0!	0.624472	0.274592	0.214123	0.671	0.81671	2.9867e-05	0.835728	0.531137	#DIV/0!	0.302224	0.0238719	0.925693	0.563222	0.243237	0.0621067	0.724371	0.860564	0.155454	0.0123022	0.702395	0.709788	#DIV/0!	0.236353	0.010166	0.607876	#DIV/0!	0.965813	0.389008	0.766022	0.0448505
M. tb vs M. bovis t-tests	Rvp vs all bovis	#DIV/0!	0.125682	0.422927	#DIV/0!	0.815116	0.52552	0.000794488	0.660056	3.3038e-09	5.89997e-08	0.0804568	0.99523	0.000204766	0.748634	1.47995e-11	0.760459	#DIV/0!	#DIV/0!	0.624472	0.172747	0.271853	#DIV/0!	0.937383	8.87469e-06	0.71354	#DIV/0!	#DIV/0!	0.171137	0.0471261	0.769134	0.563222	0.33501	0.0393413	0.748634	0.953925	0.337747	0.0092897	0.748634	0.709788	#DIV/0!	0.36393	0.0119299	0.748634	#DIV/0!	0.523403	0.0496078	#DIV/0!	0.268168
M. tb vs M. bovis t-tests	all Rv vs all bovis	#DIV/0!	0.408597	0.740429	#DIV/0!	0.950678	0.314231	0.0555467	0.855406	0.00989368	1.02521e-09	0.0013472	0.699525	7.35576e-05	0.0849179	1.36548e-09	0.117197	0.0555467	0.0555467	0.217514	0.539624	0.00328858	0.613247	0.30203	8.25467e-08	0.585208	0.0868293	0.0555467	0.739527	0.273054	0.845233	0.405233	0.421956	0.00616518	0.720074	0.762007	0.293424	0.000468711	0.991509	0.178522	#DIV/0!	0.378486	0.00321117	0.675644	#DIV/0!	0.945475	0.301981	0.00198125	0.739015
M. tb vs M. bovis t-tests	all Rv vs all bovis	#DIV/0!	0.229945	0.609475	#DIV/0!	0.970966	0.314231	0.0555467	0.044556	0.00989368	1.13358e-10	0.00238706	0.980243	1.9066e-05	0.609729	1.65605e-15	0.426013	#DIV/0!	#DIV/0!	0.436539	0.314595	0.00745935	#DIV/0!	0.644455	1.14478e-08	0.472153	#DIV/0!	#DIV/0!	0.390803	0.442252	0.62126	0.405233	0.283903	0.00265772	0.609729	0.960262	0.124984	6.0054e-05	0.609729	0.553538	#DIV/0!	0.197575	0.526908	0.609729	#DIV/0!	0.311793	0.332787	0.00031392	0.726865
PM02A	M. tb vs M. bovis t-tests
M. tb vs M. bovis t-tests	Rvp vs 9b	#DIV/0!	#DIV/0!	#DIV/0!	#DIV/0!	#DIV/0!	#DIV/0!	#DIV/0!	#DIV/0!	#DIV/0!	#DIV/0!	#DIV/0!	0.833509	#DIV/0!	#DIV/0!	#DIV/0!	#DIV/0!	0.94079	#DIV/0!	0.54147	#DIV/0!	0.260619	0.54147	#DIV/0!	0.47929	0.391205	#DIV/0!	#DIV/0!	#DIV/0!	#DIV/0!	#DIV/0!	#DIV/0!	#DIV/0!	#DIV/0!	#DIV/0!	#DIV/0!	0.329642	#DIV/0!	#DIV/0!	#DIV/0!	#DIV/0!	#DIV/0!	0.0460079	#DIV/0!	#DIV/0!	0.54147	#DIV/0!	#DIV/0!	7.4918e-05
M. tb vs M. bovis t-tests	Rvp vs 9b	#DIV/0!	#DIV/0!	#DIV/0!	#DIV/0!	#DIV/0!	#DIV/0!	#DIV/0!	#DIV/0!	#DIV/0!	#DIV/0!	#DIV/0!	0.924495	#DIV/0!	#DIV/0!	#DIV/0!	#DIV/0!	0.203157	#DIV/0!	#DIV/0!	#DIV/0!	0.210242	#DIV/0!	#DIV/0!	0.456835	0.391205	#DIV/0!	#DIV/0!	#DIV/0!	#DIV/0!	#DIV/0!	#DIV/0!	#DIV/0!	#DIV/0!	#DIV/0!	#DIV/0!	0.265025	#DIV/0!	#DIV/0!	#DIV/0!	#DIV/0!	#DIV/0!	0.0745037	#DIV/0!	#DIV/0!	0.54147	#DIV/0!	#DIV/0!	6.86009e-05
M. tb vs M. bovis t-tests	all Rv vs 9b	#DIV/0!	#DIV/0!	#DIV/0!	#DIV/0!	#DIV/0!	#DIV/0!	#DIV/0!	#DIV/0!	#DIV/0!	#DIV/0!	#DIV/0!	0.257424	0.407084	#DIV/0!	#DIV/0!	#DIV/0!	0.869283	#DIV/0!	0.292352	#DIV/0!	0.465856	0.292352	#DIV/0!	0.542905	0.833771	#DIV/0!	#DIV/0!	#DIV/0!	#DIV/0!	#DIV/0!	#DIV/0!	#DIV/0!	#DIV/0!	#DIV/0!	#DIV/0!	0.760294	0.252638	0.407084	#DIV/0!	#DIV/0!	0.407084	0.441923	0.307887	#DIV/0!	0.292352	#DIV/0!	#DIV/0!	0.00814665
M. tb vs M. bovis t-tests	all Rv vs 9b	#DIV/0!	#DIV/0!	#DIV/0!	#DIV/0!	#DIV/0!	#DIV/0!	#DIV/0!	#DIV/0!	#DIV/0!	#DIV/0!	#DIV/0!	0.791005	#DIV/0!	#DIV/0!	#DIV/0!	#DIV/0!	0.432263	#DIV/0!	#DIV/0!	#DIV/0!	0.421628	#DIV/0!	#DIV/0!	0.354673	0.563028	#DIV/0!	#DIV/0!	#DIV/0!	#DIV/0!	#DIV/0!	#DIV/0!	#DIV/0!	#DIV/0!	#DIV/0!	#DIV/0!	0.769859	0.177047	0.407084	#DIV/0!	#DIV/0!	0.407084	0.523846	0.307887	#DIV/0!	0.292352	#DIV/0!	#DIV/0!	0.0015824
M. tb vs M. bovis t-tests	all Rv vs all 9	#DIV/0!	#DIV/0!	#DIV/0!	#DIV/0!	#DIV/0!	#DIV/0!	#DIV/0!	#DIV/0!	#DIV/0!	#DIV/0!	0.453301	0.792423	0.219888	#DIV/0!	#DIV/0!	#DIV/0!	0.295638	#DIV/0!	0.453301	#DIV/0!	0.314792	0.453301	0.453301	0.961829	0.914903	#DIV/0!	#DIV/0!	#DIV/0!	#DIV/0!	#DIV/0!	#DIV/0!	#DIV/0!	#DIV/0!	#DIV/0!	#DIV/0!	0.384008	0.093068	0.219888	#DIV/0!	#DIV/0!	0.219888	0.877552	0.133099	#DIV/0!	0.366903	#DIV/0!	#DIV/0!	0.0145596
M. tb vs M. bovis t-tests	all Rv vs all 9	#DIV/0!	#DIV/0!	#DIV/0!	#DIV/0!	#DIV/0!	#DIV/0!	#DIV/0!	#DIV/0!	#DIV/0!	#DIV/0!	#DIV/0!	0.30735	#DIV/0!	#DIV/0!	#DIV/0!	#DIV/0!	0.166068	#DIV/0!	#DIV/0!	#DIV/0!	0.227014	#DIV/0!	#DIV/0!	0.730402	0.599215	#DIV/0!	#DIV/0!	#DIV/0!	#DIV/0!	#DIV/0!	#DIV/0!	#DIV/0!	#DIV/0!	#DIV/0!	#DIV/0!	0.434315	0.0488694	0.219888	#DIV/0!	#DIV/0!	0.219888	0.724868	0.133099	#DIV/0!	0.366903	#DIV/0!	#DIV/0!	0.00563928
M. tb vs M. bovis t-tests	Rvp vs all bovis	#DIV/0!	#DIV/0!	#DIV/0!	#DIV/0!	#DIV/0!	#DIV/0!	#DIV/0!	#DIV/0!	#DIV/0!	#DIV/0!	0.748634	0.832702	0.748634	#DIV/0!	#DIV/0!	#DIV/0!	0.373757	#DIV/0!	0.748634	#DIV/0!	0.283466	0.748634	0.748634	0.702834	0.281382	0.748634	#DIV/0!	#DIV/0!	#DIV/0!	#DIV/0!	#DIV/0!	#DIV/0!	#DIV/0!	#DIV/0!	#DIV/0!	0.868029	0.667647	#DIV/0!	#DIV/0!	#DIV/0!	#DIV/0!	0.31789	#DIV/0!	#DIV/0!	0.703077	#DIV/0!	#DIV/0!	0.00427442
M. tb vs M. bovis t-tests	Rvp vs all bovis	#DIV/0!	#DIV/0!	#DIV/0!	#DIV/0!	#DIV/0!	#DIV/0!	#DIV/0!	#DIV/0!	#DIV/0!	#DIV/0!	#DIV/0!	0.531503	0.748634	#DIV/0!	#DIV/0!	#DIV/0!	0.273103	#DIV/0!	#DIV/0!	#DIV/0!	0.266295	#DIV/0!	#DIV/0!	0.738207	0.298491	0.748634	#DIV/0!	#DIV/0!	#DIV/0!	#DIV/0!	#DIV/0!	#DIV/0!	#DIV/0!	#DIV/0!	#DIV/0!	0.742136	0.667647	#DIV/0!	#DIV/0!	#DIV/0!	#DIV/0!	0.497382	#DIV/0!	#DIV/0!	0.703077	#DIV/0!	#DIV/0!	0.00407804
M. tb vs M. bovis t-tests	all Rv vs all bovis	#DIV/0!	#DIV/0!	#DIV/0!	#DIV/0!	#DIV/0!	#DIV/0!	#DIV/0!	#DIV/0!	#DIV/0!	#DIV/0!	0.609729	0.644936	0.201661	#DIV/0!	#DIV/0!	#DIV/0!	0.126617	#DIV/0!	0.609729	#DIV/0!	0.382068	0.609729	0.609729	0.579497	0.967052	0.609729	#DIV/0!	#DIV/0!	#DIV/0!	#DIV/0!	#DIV/0!	#DIV/0!	#DIV/0!	#DIV/0!	#DIV/0!	0.116162	0.0135201	0.0555467	#DIV/0!	#DIV/0!	0.0555467	0.387925	0.0195873	#DIV/0!	0.544	#DIV/0!	#DIV/0!	0.00923363
M. tb vs M. bovis t-tests	all Rv vs all bovis	#DIV/0!	#DIV/0!	#DIV/0!	#DIV/0!	#DIV/0!	#DIV/0!	#DIV/0!	#DIV/0!	#DIV/0!	#DIV/0!	#DIV/0!	0.281856	0.609729	#DIV/0!	#DIV/0!	#DIV/0!	0.355927	#DIV/0!	#DIV/0!	#DIV/0!	0.360411	#DIV/0!	#DIV/0!	0.821934	0.749648	0.609729	#DIV/0!	#DIV/0!	#DIV/0!	#DIV/0!	#DIV/0!	#DIV/0!	#DIV/0!	#DIV/0!	#DIV/0!	0.112033	0.00576429	0.0555467	#DIV/0!	#DIV/0!	0.0555467	0.651136	0.0195873	#DIV/0!	0.544	#DIV/0!	#DIV/0!	0.00409763
PM03B	M. tb vs M. bovis t-tests	n/a: PM3 & 4 plates only done with Rvp so allRv=Rvp
M. tb vs M. bovis t-tests	Rvp vs 9b	#DIV/0!	0.129882	0.313955	#DIV/0!	#DIV/0!	0.177808	2.25995e-09	0.54147	0.00083195	0.322512	0.63696	0.0289988	0.72095	0.6847	#DIV/0!	#DIV/0!	#DIV/0!	#DIV/0!	#DIV/0!	0.54147	0.573641	0.771823	0.54147	0.0842098	0.499009	0.177808	0.022909	0.494072	#DIV/0!	#DIV/0!	#DIV/0!	0.261614	0.54147	0.54147	0.201179	0.856438	0.666453	0.177808	#DIV/0!	#DIV/0!	#DIV/0!	#DIV/0!	0.54147	#DIV/0!	0.54147	0.178087	0.589218	0.847846
M. tb vs M. bovis t-tests	Rvp vs 9b	#DIV/0!	0.416259	0.804172	#DIV/0!	#DIV/0!	0.177808	3.7204e-08	0.54147	0.00126858	0.218854	0.679927	0.0348537	0.854493	0.746301	#DIV/0!	#DIV/0!	#DIV/0!	#DIV/0!	#DIV/0!	#DIV/0!	0.54147	0.879242	0.719901	0.804172	0.671171	0.177808	0.022909	0.494072	#DIV/0!	#DIV/0!	#DIV/0!	0.330549	#DIV/0!	#DIV/0!	0.176865	0.790314	0.497172	0.177808	#DIV/0!	#DIV/0!	#DIV/0!	#DIV/0!	#DIV/0!	#DIV/0!	#DIV/0!	0.411248	0.674092	0.337209
M. tb vs M. bovis t-tests	all Rv vs 9b	n/a	n/a	n/a	n/a	n/a	n/a	n/a	n/a	n/a	n/a	n/a	n/a	n/a	n/a	n/a	n/a	n/a	n/a	n/a	n/a	n/a	n/a	n/a	n/a	n/a	n/a	n/a	n/a	n/a	n/a	n/a	n/a	n/a	n/a	n/a	n/a	n/a	n/a	n/a	n/a	n/a	n/a	n/a	n/a	n/a	n/a	n/a	n/a
M. tb vs M. bovis t-tests	all Rv vs 9b	n/a	n/a	n/a	n/a	n/a	n/a	n/a	n/a	n/a	n/a	n/a	n/a	n/a	n/a	n/a	n/a	n/a	n/a	n/a	n/a	n/a	n/a	n/a	n/a	n/a	n/a	n/a	n/a	n/a	n/a	n/a	n/a	n/a	n/a	n/a	n/a	n/a	n/a	n/a	n/a	n/a	n/a	n/a	n/a	n/a	n/a	n/a	n/a
M. tb vs M. bovis t-tests	Rvp vs all 9	#DIV/0!	0.0844461	0.172851	#DIV/0!	#DIV/0!	0.0352652	4.78937e-18	0.502797	1.50732e-06	0.269055	0.713794	0.00140844	0.423961	0.472994	#DIV/0!	#DIV/0!	#DIV/0!	#DIV/0!	#DIV/0!	0.645376	0.668893	0.492222	0.218179	0.244308	0.39668	0.0352652	0.000531169	0.182641	#DIV/0!	#DIV/0!	#DIV/0!	0.0549732	0.645376	0.645376	0.0410523	0.707057	0.623192	0.0352652	#DIV/0!	#DIV/0!	#DIV/0!	#DIV/0!	0.645376	#DIV/0!	0.645376	0.0350987	0.750345	0.902586
M. tb vs M. bovis t-tests	Rvp vs all 9	#DIV/0!	0.620128	0.400309	#DIV/0!	#DIV/0!	0.0352652	1.29806e-15	0.645376	3.19965e-06	0.0836257	0.833314	0.00182796	0.548143	0.472625	#DIV/0!	#DIV/0!	#DIV/0!	#DIV/0!	#DIV/0!	#DIV/0!	0.645376	0.511578	0.859513	0.504686	0.54413	0.0352652	0.000531169	0.182641	#DIV/0!	#DIV/0!	#DIV/0!	0.0827242	#DIV/0!	#DIV/0!	0.0537545	0.525973	0.51135	0.0352652	#DIV/0!	#DIV/0!	#DIV/0!	#DIV/0!	#DIV/0!	#DIV/0!	#DIV/0!	0.287514	0.881017	0.0906428
M. tb vs M. bovis t-tests	Rvp vs all bovis	#DIV/0!	0.0529494	0.177124	#DIV/0!	#DIV/0!	0.000794488	1.2753e-39	0.51116	4.22733e-10	0.20008	0.975079	2.14836e-05	0.489789	0.201117	0.667546	#DIV/0!	#DIV/0!	#DIV/0!	0.748634	0.641686	0.769402	0.302415	0.0949062	0.330565	0.209645	0.520969	0.000123305	0.324759	0.748634	#DIV/0!	0.909015	0.0161923	0.660056	0.650112	0.00104952	0.681599	0.717354	0.0344541	#DIV/0!	#DIV/0!	0.748634	#DIV/0!	0.748634	0.748634	0.641215	0.000997503	0.867657	0.779255
M. tb vs M. bovis t-tests	Rvp vs all bovis	#DIV/0!	0.493255	0.279967	#DIV/0!	#DIV/0!	0.000794488	3.80139e-34	0.795448	1.53055e-09	0.0301019	0.784158	8.39305e-06	0.600924	0.140855	#DIV/0!	#DIV/0!	#DIV/0!	#DIV/0!	#DIV/0!	#DIV/0!	0.748634	0.2894	0.885582	0.197959	0.642409	0.298645	5.6069e-08	0.324759	0.748634	#DIV/0!	0.660056	0.0314352	#DIV/0!	#DIV/0!	0.00270559	0.544617	0.442383	0.00832512	#DIV/0!	#DIV/0!	0.748634	#DIV/0!	#DIV/0!	#DIV/0!	#DIV/0!	0.193067	0.648199	0.0467904
M. tb vs M. bovis t-tests	all Rv vs all bovis	n/a	n/a	n/a	n/a	n/a	n/a	n/a	n/a	n/a	n/a	n/a	n/a	n/a	n/a	n/a	n/a	n/a	n/a	n/a	n/a	n/a	n/a	n/a	n/a	n/a	n/a	n/a	n/a	n/a	n/a	n/a	n/a	n/a	n/a	n/a	n/a	n/a	n/a	n/a	n/a	n/a	n/a	n/a	n/a	n/a	n/a	n/a	n/a
M. tb vs M. bovis t-tests	all Rv vs all bovis	n/a	n/a	n/a	n/a	n/a	n/a	n/a	n/a	n/a	n/a	n/a	n/a	n/a	n/a	n/a	n/a	n/a	n/a	n/a	n/a	n/a	n/a	n/a	n/a	n/a	n/a	n/a	n/a	n/a	n/a	n/a	n/a	n/a	n/a	n/a	n/a	n/a	n/a	n/a	n/a	n/a	n/a	n/a	n/a	n/a	n/a	n/a	n/a
PM04A	M. tb vs M. bovis t-tests	n/a: PM3 & 4 plates only done with Rvp so allRv=Rvp
M. tb vs M. bovis t-tests	Rvp vs 9b	#DIV/0!	#DIV/0!	0.431084	#DIV/0!	#DIV/0!	#DIV/0!	#DIV/0!	#DIV/0!	#DIV/0!	#DIV/0!	0.177808	0.54147	0.507328	#DIV/0!	#DIV/0!	#DIV/0!	#DIV/0!	#DIV/0!	#DIV/0!	#DIV/0!	#DIV/0!	#DIV/0!	#DIV/0!	0.54147	0.54147	#DIV/0!	#DIV/0!	0.54147	#DIV/0!	#DIV/0!	#DIV/0!	#DIV/0!	#DIV/0!	#DIV/0!	#DIV/0!	0.177808	#DIV/0!	#DIV/0!	#DIV/0!	#DIV/0!	#DIV/0!	#DIV/0!	#DIV/0!	#DIV/0!	#DIV/0!	#DIV/0!	#DIV/0!	#DIV/0!
M. tb vs M. bovis t-tests	Rvp vs 9b	#DIV/0!	#DIV/0!	0.485514	#DIV/0!	#DIV/0!	#DIV/0!	#DIV/0!	#DIV/0!	#DIV/0!	#DIV/0!	#DIV/0!	0.54147	0.581729	0.314368	#DIV/0!	#DIV/0!	#DIV/0!	#DIV/0!	#DIV/0!	#DIV/0!	#DIV/0!	#DIV/0!	#DIV/0!	0.54147	0.54147	#DIV/0!	#DIV/0!	0.54147	#DIV/0!	#DIV/0!	#DIV/0!	#DIV/0!	#DIV/0!	#DIV/0!	#DIV/0!	0.177808	#DIV/0!	#DIV/0!	#DIV/0!	#DIV/0!	#DIV/0!	#DIV/0!	#DIV/0!	#DIV/0!	#DIV/0!	#DIV/0!	#DIV/0!	#DIV/0!
M. tb vs M. bovis t-tests	all Rv vs 9b	n/a	n/a	n/a	n/a	n/a	n/a	n/a	n/a	n/a	n/a	n/a	n/a	n/a	n/a	n/a	n/a	n/a	n/a	n/a	n/a	n/a	n/a	n/a	n/a	n/a	n/a	n/a	n/a	n/a	n/a	n/a	n/a	n/a	n/a	n/a	n/a	n/a	n/a	n/a	n/a	n/a	n/a	n/a	n/a	n/a	n/a	n/a	n/a
M. tb vs M. bovis t-tests	all Rv vs 9b	n/a	n/a	n/a	n/a	n/a	n/a	n/a	n/a	n/a	n/a	n/a	n/a	n/a	n/a	n/a	n/a	n/a	n/a	n/a	n/a	n/a	n/a	n/a	n/a	n/a	n/a	n/a	n/a	n/a	n/a	n/a	n/a	n/a	n/a	n/a	n/a	n/a	n/a	n/a	n/a	n/a	n/a	n/a	n/a	n/a	n/a	n/a	n/a
M. tb vs M. bovis t-tests	Rvp vs all 9	#DIV/0!	#DIV/0!	0.436618	#DIV/0!	#DIV/0!	#DIV/0!	#DIV/0!	#DIV/0!	#DIV/0!	#DIV/0!	0.0352652	0.645376	0.207108	#DIV/0!	#DIV/0!	#DIV/0!	#DIV/0!	#DIV/0!	#DIV/0!	#DIV/0!	#DIV/0!	#DIV/0!	#DIV/0!	0.645376	0.645376	#DIV/0!	#DIV/0!	0.645376	#DIV/0!	#DIV/0!	#DIV/0!	#DIV/0!	#DIV/0!	#DIV/0!	#DIV/0!	0.0352652	0.645376	#DIV/0!	0.645376	#DIV/0!	#DIV/0!	#DIV/0!	#DIV/0!	#DIV/0!	#DIV/0!	0.645376	#DIV/0!	#DIV/0!
M. tb vs M. bovis t-tests	Rvp vs all 9	#DIV/0!	#DIV/0!	0.49968	#DIV/0!	#DIV/0!	#DIV/0!	#DIV/0!	#DIV/0!	#DIV/0!	#DIV/0!	#DIV/0!	0.645376	0.468991	0.487289	#DIV/0!	#DIV/0!	#DIV/0!	#DIV/0!	#DIV/0!	#DIV/0!	#DIV/0!	#DIV/0!	#DIV/0!	0.645376	0.645376	#DIV/0!	#DIV/0!	0.645376	#DIV/0!	#DIV/0!	#DIV/0!	#DIV/0!	#DIV/0!	#DIV/0!	#DIV/0!	0.0352652	#DIV/0!	#DIV/0!	0.645376	#DIV/0!	#DIV/0!	#DIV/0!	#DIV/0!	#DIV/0!	#DIV/0!	0.645376	#DIV/0!	#DIV/0!
M. tb vs M. bovis t-tests	Rvp vs all bovis	#DIV/0!	0.748634	0.436176	#DIV/0!	#DIV/0!	#DIV/0!	#DIV/0!	#DIV/0!	0.748634	#DIV/0!	0.000794488	0.775341	0.844105	0.510852	#DIV/0!	#DIV/0!	#DIV/0!	#DIV/0!	#DIV/0!	#DIV/0!	#DIV/0!	#DIV/0!	#DIV/0!	0.748634	0.643241	#DIV/0!	#DIV/0!	0.748634	#DIV/0!	#DIV/0!	#DIV/0!	#DIV/0!	#DIV/0!	#DIV/0!	#DIV/0!	0.000794488	0.748634	#DIV/0!	0.508594	#DIV/0!	#DIV/0!	#DIV/0!	#DIV/0!	#DIV/0!	0.748634	0.748634	#DIV/0!	#DIV/0!
M. tb vs M. bovis t-tests	Rvp vs all bovis	#DIV/0!	0.748634	0.513419	#DIV/0!	#DIV/0!	#DIV/0!	#DIV/0!	#DIV/0!	0.748634	#DIV/0!	#DIV/0!	1	0.386534	0.438356	#DIV/0!	#DIV/0!	#DIV/0!	#DIV/0!	#DIV/0!	#DIV/0!	#DIV/0!	#DIV/0!	#DIV/0!	0.748634	0.643241	#DIV/0!	#DIV/0!	0.748634	#DIV/0!	#DIV/0!	#DIV/0!	#DIV/0!	#DIV/0!	#DIV/0!	#DIV/0!	0.000794488	#DIV/0!	#DIV/0!	0.508594	#DIV/0!	#DIV/0!	#DIV/0!	#DIV/0!	#DIV/0!	#DIV/0!	0.748634	#DIV/0!	#DIV/0!
M. tb vs M. bovis t-tests	all Rv vs all bovis	n/a	n/a	n/a	n/a	n/a	n/a	n/a	n/a	n/a	n/a	n/a	n/a	n/a	n/a	n/a	n/a	n/a	n/a	n/a	n/a	n/a	n/a	n/a	n/a	n/a	n/a	n/a	n/a	n/a	n/a	n/a	n/a	n/a	n/a	n/a	n/a	n/a	n/a	n/a	n/a	n/a	n/a	n/a	n/a	n/a	n/a	n/a	n/a
M. tb vs M. bovis t-tests	all Rv vs all bovis	n/a	n/a	n/a	n/a	n/a	n/a	n/a	n/a	n/a	n/a	n/a	n/a	n/a	n/a	n/a	n/a	n/a	n/a	n/a	n/a	n/a	n/a	n/a	n/a	n/a	n/a	n/a	n/a	n/a	n/a	n/a	n/a	n/a	n/a	n/a	n/a	n/a	n/a	n/a	n/a	n/a	n/a	n/a	n/a	n/a	n/a	n/a	n/a
Note: 2 rows of t-tests are given in this table. The first is for 0-165 h values, the second is for 48-165h values
Rvp/all bovis ratios
PM01	165	#DIV/0!	1.08676	-0.290323	#DIV/0!	0.375	0	#DIV/0!	0	49.5	5.265	0.263514	10	2.78351	-5.625	8.82686	0.529412	#DIV/0!	#DIV/0!	0	1.15962	1.471	0	-1.28571	3.46789	0.628676	2.45455	#DIV/0!	1.17332	0	1.0442	0.132353	0.7705	0	0	3.375	-0.0612245	7.45714	0	0	#DIV/0!	0.791297	2.85811	0	#DIV/0!	0	-0.692308	0	-0.739726
	165-48	#DIV/0!	13.2632	0.193548	#DIV/0!	0.391304	0	#DIV/0!	0	49.5	5.41885	0.15869	1.05882	3.14286	0	17.587	0.62069	#DIV/0!	#DIV/0!	0	3.62338	1.43814	#DIV/0!	0.692308	3.22309	0.473684	#DIV/0!	#DIV/0!	22.5	0	1.13924	0.132353	0.814371	0	0	0.870968	0.463918	7.01695	0	0	#DIV/0!	0.816485	2.83893	0	#DIV/0!	0	9	#DIV/0!	0.1875
PM02A	165	#DIV/0!	#DIV/0!	#DIV/0!	#DIV/0!	#DIV/0!	#DIV/0!	#DIV/0!	#DIV/0!	#DIV/0!	#DIV/0!	0	0.574468	0	#DIV/0!	#DIV/0!	#DIV/0!	1.22817	#DIV/0!	0	#DIV/0!	1.22773	0	0	0.290323	0	0	#DIV/0!	#DIV/0!	#DIV/0!	#DIV/0!	#DIV/0!	#DIV/0!	#DIV/0!	#DIV/0!	#DIV/0!	0.773438	0	#DIV/0!	#DIV/0!	#DIV/0!	#DIV/0!	0.509434	#DIV/0!	#DIV/0!	0	#DIV/0!	#DIV/0!	0.308756
	165-48	#DIV/0!	#DIV/0!	#DIV/0!	#DIV/0!	#DIV/0!	#DIV/0!	#DIV/0!	#DIV/0!	#DIV/0!	#DIV/0!	#DIV/0!	0.507042	0	#DIV/0!	#DIV/0!	#DIV/0!	6.35294	#DIV/0!	#DIV/0!	#DIV/0!	1.51599	#DIV/0!	#DIV/0!	0.391304	0	0	#DIV/0!	#DIV/0!	#DIV/0!	#DIV/0!	#DIV/0!	#DIV/0!	#DIV/0!	#DIV/0!	#DIV/0!	0.707143	0	#DIV/0!	#DIV/0!	#DIV/0!	#DIV/0!	0.710526	#DIV/0!	#DIV/0!	0	#DIV/0!	#DIV/0!	0.309707
PM03B	165	#DIV/0!	-2.36842	0	#DIV/0!	#DIV/0!	#DIV/0!	#DIV/0!	0	13.5	9	1.02717	5.56579	1.63187	6.15789	0	#DIV/0!	#DIV/0!	#DIV/0!	0	0	0	2.55405	15.4286	-1.5	1.43857	-1.5	-16.5	2.76923	0	#DIV/0!	0	3.40541	0	0	58	3.66667	0.586957	-7.2	#DIV/0!	#DIV/0!	0	#DIV/0!	0	0	0	23.1045	0	2.07692
	165-48	#DIV/0!	0	0	#DIV/0!	#DIV/0!	#DIV/0!	#DIV/0!	0	12.72	11.5714	0.774194	6.51117	1.4908	3.25	#DIV/0!	#DIV/0!	#DIV/0!	#DIV/0!	#DIV/0!	#DIV/0!	0	2.06952	1.28571	-2.66667	-1.28571	4.5	#DIV/0!	2.76923	0	#DIV/0!	0	3.0543	#DIV/0!	#DIV/0!	-11.625	3.13043	-0.375	21	#DIV/0!	#DIV/0!	0	#DIV/0!	#DIV/0!	#DIV/0!	#DIV/0!	2.25	2.25	5.29412
PM04A	165	#DIV/0!	0	0.404082	#DIV/0!	#DIV/0!	#DIV/0!	#DIV/0!	#DIV/0!	0	#DIV/0!	#DIV/0!	0	1.16129	0	#DIV/0!	#DIV/0!	#DIV/0!	#DIV/0!	#DIV/0!	#DIV/0!	#DIV/0!	#DIV/0!	#DIV/0!	0	0	#DIV/0!	#DIV/0!	0	#DIV/0!	#DIV/0!	#DIV/0!	#DIV/0!	#DIV/0!	#DIV/0!	#DIV/0!	#DIV/0!	0	#DIV/0!	0	#DIV/0!	#DIV/0!	#DIV/0!	#DIV/0!	#DIV/0!	0	0	#DIV/0!	#DIV/0!
	165-48	#DIV/0!	0	0.53617	#DIV/0!	#DIV/0!	#DIV/0!	#DIV/0!	#DIV/0!	0	#DIV/0!	#DIV/0!	#DIV/0!	0.394737	0	#DIV/0!	#DIV/0!	#DIV/0!	#DIV/0!	#DIV/0!	#DIV/0!	#DIV/0!	#DIV/0!	#DIV/0!	0	0	#DIV/0!	#DIV/0!	0	#DIV/0!	#DIV/0!	#DIV/0!	#DIV/0!	#DIV/0!	#DIV/0!	#DIV/0!	#DIV/0!	#DIV/0!	#DIV/0!	0	#DIV/0!	#DIV/0!	#DIV/0!	#DIV/0!	#DIV/0!	#DIV/0!	0	#DIV/0!	#DIV/0!
Rvp/Bj ratios
PM01	165	#DIV/0!	0.762712	-0.272727	#DIV/0!	#DIV/0!	0	#DIV/0!	#DIV/0!	3.66667	29.25	0.481481	5	0.642857	#DIV/0!	#DIV/0!	0.4	0	#DIV/0!	#DIV/0!	0.877729	3.1	#DIV/0!	-0.5	4.77273	0.826087	#DIV/0!	#DIV/0!	0.928058	0	0.636364	0.5	0.86911	0	0	#DIV/0!	-0.142857	5.27273	0	0	#DIV/0!	1.43478	2.04348	0	#DIV/0!	0	-0.333333	#DIV/0!	-3
	165-48	#DIV/0!	0.848485	0.166667	#DIV/0!	#DIV/0!	0	#DIV/0!	0	3.66667	12.7778	0.411765	-2	0.862745	#DIV/0!	#DIV/0!	0.4	0	#DIV/0!	#DIV/0!	0.837838	3.72	0	-0.25	4.575	0.684211	#DIV/0!	#DIV/0!	0.892857	0	0.689655	0.5	0.829268	0	#DIV/0!	1	1.25	7.66667	0	0	#DIV/0!	1.34615	2.04348	0	#DIV/0!	#DIV/0!	#DIV/0!	0	0.2
PM02A	165	#DIV/0!	#DIV/0!	#DIV/0!	#DIV/0!	#DIV/0!	#DIV/0!	#DIV/0!	#DIV/0!	#DIV/0!	#DIV/0!	#DIV/0!	-0.230769	#DIV/0!	#DIV/0!	#DIV/0!	#DIV/0!	0.968992	#DIV/0!	#DIV/0!	#DIV/0!	1.24365	#DIV/0!	#DIV/0!	0.0263158	0	#DIV/0!	#DIV/0!	#DIV/0!	0	#DIV/0!	#DIV/0!	#DIV/0!	#DIV/0!	#DIV/0!	#DIV/0!	0.22	#DIV/0!	#DIV/0!	#DIV/0!	#DIV/0!	#DIV/0!	0.204545	0	#DIV/0!	#DIV/0!	#DIV/0!	#DIV/0!	0.51145
	165-48	#DIV/0!	#DIV/0!	#DIV/0!	#DIV/0!	#DIV/0!	#DIV/0!	#DIV/0!	#DIV/0!	#DIV/0!	#DIV/0!	#DIV/0!	-4	#DIV/0!	#DIV/0!	#DIV/0!	#DIV/0!	0.75	#DIV/0!	#DIV/0!	#DIV/0!	1.05333	#DIV/0!	#DIV/0!	0.027027	0	#DIV/0!	#DIV/0!	#DIV/0!	0	#DIV/0!	#DIV/0!	#DIV/0!	#DIV/0!	#DIV/0!	#DIV/0!	0.229167	#DIV/0!	#DIV/0!	#DIV/0!	#DIV/0!	#DIV/0!	0.3	0	#DIV/0!	#DIV/0!	#DIV/0!	#DIV/0!	0.51145
165-48 only
all 9/all 17
PM01	165-48	#DIV/0!	-1.18125	5.25	#DIV/0!	4.15625	0.116667	#DIV/0!	0.4375	#DIV/0!	0.826389	1.48175	-2.375	0.739837	0	901.25	-0.0397727	#DIV/0!	#DIV/0!	5.6875	0	1.89753	#DIV/0!	-12.25	1.5224	2.20161	#DIV/0!	#DIV/0!	-1.85294	0.875	1.04713	1.505	1.24705	1.01974	0	3	1.25	2.72222	0	0	#DIV/0!	1.09344	1.1875	0	#DIV/0!	1.225	0	#DIV/0!	1.02083
PM02A	165-48	#DIV/0!	#DIV/0!	#DIV/0!	#DIV/0!	#DIV/0!	#DIV/0!	#DIV/0!	#DIV/0!	#DIV/0!	#DIV/0!	#DIV/0!	1.11058	#DIV/0!	#DIV/0!	#DIV/0!	#DIV/0!	-0.643382	#DIV/0!	#DIV/0!	#DIV/0!	0.718284	#DIV/0!	#DIV/0!	1.36111	1.60417	0	#DIV/0!	#DIV/0!	#DIV/0!	#DIV/0!	#DIV/0!	#DIV/0!	#DIV/0!	#DIV/0!	#DIV/0!	1.70833	0	#DIV/0!	#DIV/0!	#DIV/0!	#DIV/0!	1.0625	#DIV/0!	#DIV/0!	#DIV/0!	#DIV/0!	#DIV/0!	1.28115
PM03B	165-48	#DIV/0!	1.225	0.913043	#DIV/0!	#DIV/0!	#DIV/0!	#DIV/0!	-1.225	0.644737	-0.194444	0.488636	0.75	0.553109	4.55	0	#DIV/0!	#DIV/0!	#DIV/0!	#DIV/0!	#DIV/0!	#DIV/0!	1.12331	1.20312	-0.39375	-0.0141129	0	0	0.328125	0	#DIV/0!	#DIV/0!	0.992378	#DIV/0!	#DIV/0!	1.16667	0.875	0.947917	#DIV/0!	#DIV/0!	#DIV/0!	0	#DIV/0!	#DIV/0!	#DIV/0!	#DIV/0!	0.690789	-2.1875	-6.125
PM04A	165-48	#DIV/0!	0	1.27809	#DIV/0!	#DIV/0!	#DIV/0!	#DIV/0!	#DIV/0!	0	#DIV/0!	#DIV/0!	-0.0875	-0.628906	-1.3125	#DIV/0!	#DIV/0!	#DIV/0!	#DIV/0!	#DIV/0!	#DIV/0!	#DIV/0!	#DIV/0!	#DIV/0!	#DIV/0!	0.7	#DIV/0!	#DIV/0!	#DIV/0!	#DIV/0!	#DIV/0!	#DIV/0!	#DIV/0!	#DIV/0!	#DIV/0!	#DIV/0!	#DIV/0!	#DIV/0!	#DIV/0!	0.7	#DIV/0!	#DIV/0!	#DIV/0!	#DIV/0!	#DIV/0!	#DIV/0!	#DIV/0!	#DIV/0!	#DIV/0!
all 9/ 35a
PM01	165-48	#DIV/0!	-0.389423	3	#DIV/0!	#DIV/0!	#DIV/0!	#DIV/0!	#DIV/0!	#DIV/0!	1.99219	3.10714	-2.03571	1.56	#DIV/0!	1.20703	-0.046875	#DIV/0!	#DIV/0!	0.696429	0	3.78041	#DIV/0!	#DIV/0!	3.05068	2.01724	#DIV/0!	#DIV/0!	-0.465517	0.739286	1.14062	#DIV/0!	1.00185	3.63281	#DIV/0!	#DIV/0!	1.5625	0.477273	#DIV/0!	#DIV/0!	#DIV/0!	0.904778	1.67647	#DIV/0!	#DIV/0!	#DIV/0!	#DIV/0!	#DIV/0!	0.875
PM02A	165-48	#DIV/0!	#DIV/0!	#DIV/0!	#DIV/0!	#DIV/0!	#DIV/0!	#DIV/0!	#DIV/0!	#DIV/0!	#DIV/0!	#DIV/0!	1.03125	0	#DIV/0!	#DIV/0!	#DIV/0!	-0.375	#DIV/0!	#DIV/0!	#DIV/0!	0.600728	#DIV/0!	#DIV/0!	#DIV/0!	1.375	#DIV/0!	#DIV/0!	#DIV/0!	#DIV/0!	#DIV/0!	#DIV/0!	#DIV/0!	#DIV/0!	#DIV/0!	#DIV/0!	1.92188	0	#DIV/0!	#DIV/0!	#DIV/0!	#DIV/0!	0.910714	#DIV/0!	#DIV/0!	#DIV/0!	#DIV/0!	#DIV/0!	0.965753
PM03B	165-48	#DIV/0!	0.328125	0.75	#DIV/0!	#DIV/0!	#DIV/0!	#DIV/0!	#DIV/0!	1.05	-0.15	0.948529	2.025	1.20395	4.875	#DIV/0!	#DIV/0!	#DIV/0!	#DIV/0!	#DIV/0!	#DIV/0!	#DIV/0!	2.22656	#DIV/0!	-0.177632	0.267857	0	#DIV/0!	0.5625	#DIV/0!	#DIV/0!	0	0.726562	#DIV/0!	#DIV/0!	1.5	0.0833333	0.696429	#DIV/0!	#DIV/0!	#DIV/0!	#DIV/0!	#DIV/0!	#DIV/0!	#DIV/0!	#DIV/0!	0.703125	#DIV/0!	1.3125
PM04A	165-48	#DIV/0!	#DIV/0!	2.11957	#DIV/0!	#DIV/0!	#DIV/0!	#DIV/0!	#DIV/0!	#DIV/0!	#DIV/0!	#DIV/0!	#DIV/0!	17.25	0.9375	#DIV/0!	#DIV/0!	#DIV/0!	#DIV/0!	#DIV/0!	#DIV/0!	#DIV/0!	#DIV/0!	#DIV/0!	#DIV/0!	#DIV/0!	#DIV/0!	#DIV/0!	#DIV/0!	#DIV/0!	#DIV/0!	#DIV/0!	#DIV/0!	#DIV/0!	#DIV/0!	#DIV/0!	#DIV/0!	#DIV/0!	#DIV/0!	0.9	#DIV/0!	#DIV/0!	#DIV/0!	#DIV/0!	#DIV/0!	#DIV/0!	#DIV/0!	#DIV/0!	#DIV/0!
all 17/ 35a
PM01	165-48	#DIV/0!	0.32967	0.571429	#DIV/0!	#DIV/0!	#DIV/0!	#DIV/0!	#DIV/0!	#DIV/0!	2.41071	2.09694	0.857143	2.10857	#DIV/0!	0.00133929	1.17857	#DIV/0!	#DIV/0!	0.122449	0.571429	1.99228	#DIV/0!	#DIV/0!	2.00386	0.916256	#DIV/0!	#DIV/0!	0.251232	0.844898	1.08929	#DIV/0!	0.803374	3.5625	#DIV/0!	#DIV/0!	1.25	0.175325	#DIV/0!	#DIV/0!	#DIV/0!	0.827463	1.41176	#DIV/0!	#DIV/0!	#DIV/0!	#DIV/0!	#DIV/0!	0.857143
PM02A	165-48	#DIV/0!	#DIV/0!	#DIV/0!	#DIV/0!	#DIV/0!	#DIV/0!	#DIV/0!	#DIV/0!	#DIV/0!	#DIV/0!	#DIV/0!	0.928571	0	#DIV/0!	#DIV/0!	#DIV/0!	0.582857	#DIV/0!	#DIV/0!	#DIV/0!	0.836338	#DIV/0!	#DIV/0!	#DIV/0!	0.857143	#DIV/0!	#DIV/0!	#DIV/0!	#DIV/0!	#DIV/0!	#DIV/0!	#DIV/0!	#DIV/0!	#DIV/0!	#DIV/0!	1.125	0.151261	#DIV/0!	#DIV/0!	#DIV/0!	#DIV/0!	0.857143	#DIV/0!	#DIV/0!	#DIV/0!	#DIV/0!	#DIV/0!	0.753816
PM03B	165-48	#DIV/0!	0.267857	0.821429	#DIV/0!	#DIV/0!	#DIV/0!	#DIV/0!	#DIV/0!	1.62857	0.771429	1.94118	2.7	2.17669	1.07143	#DIV/0!	#DIV/0!	#DIV/0!	#DIV/0!	#DIV/0!	#DIV/0!	#DIV/0!	1.98214	#DIV/0!	0.451128	-18.9796	-0.214286	#DIV/0!	1.71429	#DIV/0!	#DIV/0!	0	0.732143	#DIV/0!	#DIV/0!	1.28571	0.0952381	0.734694	#DIV/0!	#DIV/0!	#DIV/0!	#DIV/0!	#DIV/0!	#DIV/0!	#DIV/0!	#DIV/0!	1.01786	#DIV/0!	-0.214286
PM04A	165-48	#DIV/0!	#DIV/0!	1.65839	#DIV/0!	#DIV/0!	#DIV/0!	#DIV/0!	#DIV/0!	#DIV/0!	#DIV/0!	#DIV/0!	#DIV/0!	-27.4286	-0.714286	#DIV/0!	#DIV/0!	#DIV/0!	#DIV/0!	#DIV/0!	#DIV/0!	#DIV/0!	#DIV/0!	#DIV/0!	#DIV/0!	#DIV/0!	#DIV/0!	#DIV/0!	#DIV/0!	#DIV/0!	#DIV/0!	#DIV/0!	#DIV/0!	#DIV/0!	#DIV/0!	#DIV/0!	#DIV/0!	#DIV/0!	#DIV/0!	1.28571	#DIV/0!	#DIV/0!	#DIV/0!	#DIV/0!	#DIV/0!	#DIV/0!	#DIV/0!	#DIV/0!	#DIV/0!
PM01
9a/9b	165-48	#DIV/0!	-5.83333	0.153846	#DIV/0!	0	0	#DIV/0!	0	0	0.341463	1.26606	1.31034	0.351351	#DIV/0!	0	0	#DIV/0!	#DIV/0!	0	-2.07692	0.876847	#DIV/0!	0	0.736842	0	#DIV/0!	#DIV/0!	-9	0.539877	0.409091	3.14286	0.770781	0.329412	#DIV/0!	0.0869565	1	0	#DIV/0!	#DIV/0!	#DIV/0!	0.87013	2.14286	#DIV/0!	#DIV/0!	0	#DIV/0!	#DIV/0!	0
9a/9c	165-48	#DIV/0!	8.75	2.5	#DIV/0!	#DIV/0!	#DIV/0!	#DIV/0!	#DIV/0!	#DIV/0!	0.189189	1.27778	-1.9	0.764706	#DIV/0!	#DIV/0!	0	#DIV/0!	#DIV/0!	#DIV/0!	-27	1.09877	#DIV/0!	#DIV/0!	0.940299	0	#DIV/0!	#DIV/0!	4.5	0.637681	0.45	3.14286	0.87931	0.25	#DIV/0!	#DIV/0!	0.5	0	#DIV/0!	#DIV/0!	#DIV/0!	0.966346	1.66667	#DIV/0!	#DIV/0!	#DIV/0!	#DIV/0!	#DIV/0!	0
9b/9c	165-48	#DIV/0!	-1.5	16.25	#DIV/0!	#DIV/0!	#DIV/0!	#DIV/0!	#DIV/0!	#DIV/0!	0.554054	1.00926	-1.45	2.17647	#DIV/0!	#DIV/0!	-0.25	#DIV/0!	#DIV/0!	#DIV/0!	13	1.25309	#DIV/0!	#DIV/0!	1.27612	0.0864662	#DIV/0!	#DIV/0!	-0.5	1.18116	1.1	1	1.1408	0.758929	#DIV/0!	#DIV/0!	0.5	13.5	#DIV/0!	#DIV/0!	#DIV/0!	1.11058	0.777778	#DIV/0!	#DIV/0!	#DIV/0!	#DIV/0!	#DIV/0!	0.55
17b/17c	165-48	#DIV/0!	-0.12	0.25	#DIV/0!	#DIV/0!	#DIV/0!	#DIV/0!	#DIV/0!	#DIV/0!	1.325	1.13514	0.214286	0.517544	#DIV/0!	0	0.428571	#DIV/0!	#DIV/0!	#DIV/0!	0.178571	1.51429	#DIV/0!	#DIV/0!	1.44872	1.66667	#DIV/0!	#DIV/0!	-0.136364	0.528846	0.322581	12	1.11154	0.794872	#DIV/0!	#DIV/0!	1.75	-0.5	#DIV/0!	#DIV/0!	#DIV/0!	0.847162	1.26667	#DIV/0!	#DIV/0!	#DIV/0!	#DIV/0!	#DIV/0!	2
note a. pale yellow fill is for 0 to 165h dye reduction (165)
note b. deep yellow fill is for 48 to 165h "sustained" dye reduction (165-48)
note c. for each pair of rows of t-tests, the first row of t-tests was done with 0 to 165h dye reduction (165), the second row of t-tests was done with 48 to 165h "sustained" dye reduction (165-48)
colour code (t-tests): light torquoise- within spoligotypes or H37Rv, blue- between spoligotypes or H37Rv vs Bj5208, deep blue- not refered to in main paper
pink fill used for ratios		grey fill= abiotic dye reduction in these wells
Note about Rvp. It was evident that this H37Rv has a lesion in amino acid metabolism compared with H37Rv- possibly in alanine dehydrogenase. Therefore it was not used for data, significance tests in the main paper except for in the clustering analysis
[truncated: 50 more columns]
