# Supplementary material for: High Throughput Phenotypic Analysis of Mycobacterium tuberculosis and Mycobacterium bovis Strains' Metabolism Using Biolog Phenotype Microarrays
Source: PLoS One. 2013 Jan 10;8(1):e52673. doi: 10.1371/journal.pone.0052673 (PMC3542357; doi:10.1371/journal.pone.0052673)
Supplement: Table S4 — Differences between strains deduced from data from PM9 and PM10 wells. Pairwise t-tests were done for all 192 wells. The data used in the tests are relative dye reduction values (defined in full in the methods section). As they are relative to (PM9, G1) the relative dye reduction value for that well is, perforce, always 1 or very close to 1. t-Tests performed are described in the first column and highlighted in yellow and the P values are along the row, corresponding to each well. Where P<0.05, the result is highlighted in red where the ratios of mean relative dye reduction values between the strains are >1.5; where they are <1.5 so the difference is slight, although statistically significant, they are highlighted in pink. Where there is almost no difference between the mean relative dye reduction values or when there is a negative value, yet the difference statistically significant, they are highlighted in pink with the P value in white .The ratios of mean relative dye reduction values are in rows highlighted in blue. (XLS) [file pone.0052673.s013.xls]

## Sheet: PM9-10 165h only (values)
Supplementary Table S4. Differences between strains deduced from data from PM9 and PM10 plates
Relative dye reduction values are given in this table, calculated from Omnilog units as described in the methods. Fill colour- none
Fill colour for meansand SDs- green or beige; ratios of means- blue; t-tests- explained at foot of table
			Hour	A01	A02	A03	A04	A05	A06	A07	A08	A09	A10	A11	A12	B01	B02	B03	B04	B05	B06	B07	B08	B09	B10	B11	B12	C01	C02	C03	C04	C05	C06	C07	C08	C09	C10	C11	C12	D01	D02	D03	D04	D05	D06	D07	D08	D09	D10
Rvv1-PM09-165	Rvv1-PM09	PM09	165	1.02963	1.08889	0.303704	0.155556	0.0814815	0.0444444	-0.0222222	0.0592593	0.0666667	0.0148148	-0.0296296	0.125926	0.111111	0.00740741	-0.0444444	-0.0666667	-0.00740741	-0.0296296	-0.0444444	0.0148148	-0.0222222	-0.0814815	-0.0222222	0.111111	0.0962963	0.0666667	0.0888889	0.0740741	0.118519	0.377778	0.111111	0.133333	0.125926	0.0518519	0.0666667	0.437037	0.792593	0.259259	0.125926	0.103704	1.13333	1.37778	1.34074	1.20741	1.31111	1.27407
Rvv2-PM09-165	Rvv2-PM09	PM09	165	1.08054	1.09396	0.449664	0.201342	0.120805	0.100671	0.0402685	0.0604027	0.0671141	0.0738255	0.0805369	0.0939597	0.100671	0.120805	0.120805	0.120805	0.0939597	0.107383	0.127517	0.107383	0.134228	0.120805	0.0872483	0.114094	0.0201342	0.0738255	0.0939597	0.107383	0.0872483	0.127517	0.14094	0.100671	0.100671	0.107383	0.0939597	0.0805369	0.516779	0.261745	0.14094	0.107383	1.42282	1.46309	1.46309	1.34228	1.14765	1.08725
Rvv3-PM09-165	Rvv3-PM09	PM09	165	1.69892	0.752688	0.333333	0.139785	0.0537634	0.0860215	0.0430108	0.0752688	-0.0322581	-0.0107527	0.0430108	0.0215054	0.16129	0.139785	0.129032	0.204301	0.150538	0.172043	0.387097	0.16129	0.16129	0.16129	0.182796	0.16129	0.150538	0.322581	0.107527	0.193548	0.182796	0.16129	0.387097	0.150538	0.172043	0.129032	0.16129	0.0967742	0.537634	0.258065	0.139785	0.150538	1.84946	1.83871	1.21505	0.827957	1.1828	0.354839
Rvp1-PM09-165	Rvp1-PM09	PM09	165	1.08182	1.15455	1.02727	0.536364	0.254545	0.209091	0.209091	0.136364	0.127273	0.1	0.0818182	0.0636364	0.181818	0.136364	0.181818	0.136364	0.163636	0.190909	0.181818	0.2	0.154545	0.136364	0.1	0.136364	0.2	0.136364	0.2	0.190909	0.227273	0.4	0.209091	0.227273	0.163636	0.127273	0.181818	0.154545	0.663636	0.427273	0.290909	0.263636	1.52727	1.64545	1.57273	1.55455	1.36364	1.40909
Rvp2-PM09-165	Rvp2-PM09	PM09	165	1.09821	1.125	0.401786	0.169643	0.160714	0.142857	0.133929	0.142857	0.125	0.107143	0.0803571	0.0535714	0.133929	0.0892857	0.151786	0.133929	0.125	0.151786	0.151786	0.133929	0.133929	0.160714	0.125	0.0982143	0.151786	0.0892857	0.142857	0.0892857	0.142857	0.160714	0.1875	0.125	0.133929	0.151786	0.0982143	0.0982143	0.535714	0.258929	0.151786	0.125	1.67857	1.59821	1.52679	1.49107	1.26786	1.08929
Rvp1-PM09-165	Rvp1-PM09	PM09	165	1.08182	1.15455	1.02727	0.536364	0.254545	0.209091	0.209091	0.136364	0.127273	0.1	0.0818182	0.0636364	0.181818	0.136364	0.181818	0.136364	0.163636	0.190909	0.181818	0.2	0.154545	0.136364	0.1	0.136364	0.2	0.136364	0.2	0.190909	0.227273	0.4	0.209091	0.227273	0.163636	0.127273	0.181818	0.154545	0.663636	0.427273	0.290909	0.263636	1.52727	1.64545	1.57273	1.55455	1.36364	1.40909
Rvp2-PM09-165	Rvp2-PM09	PM09	165	1.09821	1.125	0.401786	0.169643	0.160714	0.142857	0.133929	0.142857	0.125	0.107143	0.0803571	0.0535714	0.133929	0.0892857	0.151786	0.133929	0.125	0.151786	0.151786	0.133929	0.133929	0.160714	0.125	0.0982143	0.151786	0.0892857	0.142857	0.0892857	0.142857	0.160714	0.1875	0.125	0.133929	0.151786	0.0982143	0.0982143	0.535714	0.258929	0.151786	0.125	1.67857	1.59821	1.52679	1.49107	1.26786	1.08929
t-test Rvv vs Rvp				0.491505	0.28863	0.459636	0.491907	0.194885	0.153139	0.0945442	0.00123556	0.107699	0.0874524	0.263527	0.554024	0.376566	0.656351	0.219594	0.603081	0.295704	0.274874	0.943494	0.273049	0.452053	0.39061	0.666863	0.684133	0.148873	0.67594	0.222207	0.830602	0.392923	0.726059	0.88202	0.514895	0.578988	0.19907	0.585361	0.573339	0.892976	0.502874	0.432978	0.475291	0.594771	0.706057	0.0886224	0.118039	0.244829	0.367523
12B1-PM09-165	12B1-PM09	PM09	165	1	0.958333	0.770833	0.6875	0.395833	0.416667	0.541667	0.541667	0.375	0.395833	0.270833	0.145833	0.270833	0.3125	0.3125	0.5	0.333333	0.375	0.4375	0.458333	0.479167	0.291667	0.3125	0.354167	0.270833	0.395833	0.270833	0.375	0.333333	0.479167	0.5	0.375	0.520833	0.479167	0.416667	0.25	1	0.666667	0.604167	0.4375	1.5	1.41667	1.52083	2.20833	1.29167	1.16667
12B2-PM09-165	12B2-PM09	PM09	165	1.01176	1.02353	0.682353	0.541176	0.529412	0.4	0.329412	0.294118	0.352941	0.152941	0.294118	0.176471	0.388235	0.494118	0.388235	0.388235	0.235294	0.376471	0.364706	0.270588	0.223529	0.294118	2.31765	0.317647	0.517647	0.4	0.388235	0.388235	0.376471	0.458824	0.364706	0.364706	0.329412	0.317647	0.270588	0.211765	1.01176	0.564706	0.541176	0.376471	1.01176	1.16471	1.22353	1.49412	0.635294	0.482353
Bj1-PM09-165	Bj1-PM09	PM09	165	1.22807	0.438596	0.421053	0.105263	0.140351	-0.0350877	0.0701754	0.210526	0	0.0877193	0.122807	0.0350877	0.210526	0.245614	0.245614	0.245614	0.175439	0.280702	0.22807	0.263158	0.245614	0.263158	0.210526	0.403509	0.385965	0.175439	0.210526	0.245614	0.210526	0.263158	0.245614	0.22807	0.298246	0.280702	0.263158	0.175439	0.508772	0.175439	0.175439	0.140351	1.17544	0.754386	0.596491	0.561404	1.17544	0.140351
Bj2-PM09-165	Bj2-PM09	PM09	165	2.18	0.74	0.5	0.2	0.22	0.04	0.18	0.02	0.08	0.06	0.02	0.14	0.22	0.28	0.2	0.24	0.26	0.24	0.32	0.2	0.22	0.3	0.22	0.18	0.18	0.26	0.18	0.26	0.26	0.26	0.2	0.22	0.32	0.18	0.22	0.22	0.4	0.14	0.12	0.12	1.18	0.8	0.28	0.36	4.46	0.38
9a1-PM09-165	9a1-PM09	PM09	165	0.944444	0.930556	0.75	0.625	0.486111	0.458333	0.388889	0.361111	0.347222	0.305556	0.319444	0.388889	0.402778	0.152778	0.319444	0.458333	0.319444	0.375	0.305556	0.319444	0.402778	0.236111	0.347222	0.430556	0.5	0.416667	0.486111	0.361111	0.375	0.652778	0.333333	0.361111	0.347222	0.347222	0.402778	0.347222	1.15278	0.75	0.611111	0.583333	1.56944	1.51389	1.54167	1.79167	1.125	1.08333
9a2-PM09-165	9a2-PM09	PM09	165	0.725	0.6875	0.575	0.325	0.2625	0.2125	0.275	0.2125	0.2375	0.2375	0.275	0.175	0.2	0.3	0.2625	0.325	0.25	0.3625	0.2375	0.2375	0.25	0.2125	0.175	0.1875	0.275	0.2625	0.2625	0.2375	0.225	0.3625	0.2125	0.1875	0.2875	0.125	0.1375	0.125	0.775	0.575	0.4125	0.325	0.8875	0.9	0.8375	1.025	0.85	0.8
17b1-PM09-165	17b1-PM09	PM09	165	1.02	0.88	0.72	0.48	0.34	0.2	0.32	0.28	0.22	0.2	0.18	-0.38	0.2	0.04	0.18	0.28	0.06	0.16	0.22	0.16	0.12	0.06	0.12	0.32	0.36	0.1	0.18	0.16	0.18	0.28	0.28	0.26	0.28	0.12	0.22	0.32	1.18	0.46	0.38	0.3	1.58	1.7	1.98	2.2	1.1	1.16
17b2-PM09-165	17b2-PM09	PM09	165	0.924242	0.969697	0.712121	0.424242	0.363636	0.242424	0.272727	0.318182	0.257576	0.242424	0.318182	0.257576	0.318182	0.333333	0.333333	0.30303	0.242424	0.257576	0.348485	0.30303	0.318182	0.257576	0.272727	0.242424	0.409091	0.318182	0.272727	0.318182	0.287879	0.409091	0.378788	0.257576	0.227273	0.257576	0.272727	0.30303	1.04545	0.621212	0.393939	0.348485	1.63636	1.56061	1.80303	1.71212	0.924242	0.924242
17b3-PM09-165	17b3-PM09	PM09	165	0.967213	0.639344	0.491803	0.213115	0.147541	0.0163934	0.0491803	0.163934	0.196721	0.0655738	0.0655738	0.147541	0.311475	0.377049	0.295082	0.327869	0.311475	0.327869	0.295082	0.262295	0.278689	0.311475	0.245902	0.393443	0.295082	0.327869	0.278689	0.262295	0.377049	0.262295	0.278689	0.327869	0.295082	0.262295	0.278689	0.262295	0.704918	0.245902	0.196721	0.213115	1.65574	0.622951	0.819672	0.688525	0.901639	0.344262
17b4-PM09-165	17b4-PM09	PM09	165	0.783333	0.883333	0.766667	0.516667	0.366667	0.3	0.133333	0.266667	0.25	0.183333	0.283333	0.216667	0.166667	0.2	0.216667	0.283333	0.216667	0.283333	0.316667	0.233333	0.25	0.266667	0.216667	0.283333	0.316667	0.216667	0.216667	0.233333	0.283333	0.416667	0.316667	0.283333	0.283333	0.183333	0.233333	0.183333	0.9	0.7	0.533333	0.416667	1.05	1.01667	1.01667	1.01667	0.966667	0.916667
17c1-PM09-165	17c1-PM09	PM09	165	0.981132	4.15094	0.698113	0.528302	0.358491	0.45283	0.264151	0.358491	0.358491	0.226415	0.283019	0.301887	0.320755	0.358491	0.415094	0.320755	0.358491	0.339623	0.377358	0.301887	0.301887	0.301887	0.0188679	0.358491	0.396226	0.301887	0.377358	0.301887	0.339623	1.24528	0.396226	0.377358	0.358491	0.301887	0.207547	0.264151	1.20755	0.754717	0.603774	0.54717	1.5283	1.28302	1.39623	1.35849	0.886792	0.811321
17c2-PM09-165	17c2-PM09	PM09	165	0.958333	0.9375	0.770833	0.333333	0.3125	0.291667	0.270833	0.270833	0.145833	0.0208333	0.229167	0.145833	0.479167	0.354167	0.291667	0.333333	0.375	0.4375	0.333333	0.354167	0.25	0.291667	0.333333	0.229167	0.333333	0.375	0.291667	0.333333	0.395833	0.4375	0.375	0.395833	0.333333	0.166667	0.0416667	0.270833	1.04167	0.625	0.3125	0.333333	1.64583	1.60417	1.72917	1.66667	0.895833	0.520833
35a1-PM09-165	35a1-PM09	PM09	165	0.851064	0.829787	0.744681	0.425532	0.234043	0.212766	0.106383	0.276596	0.170213	0.0425532	0.191489	0.276596	0.191489	0.0638298	0.382979	0.12766	0.361702	0.212766	0.404255	0.0425532	0.382979	0.0851064	-0.148936	0.148936	-0.0638298	0.255319	0.340426	0.276596	0.340426	0.446809	0.425532	0.340426	0.382979	-0.0425532	0.319149	0.148936	0.765957	0.510638	0.297872	0.297872	1.6383	1.74468	1.44681	1.61702	0.829787	0.595745
35a2-PM09-165	35a2-PM09	PM09	165	0.956522	0.782609	0.434783	0.630435	0.5	0.456522	0.195652	0.434783	0.326087	0.304348	0.173913	0	0.326087	0.347826	0.413043	0.565217	0.456522	0.521739	0.543478	0.543478	0.434783	0.456522	0.521739	0.391304	0.217391	0.282609	0.456522	0.391304	0.434783	0.434783	0.565217	0.347826	0.5	0.5	0.326087	0.282609	0.717391	0.565217	0.456522	0.521739	2.08696	1.3913	1.58696	1.69565	1.02174	0.826087
35a3-PM09-165	35a3-PM09	PM09	165	0.829268	0.829268	0.731707	0.439024	0.341463	0.195122	0.170732	0.341463	0.195122	0.219512	0.195122	0.268293	0.341463	0.341463	0.414634	0.536585	0.390244	0.414634	0.487805	0.365854	0.341463	0.390244	0.341463	0.536585	0.439024	0.390244	0.487805	0.585366	0.390244	0.390244	0.487805	0.463415	0.439024	0.365854	0.341463	0.292683	0.634146	0.390244	0.487805	0.463415	1.5122	1.43902	0.804878	0.658537	0.829268	0.390244
9a1-PM09-165	9a1-PM09	PM09	165	0.944444	0.930556	0.75	0.625	0.486111	0.458333	0.388889	0.361111	0.347222	0.305556	0.319444	0.388889	0.402778	0.152778	0.319444	0.458333	0.319444	0.375	0.305556	0.319444	0.402778	0.236111	0.347222	0.430556	0.5	0.416667	0.486111	0.361111	0.375	0.652778	0.333333	0.361111	0.347222	0.347222	0.402778	0.347222	1.15278	0.75	0.611111	0.583333	1.56944	1.51389	1.54167	1.79167	1.125	1.08333
9a2-PM09-165	9a2-PM09	PM09	165	0.725	0.6875	0.575	0.325	0.2625	0.2125	0.275	0.2125	0.2375	0.2375	0.275	0.175	0.2	0.3	0.2625	0.325	0.25	0.3625	0.2375	0.2375	0.25	0.2125	0.175	0.1875	0.275	0.2625	0.2625	0.2375	0.225	0.3625	0.2125	0.1875	0.2875	0.125	0.1375	0.125	0.775	0.575	0.4125	0.325	0.8875	0.9	0.8375	1.025	0.85	0.8
9c1-PM09-165	9c1-PM09	PM09	165	1.16667	1.11905	1.16667	0.642857	0.5	0.52381	0.47619	0.309524	0.333333	0.309524	0.261905	0.238095	0.380952	0.5	0.5	0.380952	0.404762	0.5	0.428571	0.380952	-0.0238095	0.5	0.357143	0.380952	0.428571	0.357143	0.404762	0.428571	0.738095	1.02381	0.47619	0.547619	0.428571	0.428571	0.452381	0.380952	0.97619	0.714286	0.547619	0.619048	1.88095	1.61905	1.38095	1.85714	1.47619	1.28571
9c2-PM09-165	9c2-PM09	PM09	165	0.789474	0.763158	0.723684	0.486842	0.328947	0.197368	0.25	0.210526	0.210526	0.197368	0.276316	0.157895	0.302632	0.328947	0.289474	0.289474	0.263158	0.276316	0.315789	0.236842	0.289474	0.236842	0.25	0.236842	0.328947	0.25	0.302632	0.289474	0.328947	0.394737	0.342105	0.289474	0.315789	0.184211	0.25	0.263158	0.855263	0.565789	0.460526	0.381579	0.934211	1	0.986842	1.03947	0.855263	0.842105
9b1-PM09-165	9b1-PM09	PM09	165	0.966667	0.916667	0.516667	0.366667	0.383333	0.366667	0.216667	0.283333	0.233333	0.2	0.266667	0.116667	0.25	0.3	0.266667	0.283333	0.316667	0.283333	0.383333	0.25	0.266667	0.233333	0.233333	0.333333	0.283333	0.233333	0.283333	0.266667	0.316667	0.316667	0.366667	0.283333	0.266667	0.3	0.25	0.15	0.683333	0.416667	0.333333	0.316667	1.08333	1.23333	1.25	1.3	0.883333	0.9
9b2-PM09-165	9b2-PM09	PM09	165	0.911111	0.811111	0.655556	0.3	0.211111	0.166667	0.166667	0.188889	0.122222	0.0222222	0.122222	0	0.1	0.311111	0.2	0.144444	0.222222	0.288889	0.277778	0.244444	0.244444	0.144444	0.166667	0.211111	0.2	0.2	0.266667	0.244444	0.155556	0.322222	0.333333	0.122222	0.233333	0.122222	0.233333	0.0888889	0.822222	0.511111	0.311111	0.155556	1.53333	1.37778	1	0.855556	1.02222	0.533333
9b3-PM09-165	9b3-PM09	PM09	165	0.979167	1.10417	0.979167	0.5625	0.395833	0.291667	0.333333	0.291667	0.270833	0.25	0.291667	0.291667	0.270833	0.25	0.291667	0.333333	0.3125	0.3125	0.375	0.291667	0.458333	0.375	0.270833	0.3125	0.270833	0.291667	0.3125	0.333333	0.3125	0.4375	0.3125	0.270833	0.333333	0.270833	0.3125	0.333333	1.10417	0.833333	0.541667	0.375	1.10417	1.3125	1.47917	1.58333	1.10417	1.02083
9b4-PM09-164	9b4-PM09	PM09	165	0.893617	0.893617	0.617021	0.340426	0.170213	0.0851064	0.148936	0.255319	-0.0638298	-0.234043	-0.617021	0.106383	0.191489	0.319149	0.212766	0.319149	0.276596	0.234043	0.212766	0.191489	0.106383	0.191489	-0.0212766	0.276596	0.319149	0.425532	0.361702	0.212766	0.276596	0.319149	0.361702	0.191489	0.106383	-0.595745	0.255319	0.297872	0.765957	0.170213	0.148936	0.212766	1.78723	1.2766	0.617021	0.531915	0.914894	0.170213
t-test Rvp vs 9b				0.00311899	0.0402582	0.955051	0.866797	0.337585	0.508637	0.476625	0.0149404	0.859219	0.71438	0.78076	0.330233	0.373372	0.0250187	0.0468824	0.0522087	0.0138797	0.0342307	0.033005	0.196371	0.183154	0.176707	0.501846	0.00801067	0.073389	0.0347304	0.0560504	0.197694	0.261718	0.66844	0.00177543	0.581482	0.169132	0.622323	0.168715	0.23406	0.0958835	0.434371	0.359619	0.490456	0.297272	0.00158665	0.0859546	0.145245	0.0151823	0.0854234
9b/ Rvp				0.860208	0.817172	0.968613	1.1116	1.39731	1.29296	1.26174	1.82509	1.11498	0.574916	0.195881	2.19574	1.28635	2.61525	1.45547	1.99832	1.95399	1.6323	1.8718	1.46379	1.86469	1.58926	1.44346	2.41613	1.52552	2.54938	1.78529	1.88656	1.43371	1.24443	1.73252	1.23183	1.57901	0.174356	1.87684	1.72119	1.40729	1.40726	1.50786	1.36373	0.859067	0.801593	0.701108	0.701139	0.745701	0.525217
all Rv vs all 9				0.0936659	0.163216	0.158759	0.0449332	0.00324803	0.0177145	0.00528354	8.71897e-05	0.0269856	0.166518	0.413244	0.0370067	0.0101274	0.000418577	0.00574313	0.00547328	0.00104316	0.00255586	0.0856498	0.00527909	0.0562621	0.0227533	0.0379814	0.00047002	0.00110843	0.0207199	8.27966e-05	0.000969219	0.0189041	0.0490252	0.0461025	0.0258316	0.00234635	0.771809	0.00224412	0.369218	0.00473902	0.00782615	0.0021412	0.00641603	0.362608	0.0243666	0.0556229	0.864805	0.0232894	0.361113
all 9/all Rv				0.769744	0.865977	1.48657	1.89642	2.54917	2.4676	3.48895	2.78507	2.9875	2.82454	2.91934	2.57006	1.90424	3.11709	2.71629	2.9954	2.812	2.77703	1.97218	2.17878	2.21873	2.6745	2.35147	2.38437	2.63214	2.21138	2.64536	2.26445	2.24758	1.9501	1.6524	1.91159	2.08164	1.30251	2.38165	1.43179	1.46382	1.93497	2.4775	2.47327	0.885193	0.807209	0.798385	0.971477	0.820082	0.795316
all Rv vs all bovis				0.0915077	0.911992	0.2033	0.0453286	0.00131625	0.00242984	0.0124483	9.65685e-06	0.00215165	0.0180561	0.0315565	0.0698666	6.78212e-05	0.000144538	0.00319542	0.00369866	0.000602684	0.00245679	0.0531188	0.00335643	0.00431337	0.0158547	0.0296423	8.1663e-07	0.000811131	0.0259337	1.10169e-05	0.000293648	0.000206925	0.0176539	0.0246294	0.000154725	9.92927e-07	0.203472	0.000427078	0.306068	0.00158657	0.000193718	8.9481e-05	0.000133014	0.766903	0.0366525	0.217215	0.803133	0.000278169	0.223139
all bovis/ all Rv				0.768415	1.02239	1.40929	1.86835	2.49836	2.35554	2.93965	2.99223	3.16832	2.88217	3.57866	2.22187	2.02989	2.90643	2.88391	3.12168	2.87438	2.77374	2.14531	2.24795	2.44618	2.68939	2.302	2.49714	2.52349	2.13721	2.5927	2.3505	2.23199	1.9536	1.77261	2.11851	2.28901	1.70945	2.21558	1.46338	1.48026	1.8887	2.43415	2.51315	0.970435	0.838767	0.895631	1.03474	0.777698	0.740291
t-test 9a vs 9b				0.517428	0.486818	0.836519	0.680639	0.588427	0.53573	0.234433	0.742299	0.181793	0.147834	0.280913	0.357986	0.501196	0.5186	0.298014	0.271487	0.953493	0.00887242	0.492368	0.554277	0.625209	0.831525	0.448206	0.868253	0.476597	0.630958	0.650492	0.673263	0.729892	0.466831	0.444878	0.628139	0.216794	0.423851	0.964824	0.898879	0.641468	0.331881	0.278693	0.36023	0.744262	0.81262	0.825148	0.534727	0.971203	0.301224
t-test 9a vs 9c				0.592587	0.609438	0.407786	0.66295	0.803823	0.913969	0.835488	0.796163	0.827444	0.813426	0.413726	0.573592	0.76185	0.240215	0.499051	0.565277	0.615928	0.89065	0.291214	0.75663	0.417477	0.470082	0.722958	0.999363	0.952265	0.742095	0.887798	0.587523	0.446793	0.639888	0.271515	0.463348	0.5043	0.712176	0.678026	0.583409	0.842931	0.863321	0.952119	0.817304	0.790391	0.835861	0.990334	0.949651	0.671589	0.694911
t-test 9b vs 9c				0.865706	0.965869	0.442011	0.20702	0.352454	0.559934	0.401737	0.935308	0.255313	0.190497	0.32244	0.393967	0.0871423	0.390029	0.37814	0.380641	0.594351	0.507747	0.4752	0.530262	0.538477	0.488523	0.177821	0.785889	0.223237	0.842396	0.513961	0.385409	0.409527	0.455634	0.503708	0.347489	0.177607	0.310708	0.54086	0.297429	0.548384	0.37066	0.136683	0.263912	0.959706	0.980546	0.743855	0.51638	0.658122	0.272447
mean all Rv				1.19782	1.04302	0.503152	0.240538	0.134262	0.116617	0.0808153	0.0948303	0.0707591	0.0570061	0.0512187	0.0717198	0.137764	0.0987294	0.107799	0.105746	0.105145	0.118498	0.160755	0.123483	0.112354	0.0995384	0.0945644	0.124215	0.123751	0.137744	0.126647	0.13104	0.151738	0.24546	0.207148	0.147363	0.139241	0.113465	0.12039	0.173422	0.609271	0.293054	0.169869	0.150052	1.52229	1.58465	1.42368	1.28465	1.25461	1.04291
SD all Rv				0.281304	0.164431	0.29852	0.166919	0.0784454	0.0625284	0.0907822	0.0414271	0.0647658	0.0524796	0.0480852	0.0398407	0.033894	0.0548136	0.0883342	0.101732	0.0683175	0.0884362	0.154083	0.069752	0.0762063	0.102631	0.0748887	0.0248614	0.0685704	0.106832	0.0461062	0.057096	0.0547983	0.131878	0.107678	0.0481475	0.0290011	0.0378637	0.0487924	0.150007	0.117961	0.075043	0.0682837	0.0661402	0.270496	0.177483	0.145604	0.288665	0.0892358	0.407763
mean Rvp				1.09002	1.13977	0.714529	0.353003	0.20763	0.175974	0.17151	0.13961	0.126136	0.103571	0.0810877	0.0586039	0.157873	0.112825	0.166802	0.135146	0.144318	0.171347	0.166802	0.166964	0.144237	0.148539	0.1125	0.117289	0.175893	0.112825	0.171429	0.140097	0.185065	0.280357	0.198295	0.176136	0.148782	0.139529	0.140016	0.12638	0.599675	0.343101	0.221347	0.194318	1.60292	1.62183	1.54976	1.52281	1.31575	1.24919
SD Rvp				0.0115938	0.0208918	0.442286	0.259311	0.0663487	0.0468343	0.0531478	0.0045916	0.00160706	0.00505076	0.00103311	0.00711698	0.0338631	0.0332891	0.0212362	0.00172185	0.02732	0.0276644	0.0212362	0.0467196	0.0145783	0.0172185	0.0176777	0.0269757	0.0340926	0.0332891	0.0404061	0.0718586	0.0596908	0.169201	0.0152671	0.0723177	0.0210066	0.0173333	0.0591169	0.0398322	0.0904546	0.119037	0.0983751	0.0980307	0.106984	0.0334039	0.0324856	0.0448829	0.0677261	0.226136
mean 9b				0.93764	0.93139	0.692103	0.392398	0.290123	0.227527	0.216401	0.254802	0.14064	0.0595449	0.0158836	0.128679	0.203081	0.295065	0.242775	0.270065	0.281996	0.279691	0.312219	0.2444	0.268957	0.236067	0.162389	0.283385	0.268329	0.287633	0.306051	0.264303	0.265329	0.348884	0.343551	0.21697	0.234929	0.0243277	0.262788	0.217524	0.84392	0.482831	0.333762	0.264997	1.37702	1.30005	1.08655	1.0677	0.981154	0.656095
SD 9b				0.0416686	0.123777	0.20013	0.11667	0.116167	0.125779	0.0830627	0.0466113	0.15021	0.218775	0.428495	0.120782	0.0764893	0.0310522	0.0435563	0.0863495	0.0437211	0.0329549	0.0818043	0.0410895	0.144799	0.0994849	0.129801	0.053579	0.049943	0.0994324	0.0416568	0.0510595	0.0753609	0.0591207	0.0253795	0.075126	0.0952494	0.420648	0.0344392	0.116868	0.182634	0.274323	0.16114	0.0991227	0.343225	0.0610951	0.369149	0.466159	0.101288	0.384567
mean all 9				0.922018	0.903228	0.74797	0.456161	0.342256	0.287765	0.28196	0.264109	0.211393	0.161016	0.149525	0.184324	0.262336	0.307748	0.292815	0.316752	0.295669	0.329073	0.317037	0.269042	0.249284	0.266215	0.222365	0.296174	0.325729	0.304605	0.335026	0.296733	0.341045	0.47867	0.342291	0.281698	0.28985	0.147789	0.286726	0.248303	0.891864	0.56705	0.42085	0.371119	1.34752	1.27914	1.13664	1.24801	1.02888	0.829442
SD all 9				0.132517	0.152418	0.21989	0.140715	0.12158	0.15148	0.112198	0.0583962	0.131863	0.183182	0.315229	0.120519	0.100641	0.0963789	0.092792	0.0894958	0.0561777	0.0830132	0.0747071	0.0592694	0.153159	0.115039	0.120531	0.0843822	0.0957622	0.0852602	0.0779775	0.0728161	0.174185	0.246662	0.0725	0.130737	0.0944882	0.318986	0.100269	0.111847	0.168796	0.210219	0.152198	0.161804	0.391542	0.240612	0.328309	0.469313	0.210901	0.345904
mean all bovis				0.920427	1.06637	0.709086	0.449408	0.335435	0.274697	0.237569	0.283754	0.224187	0.164301	0.183294	0.159352	0.279645	0.28695	0.310883	0.330106	0.302228	0.328684	0.344868	0.277585	0.274838	0.267698	0.217687	0.310181	0.312284	0.294389	0.328357	0.30801	0.338678	0.479531	0.367191	0.312189	0.318724	0.193963	0.266734	0.253782	0.901882	0.55349	0.413486	0.377103	1.47729	1.32915	1.27509	1.32928	0.975708	0.772055
SD all bovis				0.104105	0.80465	0.173595	0.126007	0.105888	0.139467	0.107097	0.0683512	0.10121	0.140176	0.21782	0.173591	0.0968734	0.115486	0.0891884	0.11234	0.0920749	0.0980634	0.0896996	0.106661	0.122213	0.118207	0.160141	0.098897	0.125405	0.0846473	0.0896898	0.0978964	0.127448	0.264694	0.0858581	0.103092	0.0915481	0.241759	0.0945602	0.0841835	0.189436	0.179312	0.135228	0.133289	0.343509	0.304045	0.397363	0.486649	0.161397	0.304745
all Rv vs Tb12				0.201865	0.546062	0.176684	0.0323625	0.0719967	0.000272486	0.148217	0.226514	0.000266143	0.315959	0.000228702	0.0208955	0.17035	0.164104	0.016709	0.0273129	0.0987653	0.00287816	0.0274142	0.208863	0.296999	0.0135325	0.437621	0.013685	0.257073	0.00548136	0.14715	0.000392434	0.00436237	0.0183062	0.105763	0.000331799	0.200199	0.162987	0.177202	0.451037	0.00155841	0.0353744	0.00244658	0.00839746	0.457223	0.195295	0.791645	0.336148	0.536915	0.641405
Tb12/ all Rv				0.839758	0.950063	1.44408	2.55402	3.44567	3.50149	5.38932	4.40674	5.1438	4.8133	5.51509	2.24697	2.39202	4.08499	3.25018	4.19984	2.70401	3.17081	2.49513	2.9515	3.12715	2.9425	13.9067	2.70424	3.18576	2.8888	2.602	2.91222	2.33891	1.91068	2.08717	2.50981	3.05314	3.51127	2.85429	1.33134	1.65096	2.10093	3.37125	2.71229	0.824995	0.814494	0.963828	1.44103	0.767952	0.790588
all Rv vs Bj				0.47352	0.152028	0.772861	0.367762	0.45603	0.121251	0.57731	0.865974	0.592442	0.563986	0.765118	0.81546	0.00554738	0.00374867	0.053843	0.0392911	0.153592	0.0243044	0.23369	0.0887385	0.0224406	0.0148828	0.0219642	0.372544	0.349885	0.283681	0.0508188	0.00744191	0.0915089	0.798199	0.78067	0.0224282	0.000632076	0.231998	0.0250825	0.745881	0.131007	0.016166	0.622828	0.554558	0.0464549	0.000312635	0.0645912	0.00655061	0.515665	0.0175264
Bj / all Rv				1.42261	0.564994	0.915283	0.634543	1.34197	0.0210616	1.54782	1.21547	0.565298	1.29564	1.39409	1.22064	1.56255	2.66189	2.06687	2.29613	2.07065	2.19709	1.70468	1.87539	2.07208	2.82885	2.27637	2.34879	2.28671	1.5806	1.5418	1.92924	1.55045	1.06567	1.0756	1.52029	2.22006	2.03015	2.00664	1.14011	0.745786	0.538192	0.869607	0.867535	0.773649	0.490451	0.307826	0.35862	2.24589	0.249471
Bj vs Tb12				0.380905	0.215834	0.0473444	0.0465743	0.0915595	0.0487422	0.161591	0.200535	0.061531	0.343863	0.137687	0.381732	0.300467	0.358471	0.12753	0.171599	0.413733	0.110759	0.169171	0.376145	0.523102	0.649278	0.470574	0.760709	0.562366	0.145972	0.245892	0.00586236	0.0695897	0.0275903	0.170775	0.00261814	0.437311	0.2431	0.382899	0.378196	0.0598997	0.0477089	0.0101348	0.0485078	0.80273	0.143623	0.0503701	0.138837	0.456807	0.326941
Tb12/ Bj				0.590294	1.68154	1.57775	4.02497	2.56762	166.25	3.48187	3.62555	9.09926	3.71498	3.95604	1.84081	1.53084	1.53462	1.57252	1.8291	1.30587	1.44319	1.46369	1.57381	1.50918	1.04018	6.10914	1.15133	1.39316	1.82766	1.68764	1.50952	1.50853	1.79294	1.94048	1.65087	1.37525	1.72957	1.42242	1.16773	2.21372	3.90368	3.87676	3.12644	1.06637	1.6607	3.13108	4.01827	0.341936	3.16905
mean Tb12				1.00588	0.990931	0.726593	0.614338	0.462623	0.408333	0.435539	0.417892	0.363971	0.274387	0.282475	0.161152	0.329534	0.403309	0.350368	0.444118	0.284314	0.375735	0.401103	0.364461	0.351348	0.292892	1.31507	0.335907	0.39424	0.397917	0.329534	0.381618	0.354902	0.468995	0.432353	0.369853	0.425123	0.398407	0.343627	0.230882	1.00588	0.615686	0.572672	0.406985	1.25588	1.29069	1.37218	1.85123	0.96348	0.82451
SD Tb12				0.0083189	0.0461006	0.0625651	0.103466	0.0944542	0.0117851	0.150087	0.175044	0.0155979	0.171751	0.0164645	0.0216638	0.0830157	0.128423	0.0535529	0.0790296	0.0693242	0.00103986	0.0514732	0.132756	0.180763	0.0017331	1.41785	0.0258233	0.174524	0.00294628	0.0830157	0.00935877	0.0305026	0.0143848	0.0956674	0.00727904	0.135355	0.114212	0.103293	0.0270364	0.0083189	0.0720972	0.0445408	0.0431543	0.345234	0.178163	0.210226	0.505027	0.464125	0.483883
mean Bj				1.70404	0.589298	0.460526	0.152632	0.180175	0.00245614	0.125088	0.115263	0.04	0.0738596	0.0714035	0.0875439	0.215263	0.262807	0.222807	0.242807	0.217719	0.260351	0.274035	0.231579	0.232807	0.281579	0.215263	0.291754	0.282982	0.217719	0.195263	0.252807	0.235263	0.261579	0.222807	0.224035	0.309123	0.230351	0.241579	0.197719	0.454386	0.157719	0.147719	0.130175	1.17772	0.777193	0.438246	0.460702	2.81772	0.260175
SD Bj				0.673116	0.213124	0.0558242	0.0669891	0.0563204	0.053095	0.0776577	0.134722	0.0565685	0.0196005	0.0726955	0.0741842	0.00669891	0.0243145	0.032254	0.00396972	0.0597939	0.0287805	0.0650042	0.0446594	0.0181119	0.0260513	0.00669891	0.158045	0.145639	0.0597939	0.0215854	0.0101724	0.0349832	0.00223297	0.032254	0.00570648	0.0153827	0.0712069	0.0305172	0.0315097	0.0769134	0.0250589	0.039201	0.0143902	0.0032254	0.032254	0.223793	0.142414	2.32254	0.169458
9c1-PM09-165	9c1-PM09	PM09	165	1.16667	1.11905	1.16667	0.642857	0.5	0.52381	0.47619	0.309524	0.333333	0.309524	0.261905	0.238095	0.380952	0.5	0.5	0.380952	0.404762	0.5	0.428571	0.380952	-0.0238095	0.5	0.357143	0.380952	0.428571	0.357143	0.404762	0.428571	0.738095	1.02381	0.47619	0.547619	0.428571	0.428571	0.452381	0.380952	0.97619	0.714286	0.547619	0.619048	1.88095	1.61905	1.38095	1.85714	1.47619	1.28571
9c2-PM09-165	9c2-PM09	PM09	165	0.789474	0.763158	0.723684	0.486842	0.328947	0.197368	0.25	0.210526	0.210526	0.197368	0.276316	0.157895	0.302632	0.328947	0.289474	0.289474	0.263158	0.276316	0.315789	0.236842	0.289474	0.236842	0.25	0.236842	0.328947	0.25	0.302632	0.289474	0.328947	0.394737	0.342105	0.289474	0.315789	0.184211	0.25	0.263158	0.855263	0.565789	0.460526	0.381579	0.934211	1	0.986842	1.03947	0.855263	0.842105
17b1-PM09-165	17b1-PM09	PM09	165	1.02	0.88	0.72	0.48	0.34	0.2	0.32	0.28	0.22	0.2	0.18	-0.38	0.2	0.04	0.18	0.28	0.06	0.16	0.22	0.16	0.12	0.06	0.12	0.32	0.36	0.1	0.18	0.16	0.18	0.28	0.28	0.26	0.28	0.12	0.22	0.32	1.18	0.46	0.38	0.3	1.58	1.7	1.98	2.2	1.1	1.16
17b2-PM09-165	17b2-PM09	PM09	165	0.924242	0.969697	0.712121	0.424242	0.363636	0.242424	0.272727	0.318182	0.257576	0.242424	0.318182	0.257576	0.318182	0.333333	0.333333	0.30303	0.242424	0.257576	0.348485	0.30303	0.318182	0.257576	0.272727	0.242424	0.409091	0.318182	0.272727	0.318182	0.287879	0.409091	0.378788	0.257576	0.227273	0.257576	0.272727	0.30303	1.04545	0.621212	0.393939	0.348485	1.63636	1.56061	1.80303	1.71212	0.924242	0.924242
17b3-PM09-165	17b3-PM09	PM09	165	0.967213	0.639344	0.491803	0.213115	0.147541	0.0163934	0.0491803	0.163934	0.196721	0.0655738	0.0655738	0.147541	0.311475	0.377049	0.295082	0.327869	0.311475	0.327869	0.295082	0.262295	0.278689	0.311475	0.245902	0.393443	0.295082	0.327869	0.278689	0.262295	0.377049	0.262295	0.278689	0.327869	0.295082	0.262295	0.278689	0.262295	0.704918	0.245902	0.196721	0.213115	1.65574	0.622951	0.819672	0.688525	0.901639	0.344262
17b4-PM09-165	17b4-PM09	PM09	165	0.783333	0.883333	0.766667	0.516667	0.366667	0.3	0.133333	0.266667	0.25	0.183333	0.283333	0.216667	0.166667	0.2	0.216667	0.283333	0.216667	0.283333	0.316667	0.233333	0.25	0.266667	0.216667	0.283333	0.316667	0.216667	0.216667	0.233333	0.283333	0.416667	0.316667	0.283333	0.283333	0.183333	0.233333	0.183333	0.9	0.7	0.533333	0.416667	1.05	1.01667	1.01667	1.01667	0.966667	0.916667
t-test 9b vs 17b				0.811858	0.385417	0.874938	0.863188	0.860951	0.681754	0.774764	0.954835	0.316769	0.38717	0.434571	0.69256	0.429644	0.508008	0.757364	0.563147	0.265443	0.594603	0.740769	0.901538	0.759617	0.876537	0.515712	0.551307	0.0734101	0.54303	0.0714044	0.635633	0.771874	0.896916	0.315583	0.184816	0.509789	0.454068	0.624965	0.488609	0.438017	0.892939	0.704704	0.437209	0.661153	0.783978	0.391792	0.449588	0.909187	0.51283
t-test 9b vs 17c				0.248101	0.498635	0.712796	0.771082	0.510499	0.276892	0.306583	0.376096	0.479068	0.696677	0.344865	0.425449	0.196021	0.0278111	0.3001	0.279402	0.0254874	0.242753	0.405889	0.111065	0.932393	0.309965	0.945989	0.90044	0.119543	0.458894	0.627723	0.150287	0.0991189	0.436467	0.0723865	0.0175558	0.099535	0.402232	0.335216	0.45563	0.0997183	0.245733	0.546522	0.317307	0.317947	0.533013	0.142741	0.187657	0.173976	0.969072
t-test 17b vs 17c				0.435883	0.481605	0.435528	0.867994	0.618886	0.199366	0.322925	0.395391	0.875563	0.717406	0.520992	0.385594	0.268171	0.215544	0.324773	0.0880231	0.0562615	0.153933	0.168675	0.102754	0.532436	0.283797	0.850709	0.850893	0.668503	0.206352	0.210932	0.113424	0.158402	0.431383	0.050778	0.00508127	0.0242442	0.752035	0.363396	0.992129	0.2798	0.200805	0.676089	0.447869	0.534081	0.502104	0.658352	0.786902	0.162147	0.499141
mean 17b				0.923697	0.843094	0.672648	0.408506	0.304461	0.189704	0.19381	0.257196	0.231074	0.172833	0.211772	0.0604459	0.249081	0.237596	0.25627	0.298558	0.207642	0.257194	0.295058	0.239665	0.241718	0.223929	0.213824	0.3098	0.34521	0.240679	0.237021	0.243453	0.282065	0.342013	0.313536	0.282194	0.271422	0.205801	0.251187	0.267165	0.957593	0.506778	0.375999	0.319567	1.48053	1.22506	1.40484	1.40433	0.973137	0.836293
SD 17b				0.10144	0.142037	0.122943	0.13569	0.10529	0.122593	0.124803	0.0658956	0.028067	0.0757095	0.113765	0.297121	0.0771774	0.151735	0.0703104	0.0220251	0.106256	0.0710047	0.0546354	0.0603155	0.0858242	0.111797	0.0666073	0.0641355	0.0504217	0.10642	0.0471763	0.0658438	0.0805702	0.0822054	0.0469277	0.032589	0.0301353	0.0676728	0.028935	0.0609079	0.20359	0.200561	0.138121	0.085595	0.288809	0.498037	0.572266	0.680805	0.0887669	0.346927
mean 17c				0.969733	2.54422	0.734473	0.430818	0.335495	0.372248	0.267492	0.314662	0.252162	0.123624	0.256093	0.22386	0.399961	0.356329	0.353381	0.327044	0.366745	0.388561	0.355346	0.328027	0.275943	0.296777	0.176101	0.293829	0.36478	0.338443	0.334513	0.31761	0.367728	0.841392	0.385613	0.386596	0.345912	0.234277	0.124607	0.267492	1.12461	0.689858	0.458137	0.440252	1.58707	1.44359	1.5627	1.51258	0.891313	0.666077
SD 17c				0.0161211	2.27225	0.0514209	0.137864	0.0325202	0.11396	0.00472516	0.061983	0.150371	0.145368	0.0380793	0.110346	0.112014	0.00305746	0.0872765	0.00889442	0.0116739	0.0692097	0.0311305	0.0369675	0.0366895	0.00722672	0.222361	0.0914458	0.0444721	0.0516988	0.0605933	0.0222361	0.039747	0.571189	0.0150093	0.0130637	0.0177889	0.0956151	0.117295	0.00472516	0.117295	0.0917238	0.205962	0.151205	0.0831073	0.227086	0.235424	0.217913	0.00639287	0.205406
mean all 17				0.939042	1.41014	0.693256	0.415943	0.314806	0.250552	0.218371	0.276351	0.238103	0.15643	0.226546	0.114917	0.299374	0.277173	0.28864	0.308053	0.260676	0.300983	0.315154	0.269119	0.253126	0.248212	0.201249	0.304476	0.351733	0.273267	0.269518	0.268172	0.31062	0.508473	0.337562	0.316995	0.296252	0.215293	0.208994	0.267274	1.01326	0.567805	0.403378	0.359795	1.51604	1.2979	1.45746	1.44041	0.945862	0.779554
SD all 17				0.0824084	1.34774	0.103039	0.122397	0.08438	0.143181	0.103912	0.0652254	0.0715091	0.0911662	0.0926246	0.25005	0.110244	0.132572	0.0836919	0.0228751	0.116412	0.0926549	0.0543512	0.0673661	0.0707183	0.0944707	0.113711	0.064873	0.0449788	0.0993906	0.0678547	0.0645494	0.0785348	0.36852	0.0524572	0.0598158	0.0456929	0.0692275	0.0867564	0.0472267	0.187241	0.186429	0.14741	0.113369	0.233356	0.414576	0.462842	0.539184	0.0807545	0.297287
mean 35a				0.878951	0.813888	0.637057	0.49833	0.358502	0.288137	0.157589	0.350947	0.230474	0.188804	0.186841	0.181629	0.286347	0.25104	0.403552	0.409821	0.402823	0.383046	0.478513	0.317295	0.386408	0.310624	0.238089	0.358942	0.197529	0.309391	0.428251	0.417755	0.388484	0.423945	0.492851	0.383889	0.440668	0.274433	0.3289	0.241409	0.705832	0.4887	0.414066	0.427675	1.74582	1.525	1.27955	1.32374	0.893598	0.604025
SD 35a				0.0680562	0.02709	0.175295	0.114605	0.133795	0.146092	0.046063	0.0795187	0.0837348	0.133571	0.0113427	0.157351	0.0825077	0.16216	0.0178348	0.244778	0.0486452	0.15689	0.0700751	0.253968	0.046754	0.198096	0.347082	0.19584	0.252015	0.0713381	0.0776505	0.156075	0.0472032	0.029799	0.0699793	0.0689708	0.0585279	0.282594	0.0114201	0.0802423	0.0666615	0.089526	0.101835	0.116134	0.302089	0.191737	0.417006	0.57742	0.110974	0.218039
17c1-PM09-165	17c1-PM09	PM09	165	0.981132	4.15094	0.698113	0.528302	0.358491	0.45283	0.264151	0.358491	0.358491	0.226415	0.283019	0.301887	0.320755	0.358491	0.415094	0.320755	0.358491	0.339623	0.377358	0.301887	0.301887	0.301887	0.0188679	0.358491	0.396226	0.301887	0.377358	0.301887	0.339623	1.24528	0.396226	0.377358	0.358491	0.301887	0.207547	0.264151	1.20755	0.754717	0.603774	0.54717	1.5283	1.28302	1.39623	1.35849	0.886792	0.811321
17c2-PM09-165	17c2-PM09	PM09	165	0.958333	0.9375	0.770833	0.333333	0.3125	0.291667	0.270833	0.270833	0.145833	0.0208333	0.229167	0.145833	0.479167	0.354167	0.291667	0.333333	0.375	0.4375	0.333333	0.354167	0.25	0.291667	0.333333	0.229167	0.333333	0.375	0.291667	0.333333	0.395833	0.4375	0.375	0.395833	0.333333	0.166667	0.0416667	0.270833	1.04167	0.625	0.3125	0.333333	1.64583	1.60417	1.72917	1.66667	0.895833	0.520833
17b1-PM09-165	17b1-PM09	PM09	165	1.02	0.88	0.72	0.48	0.34	0.2	0.32	0.28	0.22	0.2	0.18	-0.38	0.2	0.04	0.18	0.28	0.06	0.16	0.22	0.16	0.12	0.06	0.12	0.32	0.36	0.1	0.18	0.16	0.18	0.28	0.28	0.26	0.28	0.12	0.22	0.32	1.18	0.46	0.38	0.3	1.58	1.7	1.98	2.2	1.1	1.16
17b2-PM09-165	17b2-PM09	PM09	165	0.924242	0.969697	0.712121	0.424242	0.363636	0.242424	0.272727	0.318182	0.257576	0.242424	0.318182	0.257576	0.318182	0.333333	0.333333	0.30303	0.242424	0.257576	0.348485	0.30303	0.318182	0.257576	0.272727	0.242424	0.409091	0.318182	0.272727	0.318182	0.287879	0.409091	0.378788	0.257576	0.227273	0.257576	0.272727	0.30303	1.04545	0.621212	0.393939	0.348485	1.63636	1.56061	1.80303	1.71212	0.924242	0.924242
17b3-PM09-165	17b3-PM09	PM09	165	0.967213	0.639344	0.491803	0.213115	0.147541	0.0163934	0.0491803	0.163934	0.196721	0.0655738	0.0655738	0.147541	0.311475	0.377049	0.295082	0.327869	0.311475	0.327869	0.295082	0.262295	0.278689	0.311475	0.245902	0.393443	0.295082	0.327869	0.278689	0.262295	0.377049	0.262295	0.278689	0.327869	0.295082	0.262295	0.278689	0.262295	0.704918	0.245902	0.196721	0.213115	1.65574	0.622951	0.819672	0.688525	0.901639	0.344262
17b4-PM09-165	17b4-PM09	PM09	165	0.783333	0.883333	0.766667	0.516667	0.366667	0.3	0.133333	0.266667	0.25	0.183333	0.283333	0.216667	0.166667	0.2	0.216667	0.283333	0.216667	0.283333	0.316667	0.233333	0.25	0.266667	0.216667	0.283333	0.316667	0.216667	0.216667	0.233333	0.283333	0.416667	0.316667	0.283333	0.283333	0.183333	0.233333	0.183333	0.9	0.7	0.533333	0.416667	1.05	1.01667	1.01667	1.01667	0.966667	0.916667
35a1-PM09-165	35a1-PM09	PM09	165	0.851064	0.829787	0.744681	0.425532	0.234043	0.212766	0.106383	0.276596	0.170213	0.0425532	0.191489	0.276596	0.191489	0.0638298	0.382979	0.12766	0.361702	0.212766	0.404255	0.0425532	0.382979	0.0851064	-0.148936	0.148936	-0.0638298	0.255319	0.340426	0.276596	0.340426	0.446809	0.425532	0.340426	0.382979	-0.0425532	0.319149	0.148936	0.765957	0.510638	0.297872	0.297872	1.6383	1.74468	1.44681	1.61702	0.829787	0.595745
35a2-PM09-165	35a2-PM09	PM09	165	0.956522	0.782609	0.434783	0.630435	0.5	0.456522	0.195652	0.434783	0.326087	0.304348	0.173913	0	0.326087	0.347826	0.413043	0.565217	0.456522	0.521739	0.543478	0.543478	0.434783	0.456522	0.521739	0.391304	0.217391	0.282609	0.456522	0.391304	0.434783	0.434783	0.565217	0.347826	0.5	0.5	0.326087	0.282609	0.717391	0.565217	0.456522	0.521739	2.08696	1.3913	1.58696	1.69565	1.02174	0.826087
35a3-PM09-165	35a3-PM09	PM09	165	0.829268	0.829268	0.731707	0.439024	0.341463	0.195122	0.170732	0.341463	0.195122	0.219512	0.195122	0.268293	0.341463	0.341463	0.414634	0.536585	0.390244	0.414634	0.487805	0.365854	0.341463	0.390244	0.341463	0.536585	0.439024	0.390244	0.487805	0.585366	0.390244	0.390244	0.487805	0.463415	0.439024	0.365854	0.341463	0.292683	0.634146	0.390244	0.487805	0.463415	1.5122	1.43902	0.804878	0.658537	0.829268	0.390244
t-test 9b vs 35a				0.275481	0.152612	0.715553	0.289114	0.517928	0.595317	0.28905	0.15777	0.362769	0.379314	0.483313	0.65487	0.240834	0.686194	0.0022402	0.430186	0.0259433	0.372018	0.0356681	0.669589	0.207127	0.595406	0.748263	0.576248	0.6765	0.749798	0.0938268	0.225472	0.0461226	0.0845185	0.0548907	0.0310399	0.0173578	0.390669	0.0249011	0.761698	0.236379	0.970077	0.457707	0.123006	0.194887	0.171973	0.558451	0.564705	0.341516	0.830095
t-test 17b vs 35a				0.516706	0.712675	0.781032	0.38805	0.596124	0.399385	0.621706	0.174255	0.991425	0.864501	0.691986	0.519504	0.574178	0.916225	0.0206237	0.513859	0.0274128	0.298039	0.022531	0.652123	0.0379817	0.545361	0.915323	0.71137	0.417449	0.354142	0.0307161	0.183269	0.081975	0.140504	0.0259612	0.10958	0.0227259	0.717529	0.00757249	0.668608	0.0851508	0.879864	0.692144	0.253683	0.301806	0.331913	0.751192	0.872524	0.368047	0.328554
t-test all 9 vs 35a				0.502692	0.149871	0.427811	0.634506	0.864795	0.997219	0.0295583	0.187524	0.785917	0.793444	0.747917	0.980294	0.704969	0.615407	0.011894	0.580901	0.0334044	0.618782	0.0302886	0.774438	0.0497474	0.742914	0.945283	0.639162	0.473365	0.929455	0.158052	0.309568	0.499334	0.556299	0.0377101	0.136327	0.0186144	0.557059	0.278169	0.914133	0.0284891	0.410622	0.935114	0.54836	0.136472	0.143597	0.630067	0.851633	0.209661	0.246197
t-test all 17 vs 35a				0.298354	0.328082	0.646843	0.372253	0.643059	0.73268	0.264124	0.243949	0.899868	0.73073	0.345798	0.642066	0.849655	0.822869	0.0188822	0.546467	0.0368525	0.470089	0.0334628	0.775571	0.0148725	0.647783	0.872909	0.681086	0.400408	0.55652	0.0450653	0.233553	0.110399	0.600194	0.0389608	0.233228	0.0285073	0.753401	0.0188751	0.645178	0.00934661	0.418476	0.903178	0.45164	0.325343	0.298527	0.588715	0.785363	0.518969	0.357325
Note PM10 values for set 17b4 are excluded as they were all negative
colour code for significance tests where P<0.05- diffs in values were:							<1.5 fold
							>1.5 fold
							both +/- zero
where P>0.05- fill colour is yellow
[truncated: 148 more columns]
