# Supplementary material for: High Throughput Phenotypic Analysis of Mycobacterium tuberculosis and Mycobacterium bovis Strains' Metabolism Using Biolog Phenotype Microarrays
Source: PLoS One. 2013 Jan 10;8(1):e52673. doi: 10.1371/journal.pone.0052673 (PMC3542357; doi:10.1371/journal.pone.0052673)
Supplement: Table S6 — Plates PM1 to PM4: Sustained dye reduction, from 48 h reading to end (165 h). There is one row for every well in the PM1 to PM4 plates including means and SDs for strains coded (in Table 1): Rvp, Bj, 9b,9a,17c and 35a along with all the pairwise t-tests summarised in Tables S7 to S11 that gave P<0.05. (XLS) [file pone.0052673.s015.xls]

## Sheet: 48h to 165h PM names
Supplementary Table S6. Plates PM1 to PM4: Sustained dye reduction, from 48h reading to end (165h)
Values are Omnilog units
Notes: Black=mean, lavender= sem. Code (corresponds with Table 1/clustering): Rvp=H37Rv (AHVLA); Bj=Bj 5208
9a= type 9 61/0038/01; 9b= type 9 AF2122/97; 17c=type 17 21/7917/05; 35a=type 35 61/1307/01
grey=abiotic dye reduction. For other rows with values, reason for rejection is given based on inspection of the kinetic curves (suppl figs 1 to 5).
Cut-off for +ve is 3, the median value for well PM01, A03, since we showed growth using this substrate as a C-source
Code for reasons for rejection: < 3=below cut-off; < 0=mean below zero; ; =value due to sudden, rapid increase, likely microbial contamination
(continued…)		-ve & +ve = values above and below background; variation around zero; noise= noisy curve, not possible to see dye reduction above noise.																																			orange fill- apparently contradictory data					Ratios only copied where P<0.05 in within spoligotype columns; ratios worked out from "data" spreadsheet but not copied for PM2,3 and 4 for within spoligotype data.
Notes for t-tests:
t-tests: **P<0.01, *P<0.05,sP<0.05 but <2-fold difference or dye reduction rejected: reason for rejection given in notes.
Differences were all >5 fold except those marked 2 which were 2-5 fold. 48-165 means differences were only significant for dye reduction from 48h to 165 h; for others differences were significant for dye reduction from 0 to 165h as well as from 48h to 165h
Note, here, when for the second pair being compared the value is 0, the dye reduction colour intensity value for the first of the pair is pasted (yellow) in, as a ratio cannot be calculated
			Mycobacterium tuberculosis					Mycobacterium bovis										Rvp/M. bovis		Rvp vs 9b		Rvp vs all bovis		Rvp/Bj	Rvp vs Bj		all 9/all 17	all 9 vs all 17		9b vs 17c		all 17/35a	all 17 vs 35a		17c vs 35a		all 9/35a	all 9 vs 35a		9b vs 35a		9a/9b	9a/9c	9b/9c	9a vs 9b		9a vs 9c		9b vs 9c
Plate	Location	Chemical	Rvp		Bj			9b		9a		17c		35a		+ve ?	reason for rejection if not 0
			n=2		n=2			n=4		n=2		n=2		n=3				9b	all bovis	P	notes	P	notes		P	notes		P	notes	P	notes		P	notes	P	notes		P	notes	P	notes				P	notes	P	notes	P
PM01	A01	Negative Control	0	0	0	0		0	0	0	0	0	0	0	0			0	0					0			0					0					0
PM01	A02	L-Arabinose	14	2.0003	16.5	0.500076		3	1.22474	-17.5	5.50083	12.5	0.500076	8.66667	2.02765			4.66667	13.2632					0.848485			-1.18125					0.32967					-0.389423
PM01	A03	N-Acetyl-D-Glucosamine	1	1.00015	6	4.0006		16.25	3.19831	2.5	2.50038	2	2.0003	3	2.00006	Y		0.0615385	0.193548	**	9b>Rvp	**	Mbovis>Rvp	0.166667			5.25			*	9b>17c	0.571429					3			*	9b>35a	0.153846	2.5	16.25					*
PM01	A04	D-Saccharic acid	0	0	0	0		0	0	0	0	0	0	0	0			0	0					0			0					0					0
PM01	A05	Succinic acid	0.5	0.500076	0	0		4.75	4.75	0	0	0	0	0	0	Y		0.105263	0.391304					0.5			4.15625					0.571429					2.375
PM01	A06	D-Galactose	0	0	8	8.00121		0.5	0.5	0	0	0	0	0	0	N	;	0	0					0			0.116667					2.14286					0.25
PM01	A07	L-Aspartic acid	45	45.0068	0	0		0	0	0	0	0	0	0	0	N	;	45	45			s	;	45			0					0					0
PM01	A08	L-Proline	0	0	-1	1.00015		-0.25	0.25	0	0	0	0	0	0	N	< 0	0	0					0			0.4375					-0.285714					-0.125
PM01	A09	D-Alanine	11	3.00045	3	3.00045		1	1	0	0	0	0	0	0	Y		11	49.5	*	Rvp>9b	**	Rvp>Mbovis	3.66667			0.5					0					0.5
PM01	A10	D-Trehalose	57.5	9.50143	4.5	1.50023		10.25	1.60078	3.5	3.50053	10	2.0003	5.33333	1.45301	Y		5.60976	5.41885	**	Rvp>9b	**	Rvp>Mbovis	12.7778	*	Rvp>Bj	0.826389					2.41071					1.99219
PM01	A11	D-Mannose	3.5	0.500076	8.5	0.500076		27.25	3.61421	34.5	30.5046	18.5	1.50023	9.33333	0.333343	Y		0.12844	0.15869	*	9b>Rvp			0.411765			1.48175					2.09694	*2	17>35a,48-165	s	<2-fold	3.10714			**2	9b>35a
PM01	A12	Dulcitol	1	1.00015	-0.5	0.500076		7.25	10.3552	9.5	20.5031	-3.5	0.500076	-2.33333	2.02765	N	-ve & +ve	0.137931	1.05882					-2			-2.375					0.857143					-2.03571
PM01	B01	D-Serine	44	12.0018	51	20.003		18.5	2.21736	6.5	1.50023	28.5	4.50068	8.33333	2.18588	Y		2.37838	3.14286	*2	Rvp>9b	*2	Rvp>Mbovis	0.862745			0.739837					2.10857			*2	17c>35a	1.56	ns	35a>9	*2	9b>35a	0.351351	0.764706	2.17647	*2	9b>9c
PM01	B02	D-Sorbitol	0	0	0	0		0	0	0	0	0	0	0	0			0	0					0			0					0.714286					0
PM01	B03	Glycerol	132	7.00106	0	0		25.8	0.5	0	0	0.05	0.0500076	10.6667	5.6077	Y		5.11628	17.59	**	Rvp>9b	**	Rvp>Mbovis	132	**	Rvp>Bj	901.25	**	9>17	**	9b>17c	0.00133929	*	35a>17			1.20703	ns	35a>9	*2	9b>35a	0	0	25.8	**	9b>9a			**
PM01	B04	L-Fucose	1	1.00015	2.5	2.50038		0.25	0.25	0	0	3.5	0.500076	2.66667	1.45301	Y		4	0.62069					0.4			-0.0397727	*	17>9	**	17c>9b	1.17857					-0.046875	s	<3
PM01	B05	D-Glucuronic acid	0	0	0.5	0.500076		0	0	0	0	0	0	0	0	N	< 3	0	0					0			0					0					0
PM01	B06	D-Gluconic acid	0	0	0	0		0	0	0	0	0	0	0	0			0	0					0			0					0					0
PM01	B07	DL-a-Glycerol Phosphate	0	0	0	0		3.25	3.25	0	0	0	0	2.33333	2.3334	Y		0	0					0			5.6875					0.122449					0.696429
PM01	B08	D-Xylose	15.5	0.500076	18.5	1.50023		6.5	1.32288	-13.5	4.50068	14	3.00045	11	2.51669			2.38462	3.62338					0.837838			0					0.571429					0
PM01	B09	L-Lactic acid	46.5	4.50068	12.5	5.50083		50.75	7.08725	44.5	13.502	17.5	1.50023	12.3333	2.90602	Y		0.916256	1.43814					3.72	*2	Rvp>Bj,48-165	1.89753	s	<2-fold	*2	9b>17c	1.99228					3.78041	**2	9>35a	**2	9b>35a
PM01	B10	Formic acid	0	0	-0.5	0.500076		0	0	0	0	0	0	0	0	N	< 0	0	0					0			0					0					0
PM01	B11	D-Mannitol	0.5	0.500076	-2	2.0003		3.5	4.19325	0	0	0	0	0	0	N	-ve & +ve	0.142857	0.692308					-0.25			-12.25					-0.142857					1.75
PM01	B12	L-Glutamic acid	91.5	4.50068	20	2.0003		42.75	8.15858	31.5	9.50143	19.5	2.50038	12.3333	2.40377	Y		2.14035	3.22309	*2	Rvp>9b	**2	Rvp>Mbovis	4.575	**2	Rvp>Bj	1.5224					2.00386					3.05068	*2	9>35a	*2	9b>35a
PM01	C01	D-Glucose-6-Phosphate	6.5	3.50053	9.5	5.50083		5.75	4.87126	0	0	6	0	9.66667	1.33337	Y		1.13043	0.473684					0.684211			2.20161					0.916256					2.01724
PM01	C02	D-Galactonic acid-g-Lactone	0	0	0	0		0	0	0	0	0	0	0	0			0	0					0			0					0					0
PM01	C03	DL-Malic acid	0	0	0	0		0	0	0	0	0	0	0	0			0	0					0			0					0					0
PM01	C04	D-Ribose	12.5	3.50053	14	2.0003		2	1.77951	-18	4.0006	11	1.00015	9.66667	2.60349			6.25	22.5					0.892857			-1.85294					0.251232					-0.465517
PM01	C05	Tween 20	0	0	38.5	27.5042		40.75	10.1026	22	28.0042	52	14.0021	46.6667	8.51168	Y		0	0			*	Mbovis>Rvp	0			0.875					0.844898					0.739286
PM01	C06	L-Rhamnose	10	4.0006	14.5	1.50023		11	2.16025	4.5	4.50068	15.5	0.500076	8	4.04157	Y		0.909091	1.13924					0.689655			1.04713					1.08929					1.14062
PM01	C07	D-Fructose	0.5	0.500076	1	1.00015		3.5	3.5	11	11.0017	0.5	0.500076	0	0	Y		0.142857	0.132353					0.5			1.505					3.57143					5.375
PM01	C08	Acetic acid	68	10.0015	82	37.0056		99.25	7.72846	76.5	21.5032	65	12.0018	90.3333	19.1259	Y		0.685139	0.814371					0.829268			1.24705					0.803374					1.00185
PM01	C09	a-D-Glucose	0	0	9.5	4.50068		21.25	2.28674	7	7.00106	19.5	1.50023	5.33333	2.66674	Y		0	0	*	9b>Rvp, 48-165	*	Mbovis>Rvp	0			1.01974					3.5625			*2	17c>35a,48-165	3.63281	*2	9>35a,48-165	**	9b>35a,48-165
PM01	C10	Maltose	0	0	0	0		0	0	0	0	0	0	0	0			0	0					0			0					0.142857					0
PM01	C11	D-Melibiose	1.5	1.50023	1.5	0.500076		5.75	5.42179	0.5	0.500076	0	0	0	0	N	; or <3	0.26087	0.870968					1			3					1					3
PM01	C12	Thymidine	-2.5	1.50023	-2	1.00015		-5	2.27303	-5	5.00076	-3	0	-4	1.00003	N	< 0	0.5	0.463918					1.25			1.25					1.25					1.5625
PM01	D01	L-Asparagine	23	9.00136	3	1.00015		6.75	8.09707	0	0	4.5	2.50038	7.33333	6.00943	Y		3.40741	7.01695			*2	Rvp>Mbovis	7.66667	*2	Rvp>Bj	2.72222					0.175325					0.477273
PM01	D02	D-Aspartic acid	0	0	1.5	1.50023		0	0	0	0	0	0	0	0	N	< 3	0	0					0			0					0.142857					0
PM01	D03	D-Glucosaminic acid	0	0	4	4.0006		0	0	0	0	0	0	0	0	N	;	0	0					0			0					1					0
PM01	D04	1,2-Propanediol	0	0	0	0		0	0	0	0	0	0	0	0			0	0					0			0					0					0
PM01	D05	Tween 40	87.5	4.50068	65	4.0006		115.5	10.9278	100.5	29.5045	114.5	0.500076	120.333	26.9101	Y		0.757576	0.816485					1.34615	s	<2-fold	1.09344					0.827463					0.904778
PM01	D06	a-Ketoglutaric acid	23.5	4.50068	11.5	1.50023		7	1.47196	15	15.0023	7.5	0.500076	5.66667	1.85598	Y		3.35714	2.83893	**2	Rvp>9b	*2	Rvp>Mbovis	2.04348			1.1875					1.41176					1.67647
PM01	D07	a-Ketobutyric acid	0	0	6	6.00091		0	0	0	0	0	0	0	0	Y		0	0					0			0					0.571429					0
PM01	D08	a-Methyl-D-Galactoside	0	0	0	0		0	0	0	0	0	0	0	0			0	0					0			0					0					0
PM01	D09	a-D-Lactose	0	0	0	0		1.75	1.18145	0	0	0	0	0	0	N	< 3	0	0					0			1.225					0.714286					0.875
PM01	D10	Lactulose	0.5	0.500076	0	0		0	0	0	0	0	0	0	0	N	< 3	0.5	9					0.5			0					0.142857					0
PM01	D11	Sucrose	0	0	-0.5	0.500076		0	0	0	0	0	0	0	0			0	0					0			#DIV/0!					0					0
PM01	D12	Uridine	-0.5	1.50023	-2.5	0.500076		-2.75	2.01556	0	0	-1.5	0.500076	-3	1.00003	N	< 0	0.181818	0.1875					0.2			1.02083					0.857143					0.875
PM01	E01	L-Glutamine	0.5	0	0	0		1.25	2.56174	-3	3.00045	2.5	1.50023	-0.666667	0.666686	N	-ve & +ve	0.4	9					0.5			-0.291667					-2.57143					0.75
PM01	E02	m-Tartaric acid	0.5	0	0	0		0	0	0	0	0	0	0	0			0	0					0.5			0					0					0
PM01	E03	D-Glucose-1-Phosphate	0.5	0	0	0		0	0	0	0	0	0	0	0			0	0					0.5			0					0.714286					0
PM01	E04	D-Fructose-6-Phosphate	11.5	0.500076	15.5	4.50068		7	0.408248	3	3.00045	11	1.00015	8.33333	1.66672	Y		1.64286	1.71074	s	<2-fold			0.741935			0.740385			s	<2-fold	0.891429					0.66
PM01	E05	Tween 80	43	27.0041	37.5	15.5023		43.75	8.8	5	7	17.5	0.500076	35.6667	8.09001	Y		0.982857	1.42018					1.14667			1.56608					0.628838					0.984813					0.114286	0.104167	0.911458	*	9b>9a
PM01	E06	a-Hydroxyglutaric acid-g-Lactone	0	0	0	0		0	0	0	0	0	0	0	0			0	0					0			0					0					0
PM01	E07	a-Hydroxybutyric acid	0	0	0	0		0	0	0	0	0	0	0	0			0	0					0			0					0					0
PM01	E08	b-Methyl-D-Glucoside	0	0	0	0		0	0	0	0	0	0	0	0			0	0					0			0					0					0
PM01	E09	Adonitol	0	0	0	0		0	0	0	0	0	0	0	0			0	0					0			0					0					0
PM01	E10	Maltotriose	0	0	0	0		0	0	-91	91.0137	0	0	0	0	N	< 0	0	0					0			1.69444					-27					-45.75
PM01	E11	2`-Deoxyadenosine	0	0	0	0		0	0	0	0	0	0	0	0			0	0					0			0					0					0
PM01	E12	Adenosine	-8.5	0.500076	-7	1.00015		-10	1.47196	-3.5	3.50053	-8	1.00015	-9.66667	2.66674	N	< 0	0.85	1.09286					1.21429			0.923611					0.79803					0.737069
PM01	F01	Gly-Asp	1.5	0.500076	3	3.00045		-3.5	1.04083	-6.5	2.50038	0.5	0.500076	-0.666667	0.666686	N	-ve & +ve	-0.428571	-0.55102	s	<3			0.5			2.86364					2.35714					6.75					1.85714	1.44444	0.777778					s
PM01	F02	Citric acid	8	3.00045	2	1.00015		11.25	3.25	11.5	11.5017	9	0	10.6667	3.4802	Y		0.711111	0.679245					4	*2	Rvp>Bj,48-165	1.06944					1.08482					1.16016
PM01	F03	m-Inositol	0	0	0	0		0.25	0.25	0	0	1.5	1.50023	1.33333	0.666686	N	< 3	0	0					0			0.0972222					0.964286					0.09375	s	<3
PM01	F04	D-Threonine	4	4.0006	0	0		2.25	2.25	0	0	0	0	1.66667	0.881943	Y		1.77778	4.8					4			7.875					0.0857143	s	<3			0.675
PM01	F05	Fumaric acid	0.5	0.500076	0	0		0	0	0	0	0	0	0	0	N	< 3	0.5	0.5			s	<3	0.5			0					0					0
PM01	F06	Bromosuccinic acid	0	0	0	0		0	0	0	0	0	0	0	0			0	0					0			0					0					0
PM01	F07	Propionic acid	5	5.00076	12.5	6.50098		35.75	2.17466	8	8.00121	14	1.00015	16	4.93303	Y		0.13986	0.240642	**	9b>Rvp			0.4			1.50208			*2	9b>17c	1.07143					1.60938	ns	35a>9	**2	9b>35a	0.223776	0.340426	1.52128	**2	9b>9a
PM01	F08	Mucic acid	0	0	0	0		-2	3.08221	0	0	-3	3.00045	0.666667	1.76389	N	-ve & +ve	0	0					0			0.583333					-2.57143					-1.5
PM01	F09	Glycolic acid	0	0	0	0		0	0	0	0	0	0	0	0			0	0					0			0					-0.571429					0
PM01	F10	Glyoxylic acid	5	2.0003	0	0		-2	1.1547	-1	1.00015	-2.5	2.50038	-0.333333	0.333343	Y		-2.5	-3.91304	**	Rvp>9b	**	Rvp>Mbovis	5	**	Rvp>Bj	2.33333					2.57143					6
PM01	F11	D-Cellobiose	0	1.00015	-1	2.0003		-0.75	0.75	0	0	0.5	0.500076	1.33333	1.20189	N	-ve & +ve	0	0					0			-1.45833					0.321429					-0.46875
PM01	F12	Inosine	-1.5	1.50023	0	0		4	7.33712	-5.5	5.50083	-3.5	3.50053	-4	1.52757	N	-ve & +ve	-0.375	0.5					-1.5	s	<0	0.273438					1.14286					0.3125
PM01	G01	Gly-Glu	-0.5	0.500076	-2.5	0.500076		-3.25	0.478714	-4	3.00045	-2	0	-2.33333	2.02765	N	< 0	0.153846	0.132353	s	<0			0.2			1.44565					1.40816					2.03571
PM01	G02	Tricarballylic acid	-11	10.0015	0	0		-2.25	1.31498	0	0	-3.5	0.500076	-2	1.15473	N	< 0	4.88889	5.65714					-11			0.39375					1.42857					0.5625
PM01	G03	L-Serine	2.5	0.500076	0	0		0	0.816497	0	0	0.5	0.500076	-1.66667	0.881943	N	< 3	2.5	-2.5					2.5			0.159091					0.942857					0.15
PM01	G04	L-Threonine	0	0	0	0		0	0	0	0	0	0	-0.666667	0.666686	N	< 0	0	0					0			0					0					0
PM01	G05	L-Alanine	23.5	1.50023	3	3.00045		-0.5	0.5	0	0	-0.5	0.500076	0	0	Y		-47	-84.6	**	Rvp>9b	**	Rvp>Mbovis	7.83333	*	Rvp>Bj	0.583333					-0.428571					-0.25
PM01	G06	Ala-Gly	5	5.00076	0	0		-2.25	0.853913	0	0	-1.5	1.50023	-1.33333	0.666686	Y		-2.22222	-4.28571					5			0.984375					0.857143					0.84375
PM01	G07	Acetoacetic acid	32.5	2.50038	45	12.0018		37.5	5.3929	27	13.002	39.5	0.500076	43.3333	6.66686	Y		0.866667	0.870536					0.722222			0.984804					0.840659					0.827885
PM01	G08	N-Acetyl-D-Mannosamine	0	0	-81	81.0122		0	0	0	0	0	0	-53	54.0047	N	< 0	0	0					0			0.00575658					0.409704					0.00235849
PM01	G09	Mono-Methylsuccinate	138	30.0045	6.5	4.50068		17.25	3.83786	3	4.0006	29.5	11.5017	-4.66667	2.66674	Y		8	13.2834	**	Rvp>9b	**	Rvp>Mbovis	21.2308	*	Rvp>Bj	0.543347					-3.79592	*	17>35a,48-165	*	17c>35a	-2.0625	*	9>35a,48-165	**	9b>35a,48-165
PM01	G10	Methylpyruvate	46.5	0.500076	12.5	2.50038		48.5	9.56121	19.5	18.5028	24	3.00045	7.66667	3.66677	Y		0.958763	1.83956					3.72	**2	Rvp>Bj	2.32839	*2	9>17			2.19876					5.11957	*	9>35a	*	9b>35a
PM01	G11	D-Malic acid	-1	0	-2.5	0.500076		7.5	6.60177	-2.5	2.50038	-2	1.00015	2.66667	2.72853	Y		-0.133333	-0.6					0.4	s	< 0	-20.125					-0.0535714					1.07812
PM01	G12	L-Malic acid	6	2.0003	7.5	2.50038		12.5	10.3803	59	54.0082	-2	0	1	2.88684	Y		0.48	0.696774					0.8			132.125					0.142857					18.875
PM01	H01	Gly-Pro	1	1.00015	-3	1.00015		-2.25	1.93111	-5	2.0003	-1.5	0.500076	-1.66667	2.60349	N	-ve & +ve	-0.444444	-0.352941					-0.333333			1.49265					1.45714					2.175
PM01	H02	p-Hydroxyphenyl Acetic acid	0.5	0.500076	-4.5	0.500076		-14.25	1.70171	-1.5	1.50023	-4.5	0.500076	-7.66667	1.20189	N	-ve & +ve	-0.0350877	-0.0596026	s	<3	s	<3	-0.111111			1.32108			s	<0	0.950311					1.25543			s	<0	0.105263	0.176471	1.67647	s	<0	s	<0
PM01	H03	m-Hydroxyphenyl Acetic acid	-2.5	0.500076	-4	1.00015		-10	1.22474	-1	1.00015	-5	1.00015	-6.66667	2.18588	N	-ve & +ve	0.25	0.326087	s	<0			0.625			0.845833					1.28571					1.0875					0.1	0.125	1.25	s	<0	s	<0
PM01	H04	Tyramine	-2.5	0.500076	-3	1.00015		-8.5	0.957427	-4.5	4.50068	-4.5	0.500076	-3.33333	2.60349	N	-ve & +ve	0.294118	0.412844	s	<0			0.833333			1.1875					1.8					2.1375
PM01	H05	D-Psicose	12	0	8.5	1.50023		3.25	0.25	-3	4.0006	4.5	1.50023	6.66667	0.881943			3.69231	5.02326	**2	Rvp>9b,48-165	*	Rvp>Mbovis,48-165	1.41176			0.673077					0.278571					0.1875			s	<2-fold
PM01	H06	L-Lyxose	12	0	18	0		4.75	1.25	-16	5.00076	13	1.00015	11	3.21464			2.52632	4.5					0.666667			-0.422414					0.376623					-0.159091
PM01	H07	Glucuronamide	16.5	1.50023	16	2.0003		-26.25	35.2665	-1.5	4.50068	12	0	10.3333	2.3334	Y		-0.628571	-22.8462					1.03125			-1.5625					0.774194					-1.20968
PM01	H08	Pyruvic acid	69.5	10.5016	17.5	2.50038		48.75	4.97284	39	15.0023	26.5	2.50038	27.3333	5.54794	Y		1.42564	1.7897			s	<2-fold	3.97143	*2	Rvp>Bj,48-165	1.51383	s	<2-fold	s	<2-fold	1.18118					1.78811	s	<2-fold	s	<2-fold
PM01	H09	L-Galactonic acid-g-Lactone	0.5	0.500076	-4.5	2.50038		-5.5	0.645497	-9.5	9.50143	-5.5	1.50023	-4.33333	0.881943	N	< 0	-0.0909091	-0.0810811	s	< 3			-0.111111	s	< 0	1.03056					1.48352					1.52885
PM01	H10	D-Galacturonic acid	4.5	0.500076	3.5	0.500076		2.75	1.43614	-5.5	4.50068	1	2.0003	3	0.577367	N	< 0	1.63636	6.75					1.28571	s		-0.6125					0.47619					-0.291667
PM01	H11	Phenylethylamine	-2	2.0003	-2.5	0.500076		-8.75	1.60078	-16.5	0.500076	-3.5	3.50053	-2.33333	1.45301	N	< 0	0.228571	0.264706					0.8	s	< 0	2.09539	s	< 0			2.32653					4.875	s	< 0	s	< 0
PM01	H12	2-Aminoethanol	1.5	0.500076	11	1.00015		4.25	5.70636	-5.5	5.50083	-5	3.00045	0	5.68641	N	noise	0.352941	-0.55102					0.136364			0.774038					-3.71429					-2.875
			Rvp		Bj			9b		9a		17c		35a
			n=2		n=2			n=4		n=2		n=2		n=3
PM02A	A01	Negative Control	0	0	0	0		0	0	0	0	0	0	0	0			0	0					0			0					0					0
PM02A	A02	Chondroitin Sulfate C	0	0	0	0		0	0	0	0	0	0	0	0			0	0					0			0					0					0
PM02A	A03	a-Cyclodextrin	0	0	0	0		0	0	0	0	0	0	0	0			0	0					0			0					0					0
PM02A	A04	b-Cyclodextrin	0	0	0	0		0	0	0	0	0	0	0	0			0	0					0			0					0					0
PM02A	A05	g-Cyclodextrin	0	0	0	0		0	0	0	0	0	0	0	0			0	0					0			0					0					0
PM02A	A06	Dextrin	0	0	0	0		0	0	0	0	0	0	0	0			0	0					0			0					0					0
PM02A	A07	Gelatin	0	0	0	0		0	0	0	0	0	0	0	0			0	0					0			0					0					0
PM02A	A08	Glycogen	0	0	0	0		0	0	0	0	0	0	0	0			0	0					0			0					0					0
PM02A	A09	Inulin	0	0	0	0		0	0	0	0	0	0	0	0			0	0					0			0					0					0
PM02A	A10	Laminarin	0	0	0	0		0	0	0	0	0	0	0	0			0	0					0			0					0					0
PM02A	A11	Mannan	0	0	0	0		0	0	0	0	0	0	0	0			0	0					0			0					0					0
PM02A	A12	Pectin	-2	3.00045	0.5	0.500076		-2.25	1.10868	-10.5	1.50023	-4	6.00091	-4	2.08173	N	< 0	0.888889	0.507042					-4			1.11058					0.928571					1.03125								s	<0
PM02A	B01	N-Acetyl-D-Galactosamine	0	0	0	0		0	0	0	0	0	0	1.33333	1.33337			0	0					0			0					0					0
PM02A	B02	N-Acetyl-Neuraminic acid	0	0	0	0		0	0	0	0	0	0	0	0			0	0					0			0					0					0
PM02A	B03	b-D-Allose	0	0	0	0		0	0	0	0	0	0	0	0			0	0					0			0					0					0
PM02A	B04	Amygdalin	0	0	0	0		0	0	0	0	0	0	0	0			0	0					0			0					0					0
PM02A	B05	D-Arabinose	12	3.00045	16	1.00015		3.25	3.63719	-20.5	13.502	13.5	2.50038	8.33333	0.881943			3.69231	6.35294					0.75			-0.643382					0.582857					-0.375
PM02A	B06	D-Arabitol	0	0	0	0		0	0	0	0	0	0	0	0			0	0					0			0					0					0
PM02A	B07	L-Arabitol	0	0	0	0		0	0	0	0	0	0	0	0			0	0					0			0					0					0
PM02A	B08	Arbutin	0	0	0	0		0	0	0	0	0	0	0	0			0	0					0			0					0					0
PM02A	B09	2-Deoxy-D-Ribose	39.5	4.50068	37.5	1.50023		27.5	5.04149	-1.5	23.5035	37.5	6.50098	34.3333	0.333343			1.43636	1.51599					1.05333			0.718284					0.836338					0.600728
PM02A	B10	i-Erythritol	0	0	0	0		0	0	0	0	0	0	0	0			0	0					0			0					0					0
PM02A	B11	D-Fucose	0	0	0	0		0	0	0	0	0	0	0	0			0	0					0			0					0					0
PM02A	B12	3-O-b-D-Galactopyranosyl-D-Arabinose	1	1.00015	37	8.00121		8	5.65685	-2	2.0003	5	5.00076	0	0	Y	not rejected, but there's a risk the D-ara is released and abiotic dte reduction follows	0.125	0.391304					0.027027	*	Bj>Rvp,48-165	1.36111					2.57143					3.5
PM02A	C01	Gentiobiose	0	0	16.5	4.50068		8	5.55278	8.5	7.50113	0.5	0.500076	5	4.04157	Y		0	0					0	*	Bj>Rvp	1.60417					0.857143					1.375
PM02A	C02	L-Glucose	0	0	0	0		0	0	0	0	0	0	0	0			0	0					0			0					1					0
PM02A	C03	D-Lactitol	0	0	0	0		0	0	0	0	0	0	0	0			0	0					0			0					0					0
PM02A	C04	D-Melezitose	0	0	0	0		0	0	0	0	0	0	0	0			0	0					0			0					0					0
PM02A	C05	Maltitol	0	0	1	1.00015		0	0	0	0	0	0	0	0	N	< 3	0	0					0			0					0					0
PM02A	C06	a-Methyl-D-Glucoside	0	0	0	0		0	0	0	0	0	0	0	0			0	0					0			0					0					0
PM02A	C07	b-Methyl-D-Galactoside	0	0	0	0		0	0	0	0	0	0	0	0			0	0					0			0					0					0
PM02A	C08	3-Methylglucose	0	0	0	0		0	0	0	0	0	0	0	0			0	0					0			0					0					0
PM02A	C09	b-Methyl-D-Glucuronic acid	0	0	0	0		0	0	0	0	0	0	0	0			0	0					0			0					0					0
PM02A	C10	a-Methyl-D-Mannoside	0	0	0	0		0	0	0	0	0	0	0	0			0	0					0			0					0					0
PM02A	C11	b-Methyl-D-Xyloside	0	0	0	0		0	0	0	0	0	0	0	0			0	0					0			0					0					0
PM02A	C12	Palatinose	5.5	5.50083	24	11.0017		18.5	6.30476	3	7.00106	10.5	4.50068	5.33333	1.45301	Y		0.297297	0.707143					0.229167			1.70833					1.125					1.92188
PM02A	D01	D-Raffinose	0	0	0	0		0	0	0	0	0	0	5.66667	5.66683	Y		0	0					0			0					0.151261					0
PM02A	D02	Salicin	0	0	0	0		0	0	0	0	0	0	0	0			0	0					0			0					0					0
PM02A	D03	Sedoheptulosan	0	0	0	0		0	0	0	0	0	0	0	0			0	0					0			0					0					0
PM02A	D04	L-Sorbose	0	0	0	0		0	0	0	0	0	0	0	0			0	0					0			0					0					0
PM02A	D05	Stachyose	0	0	0	0		0	0	0	0	0	0	0	0			0	0					0			0					0					0
PM02A	D06	D-Tagatose	9	1.00015	30	9.00136		17.5	2.32737	2.5	5.50083	15	3.00045	14	2.30947	Y		0.514286	0.710526					0.3			1.0625					0.857143					0.910714								*	9b>9a,48-165
PM02A	D07	Turanose	0	0	3.5	3.50053		0	0	0	0	0	0	0	0			0	0					0			0					0					0
PM02A	D08	Xylitol	0	0	0	0		0	0	0	0	0	0	0	0			0	0					0			0					0					0
PM02A	D09	N-Acetyl-D-Glucosaminitol	0	0	0	0		1.25	1.25	0.5	0.500076	0	0	0	0	N	< 3	0	0					0			0					0					0.75
PM02A	D10	g-Amino-N-Butyric acid	0	0	0	0		0	0	0	0	0	0	0	0			0	0					0			0					0					0
PM02A	D11	d-Amino Valeric acid	0	0	0	0		0	0	0	0	0	0	0	0			0	0					0			0					0					0
PM02A	D12	Butyric acid	33.5	1.50023	65.5	19.5029		136.5	3.96863	114.5	20.5031	90	12.0018	121.667	12.4547	Y		0.245421	0.309707	**2	9b>Rvp	**2	Mbovis>Rvp	0.51145			1.28115			s	<2-fold	0.753816					0.965753												s
PM02A	E01	Capric acid	0	0	0	0		0	0	0	0	0	0	0	0			0	0					0			0					0					0
PM02A	E02	Caproic acid	27	11.0017	141.5	16.5025		31.5	12.8744	43.5	0.500076	23	6.00091	157	3.51199	Y		0.857143	0.523143					0.190813	*	Bj>Rvp	1.90799					0.131028	**	35a>17	**	35a>17c,48-165	0.25	**2	35a>9	**2	35a>9b
PM02A	E03	Citraconic acid	0	0	0	0		0	0	0	0	0	0	0	0			0	0					0			0					0					0
PM02A	E04	Citramalic acid	0	0	0	0		0	0	0	0	0	0	0	0			0	0					0			0					0					0
PM02A	E05	D-Glucosamine	19.5	3.50053	11.5	7.50113		7	6.12372	-24.5	25.5039	25	1.00015	15.6667	1.45301			2.78571	2.7					1.69565			0.0106707					0.74772					0.00797872
PM02A	E06	2-Hydroxybenzoic acid	0	0	0	0		0	0	0	0	0	0	0	0			0	0					0			0					0					0
PM02A	E07	4-Hydroxybenzoic acid	0	0	0	0		0	0	0	0	0	0	0	0			0	0					0			0					0					0
PM02A	E08	b-Hydroxybutyric acid	0	0	0	0		0	0	0	0	0	0	0	0			0	0					0			0					0					0
PM02A	E09	g-Hydroxybutyric acid	0	0	0	0		0	0	0	0	0	0	0	0			0	0					0			0					0					0
PM02A	E10	a-Keto-Valeric acid	0	0	0	0		-10.25	10.25	-12.5	19.5029	5	5.00076	0	0	N	noise	0	0					0			3.20833					-2.57143					-8.25
PM02A	E11	Itaconic acid	0	0	0	0		0	0	0	0	0	0	0	0			0	0					0			0					0					0
PM02A	E12	5-Keto-D-Gluconic acid	36	3.00045	33	3.00045		25	4.41588	-3	23.0035	36	4.0006	32.3333	2.72853			1.44	1.50698					1.09091			0.650524					0.843888					0.548969
PM02A	F01	D-Lactic acid Methyl Ester	0	0	0	0		0	0	0	0	0	0	0	0			0	0					0			0					0					0
PM02A	F02	Malonic acid	0	0	0	0		0	0	0	0	0	0	0	0			0	0					0			0					0					0
PM02A	F03	Melibionic acid	0	0	0	0		0	0	0	0	0	0	0	0			0	0					0			0					0					0
PM02A	F04	Oxalic acid	0	0	0	0		0	0	0	0	0	0	0	0			0	0					0			0					0					0
PM02A	F05	Oxalomalic acid	25.5	1.50023	41	10.0015		23.75	4.2106	13	28.0042	25.5	3.50053	26.3333	2.60349	Y		1.07368	1.05517					0.621951			0.817935					0.998192					0.816456
PM02A	F06	Quinic acid	0	0	0	0		0	0	0	0	0	0	0	0			0	0					0			0					0					0
PM02A	F07	D-Ribono-1,4-Lactone	0	0	0	0		0	0	0	0	0	0	0	0			0	0					0			0					0					0
PM02A	F08	Sebacic acid	0	0	0	0		0	0	0	0	0	0	0	0			0	0					0			0					0					0
PM02A	F09	Sorbic acid	33	6.00091	57.5	12.5019		28.5	3.61709	0	20.003	38	3.00045	33.3333	0.666686			1.15789	1.26652					0.573913			0.692354					0.882857					0.61125
PM02A	F10	Succinamic acid	0	0	0	0		0	0	0	0	0	0	0	0			0	0					0			-3.625					0					-3.625
PM02A	F11	D-Tartaric acid	0	0	0	0		0	0	0	0	0	0	0	0			0	0					0			0					0					0
PM02A	F12	L-Tartaric acid	0	0	0	0		0	0	0	0	0	0	0	0			0	0					0			0					0					0
PM02A	G01	Acetamide	0	0	0	0		0	0	0	0	0	0	0	0			0	0					0			0					0					0
PM02A	G02	L-Alaninamide	0	0	0	0		0	0	0	0	0	0	0	0			0	0					0			0					0					0
PM02A	G03	N-Acetyl-L-Glutamic acid	0	0	0	0		0	0	0	0	0	0	0	0			0	0					0			0					0					0
PM02A	G04	L-Arginine	0	0	0	0		0	0	0	0	0	0	0	0			0	0					0			0					0					0
PM02A	G05	Glycine	0	0	0	0		0	0	0	0	0	0	0	0			0	0					0			0					0					0
PM02A	G06	L-Histidine	0	0	0	0		0	0	0	0	0	0	0	0			0	0					0			0					0					0
PM02A	G07	L-Homoserine	0	0	0	0		0	0	0	0	0	0	0	0			0	0					0			0					0					0
PM02A	G08	Hydroxy-L-Proline	0	0	0	0		0	0	0	0	0	0	0	0			0	0					0			0					0					0
PM02A	G09	L-Isoleucine	0	0	0	0		0	0	0	0	0	0	0	0			0	0					0			0					0					0
PM02A	G10	L-Leucine	0	0	0	0		0	0	0	0	0	0	0	0			0	0					0			0					0					0
PM02A	G11	L-Lysine	0	0	0	0		0	0	0	0	0	0	0	0			0	0					0			0					0					0
PM02A	G12	L-Methionine	0	0	0	0		0	0	0	0	0	0	0	0			0	0					0			0					0					0
PM02A	H01	L-Ornithine	0	0	0	0		0	0	0	0	0	0	0	0			0	0					0			0					0					0
PM02A	H02	L-Phenylalanine	0	0	0	0		0	0	0	0	0	0	0	0			0	0					0			0					0					0
PM02A	H03	L-Pyroglutamic acid	0	0	0	0		0	0	0	0	0	0	0	0			0	0					0			0					0					0
PM02A	H04	L-Valine	0	0	0	0		0	0	0	0	0	0	0	0			0	0					0			0					0					0
PM02A	H05	D,L-Carnitine	0	0	0	0		0	0	0	0	0	0	0	0			0	0					0			0					0					0
PM02A	H06	sec-Butylamine	0	0	0	0		0	0	0	0	0	0	0	0			0	0					0			0					0					0
PM02A	H07	D,L-Octopamine	0	0	0	0		0	0	0	0	0	0	0	0			0	0					0			0					0					0
PM02A	H08	Putrescine	0	0	0	0		0	0	0	0	0	0	0	0			0	0					0			0					0					0
PM02A	H09	Dihydroxyacetone	18.5	3.50053	12	2.0003		8.5	6.58913	-24	28.0042	22.5	7.50113	19	5.56793			2.17647	2.3617					1.54167			0.105					0.56391					0.0592105
PM02A	H10	2,3-Butanediol	0	0	0	0		0	0	0	0	0	0	0	0			0	0					0			0					0					0
PM02A	H11	2,3-Butanedione	0	0	21.5	3.50053		1.5	1.5	0	0	0.5	0.500076	5.33333	5.33349	Y		0	0					0	*	Bj>Rvp	0.477273					0.294643					0.140625
PM02A	H12	3-Hydroxy-2-butanone	0	0	0	0		6.5	6.5	0	0	0	0	0	0	Y		0	0					0			1.89583					1.71429					3.25
			Rvp		Bj			9b		9a		17c		35a
			n=2		no data			n=4		n=2		n=2		n=3
PM03B	A01	Negative Control	0	0				0	0	0	0	0	0	0	0			0	0							no Bj data for PM3	0					0					0
PM03B	A02	Ammonia	0	0				2	1.47196	-0.5	0.500076	2.5	2.50038	2.66667	1.45301	Y		0	0								1.225					0.267857					0.328125
PM03B	A03	Nitrite	0	0				0.75	1.88746	6.5	3.50053	0	0	4	2.08173	Y		0	0								0.913043					0.821429					0.75
PM03B	A04	Nitrate	0	0				0	0	0	0	0	0	0	0			0	0								0					0					0
PM03B	A05	Urea	0	0				0	0	0	0	0	0	0	0			0	0								0					0					0
PM03B	A06	Biuret	-6.5	6.50098				0	0	0	0	0	0	0	0	N	< 0	-6.5	-6.5	s	< 0	s	< 0				0					0					0
PM03B	A07	L-Alanine	69	1.00015				0	0	0	0	0	0	0	0	Y		69	69	**	Rvp>9b	**	Rvp>Mbovis				0					0					0
PM03B	A08	L-Arginine	0	0				-1.75	1.75	0	0	0	0	0	0	N	< 0	0	0								-1.225					0.714286					-0.875
PM03B	A09	L-Asparagine	53	3.00045				6	3.67423	0	0	13	8.00121	3.33333	2.02765	Y		8.83333	12.72	**	Rvp>9b	**	Rvp>Mbovis				0.644737					1.62857					1.05
PM03B	A10	L-Aspartic acid	4.5	3.50053				-0.75	1.93111	0	1.00015	0	0	1.66667	0.666686	Y		-6	11.5714			*	Rvp>Mbovis,48-165				-0.194444					0.771429					-0.15
PM03B	A11	L-Cysteine	4	2.0003				1.5	3.66288	4.5	1.50023	4	1.00015	5.66667	1.85598	Y		2.66667	0.774194								0.488636					1.94118					0.948529
PM03B	A12	L-Glutamic acid	129.5	27.5042				26.25	18.8298	4.5	0.500076	35	3.00045	10	4.58271	Y		4.93333	6.51117	**2	Rvp>9b	**	Rvp>Mbovis				0.75					2.7			*2	17c>35a	2.025
PM03B	B01	L-Glutamine	27	11.0017				22.25	15.5584	-1	1.00015	38.5	4.50068	12.6667	9.38703	Y		1.21348	1.4908								0.553109					2.17669					1.20395
PM03B	B02	Glycine	6.5	3.50053				4.5	3.57071	0	0	1	1.00015	0.666667	0.666686	Y		1.44444	3.25								4.55					1.07143					4.875
PM03B	B03	L-Histidine	0	0				0	0	0	0	0	0	0	0			0	0								0					-0.428571					0
PM03B	B04	L-Isoleucine	0	0				0	0	0	0	0	0	0	0			0	0								0					0					0
PM03B	B05	L-Leucine	0	0				0	0	0	0	0	0	0	0			0	0								0					0					0
PM03B	B06	L-Lysine	0	0				0	0	0	0	0	0	0	0			0	0								0					0					0
PM03B	B07	L-Methionine	0	0				0	0	0	0	0	0	0	0			0	0								0					0					0
PM03B	B08	L-Phenylalanine	0	0				0	0	0	0	0	0	0	0			0	0								0					0					0
PM03B	B09	L-Proline	0	0				-1.25	1.25	0	0	0	0	0	0	N	< 0	0	0								-0.625					0					-0.625
PM03B	B10	L-Serine	21.5	13.502				18.5	11.0567	0	0	23.5	0.500076	5.33333	2.66674	Y		1.16216	2.06952								1.12331					1.98214			*2	17c>35a	2.22656
PM03B	B11	L-Threonine	-1	1.00015				-2	1.68325	-1.5	2.50038	0	0	0	0	N	< 0	0.5	1.28571								1.20312					-1.14286					-1.375
PM03B	B12	L-Tryptophan	-4	1.00015				-2.75	3.11916	-0.5	2.50038	0.5	0.500076	6.33333	3.52777	N	-ve & +ve	1.45455	-2.66667								-0.39375					0.451128					-0.177632
PM03B	C01	L-Tyrosine	-0.5	2.50038				0.5	1.04083	-1	1.00015	-2	1.00015	2.33333	2.3334	N	-ve & +ve	-1	-1.28571								-0.0141129					-18.9796					0.267857
PM03B	C02	L-Valine	0.5	0.500076				0	0	0	0	0	0	0.666667	0.666686	N	< 3	0.5	4.5								0					-0.214286					0
PM03B	C03	D-Alanine	5.5	2.50038				0	0	0	0	0	0	0	0	Y		5.5	5.5	*	Rvp>9b	**	Rvp>Mbovis				0					-0.857143					0
PM03B	C04	D-Asparagine	2	2.0003				0.75	0.75	0	0	1	1.00015	0.666667	0.666686	N	< 3	2.66667	2.76923								0.328125					1.71429					0.5625
PM03B	C05	D-Aspartic acid	0	0				0	0	0	0	0	0	0	0			0	0								0					0.428571					0
PM03B	C06	D-Glutamic acid	0	0				0	0	0	0	0	0	0	0			0	0								0					0					0
PM03B	C07	D-Lysine	0	0				0	0	0	0	0	0	1	0.577367	N	< 3	0	0								0					0	s	<3			0	s	<3
PM03B	C08	D-Serine	37.5	6.50098				18.75	10.9801	0	0	15	0	16	10.5833	Y		2	3.0543			*2	Rvp>Mbovis				0.992378					0.732143					0.726562
PM03B	C09	D-Valine	0	0				0	0	0	0	0	0	0	0			0	0								0					0					0
PM03B	C10	L-Citrulline	0	0				0	0	0	0	0	0	0	0			0	0								0					0					0
PM03B	C11	L-Homoserine	-15.5	15.5023				3.25	4.26956	-0.5	0.500076	3	3.00045	1	0.577367	N	-ve & +ve	-4.76923	-11.625								1.16667					1.28571					1.5
PM03B	C12	L-Ornithine	4	4.0006				2	4.39697	-4.5	3.50053	4.5	1.50023	3	2.08173	N	-ve & +ve	2	3.13043								0.875					0.0952381					0.0833333
PM03B	D01	N-Acetyl-L-Glutamic acid	-0.5	1.50023				2.75	2.83945	-1	0	2.5	0.500076	2.33333	2.3334	N	-ve & +ve / < 3	-0.181818	-0.375								0.947917					0.734694					0.696429
PM03B	D02	N-Phthaloyl-L-Glutamic acid	3.5	3.50053				0	0	0	0	0	0	0	0			3.5	21			*	Rvp>Mbovis				0					0					0
PM03B	D03	L-Pyroglutamic acid	0	0				0	0	0	0	0	0	0	0			0	0								0					0					0
PM03B	D04	Hydroxylamine	0	0				0	0	0	0	0	0	0	0			0	0								0					0					0
PM03B	D05	Methylamine	0	0				0	0	0	0	0	0	0	0			0	0								0					0.714286					0
PM03B	D06	N-Amylamine	0	0				0	0	0	0	0	0	0	0			0	0								0					0					0
PM03B	D07	N-Butylamine	0	0				0	0	0	0	0	0	0	0			0	0								0					0					0
PM03B	D08	Ethylamine	0	0				0	0	0	0	0	0	0	0			0	0								0					0					0
PM03B	D09	Ethanolamine	0	0				0	0	0	0	0	0	0	0			0	0								0					0					0
PM03B	D10	Ethylenediamine	9.5	4.50068				4.75	2.92617	-1.5	1.50023	9.5	0.500076	5.33333	2.72853	Y		2	2.25								0.690789					1.01786					0.703125
PM03B	D11	Putrescine	-0.5	0.500076				-1	0.707107	-0.5	0.500076	0	0	0	0	N	-ve & +ve / < 3	0.5	2.25								-2.1875					0.285714					-0.625
PM03B	D12	Agmatine	-5	2.0003				-2.75	1.10868	1	2.0003	-3	2.0003	-0.666667	0.881943	N	-ve & +ve	1.81818	5.29412			s	<0				-6.125					-0.214286					1.3125
PM03B	E01	Histamine	-3.5	1.50023				-1.75	0.75	-2.5	0.500076	-2.5	1.50023	0	1.15473	N	-ve & +ve	2	3.5								-0.583333					2.14286					-1.25										s	<3
PM03B	E02	b-Phenylethylamine	0	0				0	0	0	0	0	0	0	0			0	0								0					-0.714286					0
PM03B	E03	Tyramine	0	0				0	0	0	0	0	0	0	0			0	0								0					-0.428571					0
PM03B	E04	Acetamide	0	0				0	0	0	0	0	0	0	0			0	0								0					-0.142857					0
PM03B	E05	Formamide	0	0				0	0	0	0	0	0	0	0			0	0								0					0					0
PM03B	E06	Glucuronamide	2	2.0003				2.25	1.43614	0	0	-0.5	7.50113	6.33333	3.28305	N	noise	0.888889	1								0.0563119					4.55639					0.256579
PM03B	E07	DL-Lactamide	0	0				0	0	0	0	0	0	0	0			0	0								0					0					0
PM03B	E08	D-Glucosamine	14	4.0006				19.25	11.1159	0	0	38	8.00121	16.3333	8.29348	Y		0.727273	0.890459								0.624167					1.31195					0.818878
PM03B	E09	D-Galactosamine	47.5	6.50098				18.25	10.5386	0	0	40.5	1.50023	25.6667	12.8629	Y		2.60274	2.46398								0.341393					1.69759					0.579545
PM03B	E10	D-Mannosamine	25	6.00091				9.25	6.72526	-96.5	96.5146	17.5	1.50023	12	6.02789			2.7027	-1.10024								-0.851493					3.9881					-3.39583
PM03B	E11	N-Acetyl-D-Glucosamine	-1	1.00015				-0.75	0.75	0	0	0	0	0	0	N	< 0	1.33333	6			s	<0				0.35					-0.714286					-0.25
PM03B	E12	N-Acetyl-D-Galactosamine	-6	0				-6.25	2.28674	-1.5	1.50023	-3.5	1.50023	-1.66667	0.666686	N	< 0	0.96	1.92857								0.621711					3.25714					2.025
PM03B	F01	N-Acetyl-D-Mannosamine	-4.5	2.50038				-3.5	0.5	-2.5	0.500076	-3	1.00015	-1.66667	2.72853	N	< 0	1.28571	2.38235								-2.1875					-0.685714					1.5												s
PM03B	F02	Adenine	-2	2.0003				-1.75	0.629153	-2	0	-3.5	0.500076	-1.33333	1.33337	N	< 0	1.14286	1.28571								0.403846					2.78571					1.125
PM03B	F03	Adenosine	-2	2.0003				-0.75	0.75	0	0	-2	1.00015	0	0	N	< 0	2.66667	5.14286								-1.3125					0.285714					-0.375
PM03B	F04	Cytidine	0	0				0	0	0	0	0	0	0	0	N	< 0	0	0								0					0					0
PM03B	F05	Cytosine	0	0				0.75	0.75	0	0	-0.5	0.500076	0	0	N	< 0	0	0								0.375					0					0.375
PM03B	F06	Guanine	0	0				-0.25	0.25	0	0	-3	0	-0.666667	0.333343	N	< 0	0	0								-0.076087			s	<0	-9.85714			s	<0	0.75
PM03B	F07	Guanosine	0	0				0	0	0	0	0	0	0	0	N	< 0	0	0								0					-24.7143					0
PM03B	F08	Thymine	0	0				0	2.44949	0	0	-6	6.00091	-0.666667	5.20699	N	< 0	0	0								0					4.71429					0
PM03B	F09	Thymidine	-1	1.00015				-1.5	0.957427	-2	0	0	0	0	0	N	< 0	0.666667	1.5								1.09375					-1.14286					-1.25
PM03B	F10	Uracil	-0.5	0.500076				0	0	-2	2.0003	-0.5	0.500076	0	0	N	< 0	-0.5	2.25								0.4375					-0.571429					-0.25
PM03B	F11	Uridine	-1.5	1.50023				-3	1.08012	-1	1.00015	-2.5	0.500076	0.333333	0.666686	N	-ve & +ve / < 3	0.5	1.28571								0.46875					-12					-5.625
PM03B	F12	Inosine	-7	2.0003				-2	1.77951	1.5	4.50068	-4.5	1.50023	-0.666667	0.881943	N	-ve & +ve / < 3	3.5	6.63158			s	<0				0.194444					1.92857					0.375
PM03B	G01	Xanthine	-2.5	23.5035				-11	11.3725	1.5	0.500076	4.5	5.50083	3.66667	0.666686	N	-ve & +ve / < 3	0.227273	0.542169								1.0142					-1.71429					-1.73864
PM03B	G02	Xanthosine	20	21.0032				-2	0.707107	-2	1.00015	-3.5	0.500076	0	0.577367	N	-ve & +ve / < 3	-10	-13.3333			s	-ve & +ve				0.583333					-3			s	<0	-1.75
PM03B	G03	Uric acid	8	0				-0.75	6.6505	-7	2.0003	14.5	1.50023	9.33333	8.17201	N	noise	-10.6667	2.44068								-0.0273438					0.489796					-0.0133929
PM03B	G04	Alloxan	50	21.0032				23.75	5.45245	13.5	0.500076	40.5	1.50023	31.6667	8.87595			2.10526	1.96937								0.298611					2.27368					0.678947
PM03B	G05	Allantoin	23	0				12	5.88784	-2	0	26	1.00015	18.3333	9.20775	Y		1.91667	1.81579								0.377246					1.3013					0.490909
PM03B	G06	Parabanic acid	-1	1.00015				-3	1	-1	0	-0.5	0.500076	0	0	N	< 0	0.333333	0.947368								-4.08333					0.428571					-1.75
PM03B	G07	DL-a-Amino-N-Butyric acid	0.5	0.500076				0	0	0	0	0	0	2.33333	1.20189	N	< 0	0.5	1.28571								0					0	s	<3			0	s	<3
PM03B	G08	g-Amino-N-Butyric acid	0	0				-1	0.707107	-1.5	0.500076	0	0	-19.3333	79.1148	N	< 0	0	0								-1.53125					-0.0295567					0.0452586
PM03B	G09	e-Amino-N-Caproic acid	0	0				-0.75	0.75	-1	0	0	0	0	0	N	< 0	0	0								-0.625					0					-0.625
PM03B	G10	DL-a-Amino-Caprylic acid	8.5	0.500076				-0.25	2.25	-6.5	3.50053	87.5	88.5134	9	6.08294	N	-ve & +ve / noise	-34	0.761194								-0.00883838					3.14286					-0.0277778
PM03B	G11	d-Amino-N-Valeric acid	-3.5	0.500076				-1.25	1.75	0.5	1.50023	-1.5	0.500076	0.666667	0.333343	N	< 3	2.8	-31.5			s	< 3				0					-1.71429	s	< 3			0
PM03B	G12	a-Amino-N-Valeric acid	-1.5	5.50083				1	2.08167	-1.5	14.5022	-2	0	3.33333	1.20189	Y	accepted, possible trace in 35a	-1.5	2.7								-0.875					0.428571			*2	35a(possible trace at 165h)>17c	-0.375
PM03B	H01	Ala-Asp	-2.5	5.50083				-3	0.707107	-2.5	1.50023	-0.5	1.50023	-0.333333	1.20189	N	< 3	0.833333	2.36842								-2.40625					-1.71429					4.125												s
PM03B	H02	Ala-Gln	-3	3.00045				-0.25	1.03078	-2	0	-0.5	0.500076	0.333333	1.76389	N	< 3	12	-18								0					-1.28571					0
PM03B	H03	Ala-Glu	-2.5	3.50053				-0.75	2.42813	-1.5	0.500076	-1.5	0.500076	2.66667	2.3334	N	< 3	3.33333	-15								-0.875					0.107143					-0.09375
PM03B	H04	Ala-Gly	-2	2.0003				-0.25	0.75	-1.5	0.500076	-1	0	1.33333	1.45301	N	< 3	8	-36								0					0.428571					0
PM03B	H05	Ala-His	-1	1.00015				0.5	1.32288	-2	0	-1.5	2.50038	1.33333	2.3334	N	< 3	-2	-3								0.1875					1.5					0.28125
PM03B	H06	Ala-Leu	0.5	0.500076				-0.75	0.946485	-1	0	1	1.00015	1.33333	2.3334	N	< 3	-0.666667	1.28571								0.03125					3					0.09375
PM03B	H07	Ala-Thr	-2	1.00015				-38.5	37.1898	-2.5	0.500076	-1	0	2	0.577367	N	< 3	0.0519481	0.238411								-9.6875					1	s	< 3	s	< 3	-9.6875
PM03B	H08	Gly-Asn	-2	2.0003				-1.5	0.866025	-2.5	1.50023	-2.5	1.50023	2	1.00003	N	< 3	1.33333	4.5								-0.408333					1.07143					-0.4375			s	<3
PM03B	H09	Gly-Gln	-0.5	2.50038				1.5	1.32288	-5.5	4.50068	2	1.00015	2.33333	1.45301	N	< 3	-0.333333	3								-0.308824					1.04082					-0.321429
PM03B	H10	Gly-Glu	-3	1.00015				-0.75	0.478714	-2	0	0	1.00015	2	1.00003	N	< 3	4	-6								0					1.35714					0			s	<3
PM03B	H11	Gly-Met	-5	0				-0.75	0.629153	-1.5	1.50023	-1.5	0.500076	1.66667	0.881943	N	< 3	6.66667	45			s	<0				0					0.771429			s	< 3	0
PM03B	H12	Met-Ala	-4	0				8.25	2.49583	6	21.0032	-3.5	4.50068	6.66667	2.18588	Y		-0.484848	-1.18033	*	9b>Rvp						6.3					0.107143					0.675
			Rvp		Bj			9b		9a		17c		35a
			n=2		no data			n=4		n=2		n=2		n=3
PM04A	A01	Negative Control	0	0				0	0	0	0	0	0	0	0			0	0							no Bj data for PM4	0					0					0
PM04A	A02	Phosphate	0	0				0	0	0	0	0	0	0	0			0	0								0					22.1429					0
PM04A	A03	Pyrophosphate	7	1.00015				21	12.1518	14	5.00076	13	7.00106	7.66667	4.33346	Y		0.333333	0.53617								1.27809					1.65839					2.11957
PM04A	A04	Trimetaphosphate	0	0				0	0	0	0	0	0	0	0			0	0								0					0					0
PM04A	A05	Tripolyphosphate	0	0				0	0	0	0	0	0	0	0			0	0								0					0					0
PM04A	A06	Triethyl Phosphate	0	0				0	0	0	0	0	0	0	0			0	0								0					0					0
PM04A	A07	Hypophosphite	0	0				0	0	0	0	0	0	0	0			0	0								0					0					0
PM04A	A08	Adenosine 2`-Monophosphate	0	0				0	0	0	0	0	0	0	0			0	0								0					0					0
PM04A	A09	Adenosine 3`-Monophosphate	0	0				0	0	0	0	0	0	0	0			0	0								0					18.8571					0
PM04A	A10	Adenosine 5`-Monophosphate	0	0				0	0	0	0	0	0	0	0			0	0								0					0					0
PM04A	A11	Adenosine 2`,3`-Cyclic Monophosphate	0	0				0	0	0	0	0	0	0	0			0	0								0					0					0
PM04A	A12	Adenosine 3`,5`-Cyclic Monophosphate	0	0				0.25	0.25	0	0	0	0	0	0	N	< 3	0	0								-0.0875					-1.42857					0.125
PM04A	B01	Thiophosphate	-2.5	2.50038				-5.75	3.47311	-6.5	3.50053	-5	1.00015	-0.333333	3.17989	N	< 0	0.434783	0.394737								-0.628906					-27.4286	s	< 0			17.25
PM04A	B02	Dithiophosphate	0	0				-3.75	2.17466	0	0	-3.5	0.500076	-2	2.64583	N	< 0	0	0								-1.3125					-0.714286					0.9375
PM04A	B03	DL-a-Glycerol Phosphate	0	0				0	0	0	0	0	0	0	0			0	0								0					0					0
PM04A	B04	b-Glycerol Phosphate	0	0				0	0	0	0	0	0	0	0			0	0								0					0					0
PM04A	B05	Carbamyl Phosphate	0	0				0	0	0	0	0	0	0	0			0	0								0					0					0
PM04A	B06	D-2-Phospho-Glyceric acid	0	0				0	0	0	0	0	0	0	0			0	0								0					0					0
PM04A	B07	D-3-Phospho-Glyceric acid	0	0				0	0	0	0	0	0	0	0			0	0								0					0					0
PM04A	B08	Guanosine 2`-Monophosphate	0	0				0	0	0	0	0	0	0	0			0	0								0					0					0
PM04A	B09	Guanosine 3`-Monophosphate	0	0				0	0	0	0	0	0	0	0			0	0								0					0					0
PM04A	B10	Guanosine 5`-Monophosphate	0	0				0	0	0	0	0	0	0	0			0	0								0					0					0
PM04A	B11	Guanosine 2`,3`-Cyclic Monophosphate	0	0				0	0	0	0	0	0	0	0			0	0								0					0					0
PM04A	B12	Guanosine 3`,5`-Cyclic Monophosphate	0	0				0.75	0.75	0	0	0	0	0	0	N	< 3	0	0								0.375					0					0.375
PM04A	C01	Phosphoenol Pyruvate	0	0				1	1	0	0	0	0	0	0	N	< 3	0	0								0.7					0.714286					0.5
PM04A	C02	Phospho-Glycolic acid	0	0				0	0	0	0	0	0	0	0			0	0								0					0					0
PM04A	C03	D-Glucose-1-Phosphate	0	0				0	0	0	0	0	0	0	0			0	0								0					0					0
PM04A	C04	D-Glucose-6-Phosphate	0	0				-6.25	6.25	0	0	0	0	0	0	N	< 0	0	0								-3.125					0					-3.125
PM04A	C05	2-Deoxy-D-Glucose 6-Phosphate	0	0				0	0	0	0	0	0	0	0			0	0								0					0					0
PM04A	C06	D-Glucosamine-6-Phosphate	0	0				0	0	0	0	0	0	0	0			0	0								0					0					0
PM04A	C07	6-Phospho-Gluconic acid	0	0				0	0	0	0	0	0	0	0			0	0								0					0					0
PM04A	C08	Cytidine 2`-Monophosphate	0	0				0	0	0	0	0	0	0	0			0	0								0					0					0
PM04A	C09	Cytidine 3`-Monophosphate	0	0				0	0	0	0	0	0	0	0			0	0								0					0					0
PM04A	C10	Cytidine 5`-Monophosphate	0	0				0	0	0	0	0	0	0	0			0	0								0					0					0
PM04A	C11	Cytidine 2`,3`-Cyclic Monophosphate	0	0				0	0	0	0	0	0	0	0			0	0								0					0					0
PM04A	C12	Cytidine 3`,5`-Cyclic Monophosphate	62.5	62.5094				0	0	0	0	0	0	0	0	N	;	0	0								0					0					0
PM04A	D01	D-Mannose-1-Phosphate	0	0				0	0	0	0	0	0	0	0			0	0								0					0					0
PM04A	D02	D-Mannose-6-Phosphate	0	0				0	0	0	0	0	0	0	0			0	0								0					0					0
PM04A	D03	Cysteamine-S-Phosphate	0	0				0	0	6	6.00091	0	0	1.66667	1.66672	N	; / < 3	0	0								0.7					1.28571					0.9
PM04A	D04	Phospho-L-Arginine	0	0				0	0	0	0	0	0	0	0			0	0								0					0					0
PM04A	D05	O-Phospho-D-Serine	0	0				0	0	0	0	0	0	0	0			0	0								0					0					0
PM04A	D06	O-Phospho-L-Serine	0	0				0	0	0	0	0	0	0	0			0	0								0					0					0
PM04A	D07	O-Phospho-L-Threonine	0	0				0	0	0	0	0	0	0	0			0	0								0					0					0
PM04A	D08	Uridine 2`-Monophosphate	0	0				0	0	0	0	0	0	0	0			0	0								0					0					0
PM04A	D09	Uridine 3`-Monophosphate	0	0				0	0	0	0	0	0	0	0			0	0								0					0					0
PM04A	D10	Uridine 5`-Monophosphate	0	0				0	0	13.5	13.502	0	0	0	0	N	;	0	0								3.375					0					3.375
PM04A	D11	Uridine 2`,3`-Cyclic Monophosphate	0	0				0	0	0	0	0	0	0	0			0	0								0					0					0
PM04A	D12	Uridine 3`,5`-Cyclic Monophosphate	0	0				0	0	0	0	0	0	0	0			0	0								0					0					0
PM04A	E01	O-Phospho-D-Tyrosine	0	0				0	0	0	0	0	0	0	0			0	0								0					0					0
PM04A	E02	O-Phospho-L-Tyrosine	0	0				0	0	0	0	0	0	0	0			0	0								0					0					0
PM04A	E03	Phosphocreatine	0	0				0	0	0	0	0	0	0	0			0	0								0					0					0
PM04A	E04	Phosphoryl Choline	0	0				0	0	0	0	0	0	0	0			0	0								0					0					0
PM04A	E05	O-Phosphoryl-Ethanolamine	0	0				0	0	0	0	0	0	0	0			0	0								0					0					0
PM04A	E06	Phosphono Acetic acid	0	0				0	0	0	0	0	0	0	0			0	0								0					0					0
PM04A	E07	2-Aminoethyl Phosphonic acid	0	0				0	0	52	52.0079	0	0	0	0	N	;	0	0								13					0					13
PM04A	E08	Methylene Diphosphonic acid	0	0				0.5	0.5	0	0	0	0	1.33333	1.33337	N	< 3	0	0								0.25					0					0.1875
PM04A	E09	Thymidine 3`-Monophosphate	0	0				0	0	0	0	0	0	0	0			0	0								0					0					0
PM04A	E10	Thymidine 5`-Monophosphate	0	0				0	0	0	0	0	0	0	0			0	0								0					0					0
PM04A	E11	Inositol Hexaphosphate	-1	1.00015				0	0	0	0	0	0	0	0			-1	-9			s	<0				-0.25					0					-0.25
PM04A	E12	Thymidine 3`,5`-Cyclic Monophosphate	0	0				0	0	0	0	0	0	0	0			0	0			s	<0				0					0					0
PM04A	F01	Negative Control	0	0				0	0	0	0	0	0	0	0			0	0								0					0					0
PM04A	F02	Sulfate	0	1.00015				0.5	0.866025	2	1.00015	-3	2.0003	0.333333	0.881943	N	-ve & +ve / < 3	0	0								0.160211					30.4286					4.875
PM04A	F03	Thiosulfate	-3	1.00015				0	0	-1	3.00045	-1.5	1.50023	5.33333	3.8443	Y		-3	-4.90909								-0.291667					0.0803571	*	35a>17			-0.0234375	*	35a>9,48-165
PM04A	F04	Tetrathionate	-2	2.0003				39.5	39.5	2.5	2.50038	0	0	0	0	N	;	-0.0506329	-0.218182								71.3125					0.285714					20.375
PM04A	F05	Thiophosphate	0	0				0	0	5	2.0003	0	0	1.66667	0.666686	Y		0	0								1.875					0	s	<3			1.125			s	<3				*2	9a>9b
PM04A	F06	Dithiophosphate	0	0				0	0	1	1.00015	0	0	2	2.00006			0	0								0.25					0					0.125
PM04A	F07	L-Cysteine	0	0				0	0	0	0	0	0	0	0			0	0								0					0					0
PM04A	F08	D-Cysteine	-1.5	0.500076				1.25	0.946485	3	3.00045	-0.5	0.500076	0.666667	0.666686			-1.2	-1.17391								3.15					1.07143					3.375
PM04A	F09	Cys-Gly	0	0				0	0	0	0	0	0	0	0			0	0								0.625					0					0.625
PM04A	F10	L-Cysteic acid	-1	1.00015				0	0	0	0	0	0	0	0			-1	-9			s	<0				-0.21875					-1.14286					0.25
PM04A	F11	Cysteamine	-0.5	0.500076				0	0	0	0	0	0	0	0			-0.5	-1.125								-0.875					-0.428571					0.375
PM04A	F12	L-Cysteine Sulfinic acid	-2	2.0003				0.5	2.25462	-2.5	2.50038	1.5	1.50023	2	3.05514			-4	-2.25								0					0.857143					0
PM04A	G01	N-Acetyl-L-Cysteine	-4.5	4.50068				2	1.68325	9	5.00076	-2	0	1	1.52757	Y		-2.25	-1.84091								0.634375					5.71429					3.625
PM04A	G02	S-Methyl-L-Cysteine	0	0				0	0	-1	0	0	0	0	0			0	0								-0.291667					0.857143					-0.25
PM04A	G03	Cystathionine	0	0				0	0	0	0	0	0	0	0			0	0								0					0					0
PM04A	G04	Lanthionine	0	0				0	0	0	0	0	0	0	0			0	0								0					0.142857					0
PM04A	G05	Glutathione	0	0				0	0	65.5	65.5099	0	0	0	0	N	;	0	0								16.375					0					16.375
PM04A	G06	DL-Ethionine	0	0				0	0	0	0	0	0	0	0			0	0								1.3125					0.285714					0.375
PM04A	G07	L-Methionine	0	0				0	0	0	0	0	0	0	0			0	0								0					-0.857143					0
PM04A	G08	D-Methionine	0	0				0	0	0	0	0	0	0	0			0	0								0					0					0
PM04A	G09	Gly-Met	0	0				0	0	0	0	0	0	0	0			0	0								0					0.142857					0
PM04A	G10	N-Acetyl-D,L-Methionine	32.5	32.5049				0	0	0	0	0	0	0	0	N	noise	32.5	32.5			s	noise				0					0					0
PM04A	G11	L-Methionine Sulfoxide	-0.5	0.500076				0	0	0	0	0	0	0	0	N	< 0	-0.5	-0.5			s	< 0				0					-1.14286					0
PM04A	G12	L-Methionine Sulfone	-7.5	2.50038				-3.25	2.05649	-7.5	3.50053	-5	1.00015	-3	1.52757	N	< 0	2.30769	1.95652								0.473958					2.28571					1.08333
PM04A	H01	L-Djenkolic acid	-2	0				0	0.408248	0	1.00015	-2	1.00015	-0.333333	0.333343	N	< 0	-2	6								-0.375					0					1.125
PM04A	H02	Thiourea	0	0				0.25	0.25	1.5	2.50038	0	0	1	0.577367	N	-ve & +ve / < 3	0	0								3.5					0.142857					0.5
PM04A	H03	1-Thio-b-D-Glucose	0	0				0	0	0	0	0	0	0	0			0	0								0					-0.142857					0
PM04A	H04	DL-Lipoamide	-11.5	12.5019				7.5	2.32737	8.5	3.50053	2.5	2.50038	4.66667	2.02765	Y		-1.53333	-1.8	**	9b>Rvp	**	Mbovis>Rvp				2.42308					0.795918					1.92857
PM04A	H05	Taurocholic acid	0	0				0	0	0	0	0	0	0	0			0	0								0					3.42857					0
PM04A	H06	Taurine	0	0				0	0	0	0	0	0	0	0			0	0								0					0					0
PM04A	H07	Hypotaurine	0	0				0	0	2	2.0003	0	0	0	0			0	0								0.5					0					0.5
PM04A	H08	p-Aminobenzene Sulfonic acid	0	0				0	0	0	0	0	0	0	0			0	0								0					0					0
PM04A	H09	Butane Sulfonic acid	0	0				0	0	0	0	0	0	0	0			0	0								0					2.71429					0
PM04A	H10	2-Hydroxyethane Sulfonic acid	-3	3.00045				0.5	0.645497	-3.5	3.50053	-0.5	0.500076	0	0	N	< 3	-6	3.85714								0.35					-1.42857					-0.5
PM04A	H11	Methane Sulfonic acid	-1.5	1.50023				1.25	1.25	0	0	-0.5	0.500076	0	0	N	< 3	-1.2	-9								0.875					0					0.875
PM04A	H12	Tetramethylene Sulfone	73.5	79.512				2	1.58114	4	4.0006	2	1.00015	0.666667	1.20189	N	;/ noise	36.75	147			s	noise				-2.91667					-0.642857					1.88
[truncated: 3 more columns]
