# Supplementary material for: High Throughput Phenotypic Analysis of Mycobacterium tuberculosis and Mycobacterium bovis Strains' Metabolism Using Biolog Phenotype Microarrays
Source: PLoS One. 2013 Jan 10;8(1):e52673. doi: 10.1371/journal.pone.0052673 (PMC3542357; doi:10.1371/journal.pone.0052673)
Supplement: Table S7 — Plates PM1 to PM4: Dye reduction, from 0 h reading to end (165 h). There is one row for every well in the PM1 to PM4 plates including means and SDs for strains coded (in Table 1): Rvp, Bj, 9b,9a,17c and 35a (XLS) [file pone.0052673.s016.xls]

## Sheet: 165h PM names
Supplementary Table S7. Plates PM1 to PM4: dye reduction, from 0h reading to end (165h)
Values are Omnilog units
Notes: Black=mean, lavender= sem. Code (corresponds with Table 1/clustering): Rvp=H37Rv (AHVLA); Bj=Bj 5208
9a= type 9 61/0038/01; 9b= type 9 AF2122/97; 17c=type 17 21/7917/05; 35a=type 35 61/1307/01
			Mycobacterium tuberculosis						Mycobacterium bovis
Plate	Location	Chemical	Rvp		Bj			9b		9a		17c		35a
			n=2		n=2			n=4		n=2		n=2		n=3
PM01	A01	Negative Control	0	0	0	0		0	0	0	0	0	0	0	0
PM01	A02	L-Arabinose	67.5	1.50023	88.5	11.5017		69.5	2.21736	30	12.0018	76.5	2.50038	63	5.03337
PM01	A03	N-Acetyl-D-Glucosamine	1.5	1.50023	5.5	3.50053		16.25	3.19831	2.5	2.50038	2	2.0003	3	2.00006
PM01	A04	D-Saccharic acid	0	0	0	0		0	0	0	0	0	0	0	0
PM01	A05	Succinic acid	0.5	0.500076	0	0		4.75	4.75	0	0	0	0	0	0
PM01	A06	D-Galactose	0	0	50	50.0076		0.5	0.5	0	0	0	0	0	0
PM01	A07	L-Aspartic acid	129.5	129.52	0	0		0	0	0	0	0	0	0	0
PM01	A08	L-Proline	0	0	0	0		0.75	0.75	0	0	0	0	0	0
PM01	A09	D-Alanine	11	3.00045	3	3.00045		1	1	0	0	0	0	0	0
PM01	A10	D-Trehalose	58.5	10.5016	2	5.00076		12.25	1.88746	5.5	5.50083	8.5	0.500076	3	1.15473
PM01	A11	D-Mannose	6.5	0.500076	13.5	2.50038		33.25	3.27554	34	34.0051	24.5	2.50038	12.3333	2.18588
PM01	A12	Dulcitol	5	2.0003	1	0		12.75	10.9801	1.5	24.5037	-4	1.00015	2	3.60566
PM01	B01	D-Serine	45	9.00136	70	38.0057		21.75	2.71953	7	1.00015	30.5	4.50068	9.66667	2.84808
PM01	B02	D-Sorbitol	-2.5	2.50038	0	0		0	0	0	0	0	0	-1.33333	1.33337
PM01	B03	Glycerol	130	5.00076	0	0		58.25	2.75	0	0	0.05	0.0500076	10.6667	5.6077
PM01	B04	L-Fucose	1	1.00015	2.5	2.50038		0.25	0.25	0	0	3.5	0.500076	2.66667	1.45301
PM01	B05	D-Glucuronic acid	0	0	0.5	0.500076		0	0	0	0	0	0	0	0
PM01	B06	D-Gluconic acid	0	0	0	0		0	0	0	0	0	0	0	0
PM01	B07	DL-a-Glycerol Phosphate	0	0	0	0		3.25	3.25	0	0	0	0	2.33333	2.3334
PM01	B08	D-Xylose	100.5	7.50113	114.5	11.5017		91.25	1.60078	56	14.0021	102.5	0.500076	92.3333	2.40377
PM01	B09	L-Lactic acid	46.5	4.50068	15	8.00121		48	4.54606	44.5	13.502	17.5	1.50023	12.3333	2.90602
PM01	B10	Formic acid	0	0	0	0		-3.75	3.75	0	0	0	0	0	0
PM01	B11	D-Mannitol	0.5	0.500076	-1	1.00015		3.75	4.09013	-5	0	0	0	0	0
PM01	B12	L-Glutamic acid	105	9.00136	22	3.00045		51.75	9.92786	25.5	12.5019	23.5	1.50023	15.3333	3.8443
PM01	C01	D-Glucose-6-Phosphate	9.5	8.50128	11.5	4.50068		6.5	5.54527	0	0	0.5	3.50053	9.66667	1.33337
PM01	C02	D-Galactonic acid-g-Lactone	-1.5	1.50023	0	0		0	0	0	0	-3.5	3.50053	0	0
PM01	C03	DL-Malic acid	0	0	0	0		0	0	0	0	0	0	0	0
PM01	C04	D-Ribose	129	9.00136	139	13.002		114.25	8.11762	71	24.0036	133	6.00091	120	4.35903
PM01	C05	Tween 20	0	0	38.5	27.5042		57.25	14.9074	54	17.0026	66.5	22.5034	85	13.0004
PM01	C06	L-Rhamnose	10.5	4.50068	16.5	3.50053		12.75	2.28674	4.5	4.50068	18	1.00015	8.66667	4.48467
PM01	C07	D-Fructose	0.5	0.500076	1	1.00015		3.5	3.5	11	11.0017	0.5	0.500076	0	0
PM01	C08	Acetic acid	83	16.0024	95.5	39.506		121.5	11.5289	108.5	27.5042	86	15.0023	116	26.313
PM01	C09	a-D-Glucose	0	0	9.5	4.50068		17.5	5.69356	7	7.00106	19.5	1.50023	5.33333	2.66674
PM01	C10	Maltose	0	0	-2.5	2.50038		0	0	-1.5	1.50023	0	0	0	0
PM01	C11	D-Melibiose	1.5	1.50023	0	2.0003		6.75	6.42099	0.5	0.500076	0	0	-3	3.00009
PM01	C12	Thymidine	0.5	2.50038	-3.5	0.500076		-3.5	3.22749	-10.5	7.50113	-5	2.0003	-8.66667	3.71195
PM01	D01	L-Asparagine	29	5.00076	5.5	1.50023		10.5	10.8359	-3	3.00045	3	8.00121	7.33333	8.68613
PM01	D02	D-Aspartic acid	0	0	1.5	1.50023		0	0	0	0	-5.5	3.50053	-0.333333	0.333343
PM01	D03	D-Glucosaminic acid	0	0	80.5	80.5122		0	0	0	0	0	0	0	0
PM01	D04	1,2-Propanediol	0	0	0	0		0	0	0	0	0	0	0	0
PM01	D05	Tween 40	99	4.0006	69	8.00121		132.25	9.57753	123.5	33.5051	132.5	1.50023	135	29.6713
PM01	D06	a-Ketoglutaric acid	23.5	4.50068	11.5	1.50023		7	1.47196	14.5	14.5022	7.5	0.500076	5.66667	1.85598
PM01	D07	a-Ketobutyric acid	0	0	5.5	5.50083		-0.75	0.75	0	0	0	0	-3	3.00009
PM01	D08	a-Methyl-D-Galactoside	0	0	0	0		0	0	0	0	0	0	0	0
PM01	D09	a-D-Lactose	0	0	-2	2.0003		-1	1.73205	0	0	0	0	0	0
PM01	D10	Lactulose	0.5	0.500076	-1.5	1.50023		-1.25	1.25	0	0	0	0	-1	1.00003
PM01	D11	Sucrose	0	0	0	0		0	0	-0.5	0.500076	-0.5	0.500076	-4.66667	4.6668
PM01	D12	Uridine	3	2.0003	-1	0		-0.75	2.28674	-8.5	0.500076	-3	0	-3.66667	2.90602
PM01	E01	L-Glutamine	6.5	2.50038	-0.5	0.500076		4	4.26224	-6.5	2.50038	2.5	3.50053	-3.33333	4.84209
PM01	E02	m-Tartaric acid	0	0	0	0		0	0	-2	2.0003	0	0	-0.333333	0.333343
PM01	E03	D-Glucose-1-Phosphate	0	0	0	0		0	0	0	0	0	0	0	0
PM01	E04	D-Fructose-6-Phosphate	17.5	1.50023	19.5	4.50068		12	1	3	3.00045	16	1.00015	9.66667	2.40377
PM01	E05	Tween 80	58.5	17.5026	41.5	16.5025		52	9.3	5	7	20.5	1.50023	41	10.0003
PM01	E06	a-Hydroxyglutaric acid-g-Lactone	0	0	0	0		0	0	0	0	0	0	-1	1.00003
PM01	E07	a-Hydroxybutyric acid	0	0	0	0		0	0	0	0	0	0	-0.333333	0.333343
PM01	E08	b-Methyl-D-Glucoside	0	0	0	0		0	0	0	0	0	0	0	0
PM01	E09	Adonitol	0	0	0	0		0	0	0	0	0	0	0	0
PM01	E10	Maltotriose	0	0	0	0		-2.75	2.75	-59.5	59.509	0	0	0	0
PM01	E11	2`-Deoxyadenosine	0	0	0	0		0	0	0	0	0	0	-0.333333	0.333343
PM01	E12	Adenosine	-3	0	-8	0		-9.25	3.19831	-16.5	3.50053	-10.5	1.50023	-18	7.55006
PM01	F01	Gly-Asp	0.5	1.50023	1.5	3.50053		-2.25	4.0078	-10	5.00076	-8	3.00045	-6	3.05514
PM01	F02	Citric acid	12	0	2.5	3.50053		14.75	4.1508	11	12.0018	10	4.0006	14.3333	4.05529
PM01	F03	m-Inositol	0	0	0	0		0.5	0.288675	0	0	0	3.00045	0	1.15473
PM01	F04	D-Threonine	4	4.0006	0	0		2.25	2.25	0	0	0	0	1.66667	0.881943
PM01	F05	Fumaric acid	0.5	0.500076	0	0		-0.25	0.25	0	0	-0.5	0.500076	-3	3.00009
PM01	F06	Bromosuccinic acid	0	0	0	0		0	0	0	0	-1	1.00015	-4	4.00012
PM01	F07	Propionic acid	5	5.00076	15	9.00136		36.25	2.46221	8	8.00121	13.5	0.500076	15	4.16345
PM01	F08	Mucic acid	0	0	0	0		0.75	0.75	0	0	-3.5	3.50053	1.33333	1.33337
PM01	F09	Glycolic acid	0	0	0	0		-6	6	-5	4.0006	-4.5	2.50038	-1.66667	0.881943
PM01	F10	Glyoxylic acid	9	1.00015	0	0		-0.5	0.866025	-2	2.0003	0.5	0.500076	-0.333333	0.333343
PM01	F11	D-Cellobiose	0.5	0.500076	-1.5	2.50038		0.25	0.946485	-4	1.00015	-3.5	2.50038	2.66667	1.45301
PM01	F12	Inosine	4.5	0.500076	-2	2.0003		8	7.90569	-14.5	3.50053	-3.5	1.50023	-6.33333	1.33337
PM01	G01	Gly-Glu	1.5	2.50038	-4.5	0.500076		-0.5	3.96863	-13.5	0.500076	-7	0	-2.66667	2.02765
PM01	G02	Tricarballylic acid	-6	4.0006	-2.5	2.50038		-2.75	2.136	-7.5	7.50113	-7.5	3.50053	-3	1.52757
PM01	G03	L-Serine	4	1.00015	-0.5	0.500076		1	1.22474	-1.5	1.50023	2.5	2.50038	-1.33333	0.881943
PM01	G04	L-Threonine	0	0	0	0		0	0	-3.5	3.50053	-0.5	0.500076	-1.66667	1.66672
PM01	G05	L-Alanine	26	2.0003	3	3.00045		-0.5	0.5	0	0	0	0	-2.33333	2.3334
PM01	G06	Ala-Gly	8	6.00091	0	0		-0.25	0.25	-1	1.00015	-2	0	-3.33333	3.33343
PM01	G07	Acetoacetic acid	59	7.00106	76	18.0027		69.25	6.20987	67.5	24.5037	71.5	6.50098	79.6667	10.3498
PM01	G08	N-Acetyl-D-Mannosamine	0	0	0	1.00015		-0.75	0.75	1	1.00015	0	0	0.666667	0.666686
PM01	G09	Mono-Methylsuccinate	148.5	31.5048	6.5	4.50068		21.5	7.0297	3	3.00045	37	12.0018	8	2.64583
PM01	G10	Methylpyruvate	59	1.00015	16	1.00015		45.5	3.42783	15	17.0026	27	2.0003	7	2.51669
PM01	G11	D-Malic acid	3.5	0.500076	-0.5	0.500076		6.75	3.98696	-9.5	2.50038	-4.5	0.500076	4	4.04157
PM01	G12	L-Malic acid	10.5	2.50038	-10	26.0039		19.25	10.8272	59	62.0094	0	1.00015	1.33333	4.37175
PM01	H01	Gly-Pro	5	3.00045	-9	2.0003		2.75	7.48749	-14.5	3.50053	-0.5	0.500076	-5.66667	0.666686
PM01	H02	p-Hydroxyphenyl Acetic acid	0	1.00015	-10	2.0003		-10.75	4.23035	-12.5	0.500076	-9	3.00045	-12.3333	0.666686
PM01	H03	m-Hydroxyphenyl Acetic acid	-1.5	0.500076	-8.5	1.50023		-10.75	3.68273	-10.5	0.500076	-8.5	2.50038	-12	2.51669
PM01	H04	Tyramine	1	1.00015	-3	0		-6.75	2.3585	-11.5	1.50023	-2.5	0.500076	-7	1.15473
PM01	H05	D-Psicose	29.5	5.50083	21.5	5.50083		18.75	2.62599	0	10.0015	18	1.00015	16.3333	2.3334
PM01	H06	L-Lyxose	139.5	3.50053	144.5	5.50083		128	11.3284	78	23.0035	136.5	2.50038	125.333	5.92564
PM01	H07	Glucuronamide	37.5	6.50098	35	2.0003		27.25	1.65202	8.5	6.50098	28	1.00015	24.3333	2.96282
PM01	H08	Pyruvic acid	91.5	15.5023	26	6.00091		64.25	3.63719	41.5	20.5031	47	0	41.3333	3.75659
PM01	H09	L-Galactonic acid-g-Lactone	6.5	0.500076	-1	2.0003		-3.5	3.37886	-18	10.0015	-6	0	-4.33333	2.96282
PM01	H10	D-Galacturonic acid	13.5	0.500076	4	1.00015		11	6.0553	-14	10.0015	4	3.00045	6.66667	2.18588
PM01	H11	Phenylethylamine	4.5	1.50023	-1.5	0.500076		-1.25	6.25	-21	7.00106	-1	4.0006	-3.66667	3.17989
PM01	H12	2-Aminoethanol	1.5	5.50083	14.5	2.50038		10.75	8.38028	-2	1.00015	-18.5	2.50038	-3	12.5037
			Rvp		Bj			9b		9a		17c		C
			n=2		n=2			n=4		n=2		n=2		n=3
PM02A	A01	Negative Control	0	0	0	0		0	0	0	0	0	0	0	0
PM02A	A02	Chondroitin Sulfate C	0	0	0	0		0	0	0	0	0	0	0	0
PM02A	A03	a-Cyclodextrin	0	0	0	0		0	0	0	0	0	0	0	0
PM02A	A04	b-Cyclodextrin	0	0	0	0		0	0	0	0	0	0	0	0
PM02A	A05	g-Cyclodextrin	0	0	0	0		0	0	0	0	0	0	0	0
PM02A	A06	Dextrin	0	0	0	0		0	0	0	0	0	0	0	0
PM02A	A07	Gelatin	0	0	0	0		0	0	0	0	0	0	0	0
PM02A	A08	Glycogen	0	0	0	0		0	0	0	0	0	0	0	0
PM02A	A09	Inulin	0	0	0	0		0	0	0	0	0	0	0	0
PM02A	A10	Laminarin	0	0	0	0		0	0	0	0	0	0	0	0
PM02A	A11	Mannan	0	0	0	0		0	0	-2.5	2.50038	0	0	0	0
PM02A	A12	Pectin	-1.5	1.50023	6.5	4.50068		-1	1.35401	-19.5	1.50023	5	5.00076	-0.333333	0.333343
PM02A	B01	N-Acetyl-D-Galactosamine	0	0	0	0		0	0	0	0	0	0	1.33333	1.33337
PM02A	B02	N-Acetyl-Neuraminic acid	0	0	0	0		0	0	0	0	0	0	0	0
PM02A	B03	b-D-Allose	0	0	0	0		0	0	0	0	0	0	0	0
PM02A	B04	Amygdalin	0	0	0	0		0	0	0	0	0	0	0	0
PM02A	B05	D-Arabinose	62.5	4.50068	64.5	14.5022		63.5	8.23104	21.5	21.5032	62.5	0.500076	50.3333	4.33346
PM02A	B06	D-Arabitol	0	0	0	0		0	0	0	0	0	0	0	0
PM02A	B07	L-Arabitol	0	0	0	0		-3	3	0	0	0	0	0	0
PM02A	B08	Arbutin	0	0	0	0		0	0	0	0	0	0	0	0
PM02A	B09	2-Deoxy-D-Ribose	122.5	5.50083	98.5	4.50068		98.75	11.884	66	45.0068	125	5.00076	109	4.00012
PM02A	B10	i-Erythritol	0	0	0	0		-1.5	1.5	0	0	0	0	0	0
PM02A	B11	D-Fucose	0	0	0	0		0	0	-0.5	0.500076	0	0	0	0
PM02A	B12	3-O-b-D-Galactopyranosyl-D-Arabinose	1	1.00015	38	9.00136		11	8.544	0	0	5	5.00076	0	0
PM02A	C01	Gentiobiose	0	0	16.5	4.50068		8	5.55278	9	8.00121	0.5	0.500076	5	4.04157
PM02A	C02	L-Glucose	0	0	0	0		0	0	0	0	0	0	0	0
PM02A	C03	D-Lactitol	0	0	0	0		0	0	0	0	0	0	0	0
PM02A	C04	D-Melezitose	0	0	0	0		0	0	0	0	0	0	0	0
PM02A	C05	Maltitol	0	0	1	1.00015		0	0	0	0	0	0	0	0
PM02A	C06	a-Methyl-D-Glucoside	0	0	0	0		0	0	0	0	0	0	0	0
PM02A	C07	b-Methyl-D-Galactoside	0	0	0	0		0	0	0	0	0	0	0	0
PM02A	C08	3-Methylglucose	0	0	0	0		0	0	0	0	0	0	0	0
PM02A	C09	b-Methyl-D-Glucuronic acid	0	0	0	0		0	0	0	0	0	0	0	0
PM02A	C10	a-Methyl-D-Mannoside	0	0	0	0		0	0	0	0	0	0	0	0
PM02A	C11	b-Methyl-D-Xyloside	0	0	0	0		0	0	0	0	0	0	0	0
PM02A	C12	Palatinose	5.5	5.50083	25	12.0018		21.75	9.50767	-8.5	8.50128	10.5	4.50068	4.66667	0.881943
PM02A	D01	D-Raffinose	0	0	0	0		0	0	0	0	0	0	5.66667	5.66683
PM02A	D02	Salicin	0	0	0	0		0	0	0	0	0	0	0	0
PM02A	D03	Sedoheptulosan	0	0	0	0		0	0	0	0	0	0	0	0
PM02A	D04	L-Sorbose	0	0	0	0		0	0	0	0	0	0	0	0
PM02A	D05	Stachyose	0	0	0	0		0	0	0	0	0	0	0	0
PM02A	D06	D-Tagatose	9	1.00015	44	22.0033		34	5.81664	5.5	5.50083	15	3.00045	14.3333	2.3334
PM02A	D07	Turanose	0	0	3.5	3.50053		0	0	0	0	0	0	0	0
PM02A	D08	Xylitol	0	0	0	0		0	0	0	0	0	0	0	0
PM02A	D09	N-Acetyl-D-Glucosaminitol	0	0	0	0		1.25	1.25	0.5	0.500076	0	0	0	0
PM02A	D10	g-Amino-N-Butyric acid	0	0	0	0		0	0	0	0	0	0	0	0
PM02A	D11	d-Amino Valeric acid	0	0	0	0		0	0	0	0	0	0	0	0
PM02A	D12	Butyric acid	33.5	1.50023	65.5	19.5029		138.25	4.13068	114	20.003	90	12.0018	121.667	12.4547
PM02A	E01	Capric acid	0	0	-8.5	4.50068		-8.5	8.5	-12	4.0006	0	0	0	0
PM02A	E02	Caproic acid	27	11.0017	141.5	16.5025		31.5	12.8744	46.5	2.50038	23	6.00091	157	3.51199
PM02A	E03	Citraconic acid	0	0	0	0		0	0	0	0	0	0	0	0
PM02A	E04	Citramalic acid	0	0	0	0		0	0	0	0	0	0	0	0
PM02A	E05	D-Glucosamine	111.5	8.50128	131	9.00136		106.5	12.3051	61	41.0062	122.5	1.50023	111	4.04157
PM02A	E06	2-Hydroxybenzoic acid	0	0	0	0		0	0	0	0	0	0	0	0
PM02A	E07	4-Hydroxybenzoic acid	0	0	0	0		0	0	0	0	0	0	0	0
PM02A	E08	b-Hydroxybutyric acid	0	0	0	0		0	0	0	0	0	0	0	0
PM02A	E09	g-Hydroxybutyric acid	0	0	0	0		0	0	0	0	0	0	0	0
PM02A	E10	a-Keto-Valeric acid	0	0	0	0		-9	9	-21.5	21.5032	5	5.00076	0	0
PM02A	E11	Itaconic acid	0	0	0	0		0	0	0	0	0	0	0	0
PM02A	E12	5-Keto-D-Gluconic acid	107	8.00121	104	24.0036		104	2.51661	68	23.0035	112.5	7.50113	99.6667	0.666686
PM02A	F01	D-Lactic acid Methyl Ester	0	0	0	0		0	0	0	0	0	0	0	0
PM02A	F02	Malonic acid	0	0	0	0		0	0	0	0	0	0	0	0
PM02A	F03	Melibionic acid	0	0	0	0		0	0	0	0	0	0	0	0
PM02A	F04	Oxalic acid	0	0	0	0		0	0	0	0	0	0	0	0
PM02A	F05	Oxalomalic acid	41	7.00106	69.5	12.5019		59	3.39116	49	30.0045	41.5	3.50053	43.6667	4.80754
PM02A	F06	Quinic acid	0	0	0	0		0	0	0	0	0	0	0	0
PM02A	F07	D-Ribono-1,4-Lactone	0	0	0	0		0	0	0	0	0	0	0	0
PM02A	F08	Sebacic acid	0	0	0	0		0	0	0	0	0	0	0	0
PM02A	F09	Sorbic acid	44.5	3.50053	89.5	15.5023		59.5	8.34166	26.5	26.504	59	1.00015	50.6667	5.20699
PM02A	F10	Succinamic acid	0	0	0	0		0	0	0	0	0	0	0	0
PM02A	F11	D-Tartaric acid	0	0	0	0		0	0	0	0	0	0	0	0
PM02A	F12	L-Tartaric acid	0	0	0	0		0	0	0	0	0	0	0	0
PM02A	G01	Acetamide	0	0	0	0		0	0	0	0	0	0	0	0
PM02A	G02	L-Alaninamide	0	0	0	0		0	0	0	0	0	0	0	0
PM02A	G03	N-Acetyl-L-Glutamic acid	0	0	0	0		0	0	0	0	0	0	0	0
PM02A	G04	L-Arginine	0	0	0	0		0	0	0	0	0	0	0	0
PM02A	G05	Glycine	0	0	0	0		0	0	0	0	0	0	0	0
PM02A	G06	L-Histidine	0	0	0	0		0	0	0	0	0	0	0	0
PM02A	G07	L-Homoserine	0	0	0	0		0	0	0	0	0	0	0	0
PM02A	G08	Hydroxy-L-Proline	0	0	0	0		0	0	0	0	0	0	0	0
PM02A	G09	L-Isoleucine	0	0	0	0		0	0	0	0	0	0	0	0
PM02A	G10	L-Leucine	0	0	0	0		0	0	0	0	0	0	0	0
PM02A	G11	L-Lysine	0	0	0	0		0	0	0	0	0	0	0	0
PM02A	G12	L-Methionine	0	0	0	0		0	0	0	0	0	0	-1.66667	1.66672
PM02A	H01	L-Ornithine	0	0	0	0		0	0	0	0	0	0	0	0
PM02A	H02	L-Phenylalanine	0	0	0	0		0	0	0	0	0	0	0	0
PM02A	H03	L-Pyroglutamic acid	0	0	0	0		0	0	0	0	0	0	0	0
PM02A	H04	L-Valine	0	0	0	0		0	0	0	0	0	0	0	0
PM02A	H05	D,L-Carnitine	0	0	0	0		0	0	0	0	0	0	0	0
PM02A	H06	sec-Butylamine	0	0	0	0		0	0	0	0	0	0	0	0
PM02A	H07	D,L-Octopamine	0	0	0	0		0	0	0	0	0	0	0	0
PM02A	H08	Putrescine	0	0	0	0		0	0	0	0	0	0	0	0
PM02A	H09	Dihydroxyacetone	125.5	2.50038	145	1.00015		119.5	9.13327	80.5	31.5048	139	13.002	136	0.577367
PM02A	H10	2,3-Butanediol	0	0	0	0		0	0	0	0	0	0	0	0
PM02A	H11	2,3-Butanedione	0	0	21.5	3.50053		1.5	1.5	0	0	0.5	0.500076	5.33333	5.33349
PM02A	H12	3-Hydroxy-2-butanone	0	0	0	0		6.5	6.5	0	0	0	0	0	0
			Rvp		Bj			9b		9a		17c		35a
			n=2		no data			n=4		n=2		n=2		n=3
PM03B	A01	Negative Control	0	0				0	0	0	0	0	0	0	0
PM03B	A02	Ammonia	-2.5	2.50038				2.25	1.31498	0	0	3	3.00045	1.66667	1.66672
PM03B	A03	Nitrite	0	0				4.25	2.46221	8.5	3.50053	0	0	4.66667	2.60349
PM03B	A04	Nitrate	0	0				0	0	0	0	0	0	0	0
PM03B	A05	Urea	0	0				0	0	0	0	0	0	0	0
PM03B	A06	Biuret	81.5	81.5123				0	0	0	0	0	0	0	0
PM03B	A07	L-Alanine	69.5	0.500076				0	0	0	0	0	0	0	0
PM03B	A08	L-Arginine	0	0				0.75	0.75	2.5	2.50038	0	0	0	0
PM03B	A09	L-Asparagine	57	2.0003				6	3.67423	0	0	13	8.00121	3.33333	2.02765
PM03B	A10	L-Aspartic acid	4.5	3.50053				-2.5	3.88373	2	1.00015	0	0	1.66667	0.666686
PM03B	A11	L-Cysteine	10.5	8.50128				16.75	7.39792	10	0	9.5	2.50038	-1	10.97
PM03B	A12	L-Glutamic acid	141	25.0038				36.75	18.1768	12.5	0.500076	42	2.0003	12.6667	2.84808
PM03B	B01	L-Glutamine	33	7.00106				23.5	16.2711	0.5	0.500076	43	4.0006	12.3333	11.3484
PM03B	B02	Glycine	6.5	3.50053				3.75	3.94493	0	0	1	1.00015	-3.33333	4.37175
PM03B	B03	L-Histidine	0	0				0	0	0	0	0	0	-2.33333	2.3334
PM03B	B04	L-Isoleucine	0	0				0	0	0	0	0	0	0	0
PM03B	B05	L-Leucine	0	0				0	0	0	0	0	0	0	0
PM03B	B06	L-Lysine	0	0				0	0	0	0	0	0	0	0
PM03B	B07	L-Methionine	0	0				0	0	0	0	0	0	-3	3.00009
PM03B	B08	L-Phenylalanine	0	0				-4.25	4.25	0	0	0	0	-5	5.00015
PM03B	B09	L-Proline	0	0				53.25	58.0106	0	0	0	0	-1.33333	1.33337
PM03B	B10	L-Serine	21	13.002				14	14.0712	0	0	23.5	0.500076	-1	9.00026
PM03B	B11	L-Threonine	-6	6.00091				-1.75	3.47311	4	2.0003	0	0	0	0
PM03B	B12	L-Tryptophan	-3	2.0003				4	1.87083	4	3.00045	-4	3.00045	-0.333333	6.33352
PM03B	C01	L-Tyrosine	-60.5	4.50068				-40.75	17.637	-30	2.0003	-39	1.00015	-35.3333	4.91045
PM03B	C02	L-Valine	0.5	0.500076				0	0	0	0	0	0	-1.66667	2.72853
PM03B	C03	D-Alanine	5.5	2.50038				0	0	0	0	0	0	0	0
PM03B	C04	D-Asparagine	2	2.0003				0.75	0.75	0	0	1	1.00015	0.666667	0.666686
PM03B	C05	D-Aspartic acid	0	0				0	0	0	0	0	0	0	0
PM03B	C06	D-Glutamic acid	0	0				0	0	0	0	0	0	0	0
PM03B	C07	D-Lysine	0	0				0	0	0	0	0	0	-0.666667	2.18588
PM03B	C08	D-Serine	42	11.0017				18.5	11.1243	0	0	15	0	16	10.5833
PM03B	C09	D-Valine	0	0				-2	2	0	0	0	0	-1.33333	1.33337
PM03B	C10	L-Citrulline	0	0				-4.75	4.75	0	0	0	0	-4	4.00012
PM03B	C11	L-Homoserine	87	87.0131				4.75	5.08879	0	0	4	4.0006	-0.333333	1.20189
PM03B	C12	L-Ornithine	5.5	6.50098				7	4.45346	-1	2.0003	10	4.0006	1	0
PM03B	D01	N-Acetyl-L-Glutamic acid	1.5	5.50083				4	2.79881	1	1.00015	5.5	0.500076	2.33333	2.3334
PM03B	D02	N-Phthaloyl-L-Glutamic acid	4	4.0006				0	0	0	0	0	0	-3.33333	3.33343
PM03B	D03	L-Pyroglutamic acid	0	0				0	0	0	0	0	0	0	0
PM03B	D04	Hydroxylamine	0	0				0	0	0	0	0	0	0	0
PM03B	D05	Methylamine	0	0				0	0	0	0	0	0	0	0
PM03B	D06	N-Amylamine	0	0				0	0	0	0	0	0	0	0
PM03B	D07	N-Butylamine	0	0				-0.75	0.75	0	0	0	0	0	0
PM03B	D08	Ethylamine	0	0				0	0	0	0	0	0	-1.33333	1.33337
PM03B	D09	Ethanolamine	0	0				-3.5	3.5	0	0	0	0	-4.33333	4.33346
PM03B	D10	Ethylenediamine	86	81.0122				4.75	2.92617	0	0	11.5	0.500076	-1.33333	9.87168
PM03B	D11	Putrescine	0	0				-2.5	2.84312	1	1.00015	0	0	0	0
PM03B	D12	Agmatine	-3	9.00136				-5.25	6.34265	4	1.00015	-2.5	1.50023	-3.66667	2.84808
PM03B	E01	Histamine	0	6.00091				-0.25	0.629153	1	2.0003	1	3.00045	-2	2.08173
PM03B	E02	b-Phenylethylamine	0	0				0	0	0	0	0	0	-4	4.00012
PM03B	E03	Tyramine	0	0				0	0	0	0	0	0	-2	2.00006
PM03B	E04	Acetamide	0	0				0	0	0	0	0	0	0	0
PM03B	E05	Formamide	0	0				0	0	0	0	0	0	0	0
PM03B	E06	Glucuronamide	2	2.0003				2	1.58114	0	0	98.5	91.5138	6.33333	3.28305
PM03B	E07	DL-Lactamide	0	0				-1.25	1.25	0	0	0	0	0	0
PM03B	E08	D-Glucosamine	14	4.0006				19.75	11.4191	0	0	47.5	11.5017	17.3333	8.96935
PM03B	E09	D-Galactosamine	72.5	9.50143				31.5	20.9861	0	0	90	5.00076	46.6667	24.593
PM03B	E10	D-Mannosamine	110	19.0029				50.5	29.5649	-57.5	57.5087	127	1.00015	74.6667	37.6191
PM03B	E11	N-Acetyl-D-Glucosamine	0	0				-0.25	0.25	0	0	0	0	-1.33333	1.33337
PM03B	E12	N-Acetyl-D-Galactosamine	-3.5	3.50053				-1	2.04124	0.5	2.50038	-2	1.00015	-3	1.7321
PM03B	F01	N-Acetyl-D-Mannosamine	-1.5	5.50083				0.25	3.14576	2	2.0003	-1	1.00015	-4	3.60566
PM03B	F02	Adenine	-2	0				-3.75	2.39357	-2	0	-6	2.0003	-10.6667	3.4802
PM03B	F03	Adenosine	0	0				-2	2	0	0	1	1.00015	-5.33333	4.84209
PM03B	F04	Cytidine	0	0				-1	1	0	0	0	0	-2.66667	2.66674
PM03B	F05	Cytosine	0	0				-1.25	2.3585	0	0	0	0	-2	2.00006
PM03B	F06	Guanine	8	12.0018				-2.75	2.136	0	0	27.5	0.500076	4.33333	10.398
PM03B	F07	Guanosine	-28	4.0006				-18.5	6.23832	-23	3.00045	-22.5	5.50083	-33.6667	7.62329
PM03B	F08	Thymine	0	0				-0.25	2.46221	0	0	-3	3.00045	-4	6.11028
PM03B	F09	Thymidine	0	0				0	0	0	0	0	0	-5.66667	5.66683
PM03B	F10	Uracil	0	0				-1	1	0	0	0	0	0	0
PM03B	F11	Uridine	-5	4.0006				-0.5	0.866025	0	1.00015	-5.5	5.50083	-2	2.64583
PM03B	F12	Inosine	-4.5	4.50068				3.75	2.65754	4	5.00076	-1.5	2.50038	-3.33333	1.76389
PM03B	G01	Xanthine	-17.5	49.5075				-7.5	20.3245	10.5	0.500076	8.5	5.50083	7.33333	2.60349
PM03B	G02	Xanthosine	29.5	36.5055				-6	3.89444	-1	1.00015	-3	1.00015	-8.66667	7.6886
PM03B	G03	Uric acid	5.5	9.50143				-2	15.346	-15.5	13.502	27	6.00091	4.33333	14.17
PM03B	G04	Alloxan	115.5	20.5031				60	22.0378	25.5	0.500076	114.5	2.50038	74.3333	36.6859
PM03B	G05	Allantoin	37	1.00015				18.25	10.3632	-1	0	44	0	20	23.0079
PM03B	G06	Parabanic acid	5.5	5.50083				0.25	4.69707	0.5	0.500076	1	1.00015	-9	9.00026
PM03B	G07	DL-a-Amino-N-Butyric acid	1	1.00015				-2.75	2.75	0	0	0	0	-4	7.50577
PM03B	G08	g-Amino-N-Butyric acid	-3	3.00045				-2.25	2.25	0	0	0	0	70.3333	80.5429
PM03B	G09	e-Amino-N-Caproic acid	-5.5	5.50083				0	0	1	1.00015	0	0	-4.33333	4.33346
PM03B	G10	DL-a-Amino-Caprylic acid	1.5	0.500076				3.5	4.57347	-4.5	9.50143	88	93.014	4.66667	6.74145
PM03B	G11	d-Amino-N-Valeric acid	-10	9.00136				2.5	3.1225	3.5	1.50023	-3	4.0006	1.66667	0.881943
PM03B	G12	a-Amino-N-Valeric acid	-2	6.00091				5.75	4.02854	0.5	15.5023	1.5	1.50023	5.33333	2.3334
PM03B	H01	Ala-Asp	-1	12.0018				4	4.60072	1	2.0003	3	1.00015	-0.666667	0.881943
PM03B	H02	Ala-Gln	-4	2.0003				7.5	3.61709	0.5	1.50023	1.5	0.500076	-0.666667	2.3334
PM03B	H03	Ala-Glu	1.5	7.50113				6.25	3.59108	1.5	0.500076	3	2.0003	1.33333	7.62329
PM03B	H04	Ala-Gly	1	6.00091				2	1.63299	1.5	1.50023	3	0	1.66667	1.66672
PM03B	H05	Ala-His	2.5	3.50053				3.5	2.06155	-0.5	0.500076	0.5	2.50038	2.66667	2.60349
PM03B	H06	Ala-Leu	5.5	2.50038				4.75	1.88746	2	1.00015	6.5	0.500076	4	2.00006
PM03B	H07	Ala-Thr	1.5	4.50068				2	1.87083	0	0	2.5	0.500076	2.33333	1.20189
PM03B	H08	Gly-Asn	1.5	4.50068				3.75	2.136	3	1.00015	2	1.00015	3.33333	2.18588
PM03B	H09	Gly-Gln	4	4.0006				8.75	4.66146	0	3.00045	4.5	0.500076	2	2.08173
PM03B	H10	Gly-Glu	2	2.0003				5	2.64575	3.5	0.500076	3	3.00045	3	1.00003
PM03B	H11	Gly-Met	-8	3.00045				7	3.80789	4	0	4	2.0003	2.66667	1.66672
PM03B	H12	Met-Ala	-1.5	1.50023				18.5	6.23832	20	15.0023	118	109.016	9.33333	5.0444
			Rvp		Bj			9b		9a		17c		35a
			n=2		no data			n=4		n=2		n=2		n=3
PM04A	A01	Negative Control	0	0				0	0	0	0	0	0	0	0
PM04A	A02	Phosphate	0	0				0	0	0	0	0	0	0	0
PM04A	A03	Pyrophosphate	5.5	0.500076				23	13.3354	14	5.00076	11	9.00136	6	4.16345
PM04A	A04	Trimetaphosphate	0	0				0	0	0	0	0	0	0	0
PM04A	A05	Tripolyphosphate	0	0				0	0	0	0	0	0	0	0
PM04A	A06	Triethyl Phosphate	0	0				0	0	0	0	0	0	0	0
PM04A	A07	Hypophosphite	0	0				0	0	0	0	0	0	0	0
PM04A	A08	Adenosine 2`-Monophosphate	0	0				0	0	0	0	0	0	0	0
PM04A	A09	Adenosine 3`-Monophosphate	0	0				0	0	0	0	0	0	0	0
PM04A	A10	Adenosine 5`-Monophosphate	0	0				0	0	0	0	0	0	0	0
PM04A	A11	Adenosine 2`,3`-Cyclic Monophosphate	-0.5	0.500076				0	0	0	0	0	0	0	0
PM04A	A12	Adenosine 3`,5`-Cyclic Monophosphate	0	0				0.25	0.25	0	0	0	0	0	0
PM04A	B01	Thiophosphate	10	10.0015				4.5	2.95804	2.5	2.50038	14	3.00045	22.6667	2.72853
PM04A	B02	Dithiophosphate	0	0				0	0	0	0	5	3.00045	2.66667	0.333343
PM04A	B03	DL-a-Glycerol Phosphate	0	0				0	0	0	0	0	0	0	0
PM04A	B04	b-Glycerol Phosphate	0	0				0	0	0	0	0	0	0	0
PM04A	B05	Carbamyl Phosphate	0	0				0	0	0	0	0	0	0	0
PM04A	B06	D-2-Phospho-Glyceric acid	0	0				0	0	0	0	0	0	0	0
PM04A	B07	D-3-Phospho-Glyceric acid	0	0				0	0	0	0	0	0	0	0
PM04A	B08	Guanosine 2`-Monophosphate	0	0				0	0	0	0	0	0	0	0
PM04A	B09	Guanosine 3`-Monophosphate	0	0				0	0	0	0	0	0	0	0
PM04A	B10	Guanosine 5`-Monophosphate	0	0				0	0	0	0	0	0	0	0
PM04A	B11	Guanosine 2`,3`-Cyclic Monophosphate	0	0				0	0	0	0	0	0	0	0
PM04A	B12	Guanosine 3`,5`-Cyclic Monophosphate	0	0				0.75	0.75	0	0	0	0	0	0
PM04A	C01	Phosphoenol Pyruvate	0	0				1	1	0	0	0	0	0	0
PM04A	C02	Phospho-Glycolic acid	0	0				0	0	0	0	0	0	0	0
PM04A	C03	D-Glucose-1-Phosphate	0	0				0	0	0	0	0	0	0	0
PM04A	C04	D-Glucose-6-Phosphate	0	0				39	39	0	0	0	0	0	0
PM04A	C05	2-Deoxy-D-Glucose 6-Phosphate	0	0				0	0	0	0	0	0	0	0
PM04A	C06	D-Glucosamine-6-Phosphate	0	0				0	0	0	0	0	0	0	0
PM04A	C07	6-Phospho-Gluconic acid	0	0				0	0	0	0	0	0	0	0
PM04A	C08	Cytidine 2`-Monophosphate	0	0				0	0	0	0	0	0	0	0
PM04A	C09	Cytidine 3`-Monophosphate	0	0				0	0	0	0	0	0	0	0
PM04A	C10	Cytidine 5`-Monophosphate	0	0				0	0	0	0	0	0	0	0
PM04A	C11	Cytidine 2`,3`-Cyclic Monophosphate	0	0				0	0	0	0	0	0	0	0
PM04A	C12	Cytidine 3`,5`-Cyclic Monophosphate	65.5	65.5099				0	0	0	0	0	0	0	0
PM04A	D01	D-Mannose-1-Phosphate	0	0				0	0	0	0	0	0	0	0
PM04A	D02	D-Mannose-6-Phosphate	0	0				0	0	0	0	0	0	0	0
PM04A	D03	Cysteamine-S-Phosphate	0	0				0	0	6	6.00091	0	0	1.66667	1.66672
PM04A	D04	Phospho-L-Arginine	0	0				0	0	0	0	0	0	0	0
PM04A	D05	O-Phospho-D-Serine	0	0				0	0	0	0	0	0	0	0
PM04A	D06	O-Phospho-L-Serine	0	0				0	0	0	0	0	0	0	0
PM04A	D07	O-Phospho-L-Threonine	0	0				0	0	0	0	0	0	0	0
PM04A	D08	Uridine 2`-Monophosphate	0	0				0	0	0	0	0	0	0	0
PM04A	D09	Uridine 3`-Monophosphate	0	0				0	0	0	0	0	0	-4.66667	4.6668
PM04A	D10	Uridine 5`-Monophosphate	0	0				0	0	38	38.0057	0	0	0	0
PM04A	D11	Uridine 2`,3`-Cyclic Monophosphate	0	0				0	0	0	0	0	0	0	0
PM04A	D12	Uridine 3`,5`-Cyclic Monophosphate	0	0				0	0	0	0	0	0	0	0
PM04A	E01	O-Phospho-D-Tyrosine	0	0				0	0	0	0	0	0	0	0
PM04A	E02	O-Phospho-L-Tyrosine	0	0				0	0	0	0	0	0	0	0
PM04A	E03	Phosphocreatine	0	0				0	0	0	0	0	0	0	0
PM04A	E04	Phosphoryl Choline	0	0				0	0	0	0	0	0	0	0
PM04A	E05	O-Phosphoryl-Ethanolamine	0	0				0	0	0	0	0	0	0	0
PM04A	E06	Phosphono Acetic acid	0	0				0	0	0	0	0	0	0	0
PM04A	E07	2-Aminoethyl Phosphonic acid	0	0				0	0	52	52.0079	0	0	0	0
PM04A	E08	Methylene Diphosphonic acid	0	0				0.5	0.5	0	0	0	0	1.33333	1.33337
PM04A	E09	Thymidine 3`-Monophosphate	0	0				0	0	0	0	0	0	0	0
PM04A	E10	Thymidine 5`-Monophosphate	0	0				0	0	0	0	0	0	0	0
PM04A	E11	Inositol Hexaphosphate	7.5	7.50113				0	0	0	0	0	0	0	0
PM04A	E12	Thymidine 3`,5`-Cyclic Monophosphate	0	0				0	0	0	0	0	0	0	0
PM04A	F01	Negative Control	0	0				0	0	0	0	0	0	0	0
PM04A	F02	Sulfate	-1	0				-1	1.08012	5.5	1.50023	-1.5	0.500076	0	3.05514
PM04A	F03	Thiosulfate	0	0				0	0	3.5	3.50053	1.5	1.50023	10	7.50577
PM04A	F04	Tetrathionate	0	0				39.5	39.5	2.5	2.50038	0	0	0	0
PM04A	F05	Thiophosphate	0	0				0	0	5	2.0003	0	0	1.66667	0.666686
PM04A	F06	Dithiophosphate	0	0				0	0	1	1.00015	0	0	2	2.00006
PM04A	F07	L-Cysteine	0	0				0	0	0	0	0	0	0	0
PM04A	F08	D-Cysteine	-0.5	0.500076				1.75	1.03078	4	4.0006	-0.5	0.500076	-0.333333	0.333343
PM04A	F09	Cys-Gly	-3.5	3.50053				0	0	0	0	0	0	0	0
PM04A	F10	L-Cysteic acid	0	0				-0.5	0.5	0	0	0	0	0	0
PM04A	F11	Cysteamine	1.5	1.50023				0	0	0	0	0	0	-0.333333	0.333343
PM04A	F12	L-Cysteine Sulfinic acid	-4.5	0.500076				3.25	2.49583	-27.5	25.5039	5	3.00045	-2.33333	1.85598
PM04A	G01	N-Acetyl-L-Cysteine	-2.5	4.50068				0.75	2.59406	13	12.0018	2.5	6.50098	2.33333	2.02765
PM04A	G02	S-Methyl-L-Cysteine	0	0				0	0	0	0	-0.5	0.500076	0	0
PM04A	G03	Cystathionine	0	0				0	0	0	0	0	0	0	0
PM04A	G04	Lanthionine	0	0				0	0	0	0	0	0	0	0
PM04A	G05	Glutathione	0	0				0	0	65.5	65.5099	0	0	0	0
PM04A	G06	DL-Ethionine	3	3.00045				0	0	0	0	0	0	0	0
PM04A	G07	L-Methionine	0	0				0	0	-1.5	1.50023	0	0	0	0
PM04A	G08	D-Methionine	0	0				0	0	0	0	0	0	0	0
PM04A	G09	Gly-Met	0	0				0	0	0	0	0	0	0	0
PM04A	G10	N-Acetyl-D,L-Methionine	36	36.0054				0	0	0	0	0	0	-1.33333	1.33337
PM04A	G11	L-Methionine Sulfoxide	0	0				0	0	0	0	0	0	-2.66667	2.66674
PM04A	G12	L-Methionine Sulfone	-8	4.0006				-1.75	3.11916	-12.5	2.50038	-2	4.0006	-4.33333	3.4802
PM04A	H01	L-Djenkolic acid	-4	2.0003				-2	0.912871	-2	2.0003	-3.5	2.50038	-3.66667	2.72853
PM04A	H02	Thiourea	-1.5	1.50023				0	0	2	2.0003	-4	3.00045	-1.33333	1.20189
PM04A	H03	1-Thio-b-D-Glucose	0	0				0	0	0	0	0	0	0	0
PM04A	H04	DL-Lipoamide	94	89.0134				6.75	3.27554	15	4.0006	1.5	5.50083	6.33333	2.3334
PM04A	H05	Taurocholic acid	-1	1.00015				-0.75	0.75	0	0	-5	2.0003	0	0
PM04A	H06	Taurine	0	0				0	0	0	0	0	0	0	0
PM04A	H07	Hypotaurine	0	0				0	0	2	2.0003	0	0	0	0
PM04A	H08	p-Aminobenzene Sulfonic acid	0	0				0	0	0	0	0	0	0	0
PM04A	H09	Butane Sulfonic acid	0	0				0	0	0	0	0	0	0	0
PM04A	H10	2-Hydroxyethane Sulfonic acid	-2.5	2.50038				-0.5	1.25831	-6	3.00045	-2	0	-4	4.00012
PM04A	H11	Methane Sulfonic acid	-1.5	1.50023				1.25	1.25	-1.5	1.50023	0.5	0.500076	-6.66667	6.66686
PM04A	H12	Tetramethylene Sulfone	69	76.0115				3	3.24037	-0.5	2.50038	3.5	2.50038	-3	4.16345
PM05	A01	Negative Control
PM05	A02	Positive Control
PM05	A03	L-Alanine
PM05	A04	L-Arginine
PM05	A05	L-Asparagine	CAS 70-47-3	Nutritional supplement
PM05	A06	L-Aspartic acid	CAS 3792-50-5	Nutritional supplement
PM05	A07	L-Cysteine	CAS 7048-04-6	Nutritional supplement
PM05	A08	L-Glutamic acid	CAS 6106-04-3	Nutritional supplement
PM05	A09	Adenosine 3`,5`-Cyclic Monophosphate	CAS 37839-81-9	Nutritional supplement
PM05	A10	Adenine	CAS 6055-72-7	Nutritional supplement
PM05	A11	Adenosine	CAS 58-61-7	Nutritional supplement
PM05	A12	2`-Deoxyadenosine	CAS 16373-93-6	Nutritional supplement
PM05	B01	L-Glutamine	CAS 56-85-9	Nutritional supplement
PM05	B02	Glycine	CAS 56-40-6	Nutritional supplement
PM05	B03	L-Histidine	CAS 5934-29-2	Nutritional supplement
PM05	B04	L-Isoleucine	CAS 73-32-5	Nutritional supplement
PM05	B05	L-Leucine	CAS 61-90-5	Nutritional supplement
PM05	B06	L-Lysine	CAS 657-27-2	Nutritional supplement
PM05	B07	L-Methionine	CAS 63-68-3	Nutritional supplement
PM05	B08	L-Phenylalanine	CAS 63-91-2	Nutritional supplement
PM05	B09	Guanosine 3`,5`-Cyclic Monophosphate	CAS 40732-48-7	Nutritional supplement
PM05	B10	Guanine	CAS 10333-92-3	Nutritional supplement
PM05	B11	Guanosine	CAS 118-00-3	Nutritional supplement
PM05	B12	2`-Deoxyguanosine	CAS 961-07-9	Nutritional supplement
PM05	C01	L-Proline	CAS 147-85-3	Nutritional supplement
PM05	C02	L-Serine	CAS 56-45-1	Nutritional supplement
PM05	C03	L-Threonine	CAS 72-19-5	Nutritional supplement
PM05	C04	L-Tryptophan	CAS 73-22-3	Nutritional supplement
PM05	C05	L-Tyrosine	CAS 60-18-4	Nutritional supplement
PM05	C06	L-Valine	CAS 72-18-4	Nutritional supplement
PM05	C07	L-Isoleucine + L-Valine		Nutritional supplement
PM05	C08	Hydroxy-L-Proline	CAS 51-35-4	Nutritional supplement
PM05	C09	(5) 4-Amino-Imidazole-4(5)-Carboxamide	CAS 72-40-2	Nutritional supplement
PM05	C10	Hypoxanthine	CAS 68-94-0	Nutritional supplement
PM05	C11	Inosine	CAS 58-63-9	Nutritional supplement
PM05	C12	2`-Deoxyinosine	CAS 890-38-0	Nutritional supplement
PM05	D01	L-Ornithine	CAS 3184-13-2	Nutritional supplement
PM05	D02	L-Citrulline	CAS 372-75-8	Nutritional supplement
PM05	D03	Chorismic acid	CAS 617-12-9	Nutritional supplement
PM05	D04	(-)Shikimic acid	CAS 138-59-0	Nutritional supplement
PM05	D05	L-Homoserine Lactone	CAS 2185-02-6	Nutritional supplement
PM05	D06	D-Alanine	CAS 338-69-2	Nutritional supplement
PM05	D07	D-Aspartic acid	CAS 1783-96-6	Nutritional supplement
PM05	D08	D-Glutamic acid	CAS 6893-26-1	Nutritional supplement
PM05	D09	DL-Diamino-a,e-Pimelic acid	CAS 2577-62-0	Nutritional supplement
PM05	D10	Cytosine	CAS 71-30-7	Nutritional supplement
PM05	D11	Cytidine	CAS 6018-48-0	Nutritional supplement
PM05	D12	2`-Deoxycytidine	CAS 951-77-9	Nutritional supplement
PM05	E01	Putrescine	CAS 333-93-7	Nutritional supplement
PM05	E02	Spermidine	CAS 334-50-9	Nutritional supplement
PM05	E03	Spermine	CAS 306-67-2	Nutritional supplement
PM05	E04	Pyridoxine	CAS 58-56-0	Nutritional supplement
PM05	E05	Pyridoxal	CAS 65-22-5	Nutritional supplement
PM05	E06	Pyridoxamine	CAS 524-36-7	Nutritional supplement
PM05	E07	b-Alanine	CAS 107-95-9	Nutritional supplement
PM05	E08	D-Pantothenic acid	CAS 137-08-6	Nutritional supplement
PM05	E09	Orotic acid	CAS 154-85-8	Nutritional supplement
PM05	E10	Uracil	CAS 66-22-8	Nutritional supplement
PM05	E11	Uridine	CAS 58-96-8	Nutritional supplement
PM05	E12	2`-Deoxyuridine	CAS 951-78-0	Nutritional supplement
PM05	F01	Quinolinic acid	CAS 89-00-9	Nutritional supplement
PM05	F02	Nicotinic acid	CAS 59-67-6	Nutritional supplement
PM05	F03	Nicotinamide	CAS 98-92-0	Nutritional supplement
PM05	F04	b-Nicotinamide Adenine Dinucleotide	CAS 53-84-9	Nutritional supplement
PM05	F05	d-Amino-levulinic acid	CAS 627-95-2	Nutritional supplement
PM05	F06	Hematin	CAS 15489-90-4	Nutritional supplement
PM05	F07	Deferoxamine	CAS 138-14-7	Nutritional supplement
PM05	F08	a-D-Glucose	CAS 50-99-7	Nutritional supplement
PM05	F09	N-Acetyl-D-Glucosamine	CAS 7512-17-6	Nutritional supplement
PM05	F10	Thymine	CAS 65-71-4	Nutritional supplement
PM05	F11	Glutathione	CAS 70-18-8	Nutritional supplement
PM05	F12	Thymidine	CAS 50-89-5	Nutritional supplement
PM05	G01	Oxaloacetic acid	CAS 328-42-7	Nutritional supplement
PM05	G02	D-Biotin	CAS 58-85-5	Nutritional supplement
PM05	G03	Cyanocobalamin	CAS 68-19-9	Nutritional supplement
PM05	G04	p-Amino-Benzoic acid	CAS 555-06-6	Nutritional supplement
PM05	G05	Folic acid	CAS 59-30-3	Nutritional supplement
PM05	G06	Inosine + Thiamine		Nutritional supplement
PM05	G07	Thiamine	CAS 67-03-8	Nutritional supplement
PM05	G08	Thiamine Pyrophosphate	CAS 154-87-0	Nutritional supplement
PM05	G09	Riboflavin	CAS 83-88-5	Nutritional supplement
PM05	G10	Pyrrolo-Quinoline Quinone	CAS 72909-34-3	Nutritional supplement
PM05	G11	Menadione	CAS 57414-02-5	Nutritional supplement
PM05	G12	m-Inositol	CAS 87-89-8	Nutritional supplement
PM05	H01	Butyric acid	CAS 156-54-7	Nutritional supplement
PM05	H02	a-Hydroxybutyric acid	CAS 19054-57-0	Nutritional supplement
PM05	H03	a-Ketobutyric acid	CAS 2013-26-5	Nutritional supplement
PM05	H04	Caprylic acid	CAS 1984-06-1	Nutritional supplement
PM05	H05	DL-Thioctic acid	CAS 1077-28-7	Nutritional supplement
PM05	H06	DL-Mevalonic acid Lactone	CAS 674-26-0	Nutritional supplement
PM05	H07	DL-Carnitine	CAS 461-05-2	Nutritional supplement
PM05	H08	Choline	CAS 77-91-8	Nutritional supplement
PM05	H09	Tween 20	CAS 9005-64-5	Nutritional supplement
PM05	H10	Tween 40	CAS 9005-66-7	Nutritional supplement
PM05	H11	Tween 60	CAS 9005-67-8	Nutritional supplement
PM05	H12	Tween 80	CAS 9005-65-6	Nutritional supplement
PM06	A01	Negative Control		N-Source, Negative control
PM06	A02	L-Glutamine	CAS 56-85-9	N-Source, amino acid
PM06	A03	Ala-Ala	CAS 1948-31-8	N-Source, peptide
PM06	A04	Ala-Arg	CAS 16709-12-9	N-Source, peptide
PM06	A05	Ala-Asn	CAS 31796-57-3	N-Source, peptide
PM06	A06	Ala-Glu	CAS 13187-90-1	N-Source, peptide
PM06	A07	Ala-Gly	CAS 687-69-4	N-Source, peptide
PM06	A08	Ala-His	CAS 3253-17-6	N-Source, peptide
PM06	A09	Ala-Leu	CAS 3303-34-2	N-Source, peptide
PM06	A10	Ala-Lys	CAS 68973-27-3	N-Source, peptide
PM06	A11	Ala-Phe	CAS 3061-90-3	N-Source, peptide
PM06	A12	Ala-Pro	CAS 13485-59-1	N-Source, peptide
PM06	B01	Ala-Ser	CAS 3303-41-1	N-Source, peptide
PM06	B02	Ala-Thr	CAS 24032-50-6	N-Source, peptide
PM06	B03	Ala-Trp	CAS 16305-75-2	N-Source, peptide
PM06	B04	Ala-Tyr	CAS 3061-88-9	N-Source, peptide
PM06	B05	Arg-Ala	CAS 40968-45-4	N-Source, peptide
PM06	B06	Arg-Arg	CAS 15483-27-9	N-Source, peptide
PM06	B07	Arg-Asp	CAS 15706-88-4	N-Source, peptide
PM06	B08	Arg-Gln	CAS 2483-17-2	N-Source, peptide
PM06	B09	Arg-Glu	CAS 15706-89-5	N-Source, peptide
PM06	B10	Arg-Ile	CAS 62632-70-6	N-Source, peptide
PM06	B11	Arg-Leu	CAS 1188-24-5	N-Source, peptide
PM06	B12	Arg-Lys	CAS 40968-46-5	N-Source, peptide
PM06	C01	Arg-Met		N-Source, peptide
PM06	C02	Arg-Phe	CAS 2047-13-4	N-Source, peptide
PM06	C03	Arg-Ser	CAS 70921-62-9	N-Source, peptide
PM06	C04	Arg-Trp	CAS 25615-38-7	N-Source, peptide
PM06	C05	Arg-Tyr	CAS 74863-12-0	N-Source, peptide
PM06	C06	Arg-Val	CAS 2896-20-0+D558	N-Source, peptide
PM06	C07	Asn-Glu	CAS 20917-58-2	N-Source, peptide
PM06	C08	Asn-Val	CAS 145314-87-0	N-Source, peptide
PM06	C09	Asp-Asp	CAS 58471-53-7	N-Source, peptide
PM06	C10	Asp-Glu	CAS 6157-06-8	N-Source, peptide
PM06	C11	Asp-Leu	CAS 3062-14-4	N-Source, peptide
PM06	C12	Asp-Lys	CAS 5891-51-0	N-Source, peptide
PM06	D01	Asp-Phe	CAS 13433-09-5	N-Source, peptide
PM06	D02	Asp-Trp	CAS 71835-79-5	N-Source, peptide
PM06	D03	Asp-Val	CAS 13433-04-0	N-Source, peptide
PM06	D04	Cys-Gly	CAS 19246-18-5	N-Source, peptide
PM06	D05	Gln-Gln	CAS 54419-93-1	N-Source, peptide
PM06	D06	Gln-Gly	CAS 2650-65-9	N-Source, peptide
PM06	D07	Glu-Asp	CAS 3918-84-1	N-Source, peptide
PM06	D08	Glu-Glu	CAS 3929-61-1	N-Source, peptide
PM06	D09	Glu-Gly	CAS 13716-89-7	N-Source, peptide
PM06	D10	Glu-Ser	CAS 5875-38-7	N-Source, peptide
PM06	D11	Glu-Trp	CAS 38101-59-6	N-Source, peptide
PM06	D12	Glu-Tyr	CAS 3422-39-7	N-Source, peptide
PM06	E01	Glu-Val	CAS 5879-06-1	N-Source, peptide
PM06	E02	Gly-Ala	CAS 3695-73-6	N-Source, peptide
PM06	E03	Gly-Arg	CAS 18635-55-7	N-Source, peptide
PM06	E04	Gly-Cys	CAS 57281-78-4	N-Source, peptide
PM06	E05	Gly-Gly	CAS 556-50-3	N-Source, peptide
PM06	E06	Gly-His	CAS 2489-13-6	N-Source, peptide
PM06	E07	Gly-Leu	CAS 869-19-2	N-Source, peptide
PM06	E08	Gly-Lys	CAS 31461-63-9	N-Source, peptide
PM06	E09	Gly-Met	CAS 554-94-9	N-Source, peptide
PM06	E10	Gly-Phe	CAS 3321-03-7	N-Source, peptide
PM06	E11	Gly-Pro	CAS 704-15-4	N-Source, peptide
PM06	E12	Gly-Ser	CAS 7361-43-5	N-Source, peptide
PM06	F01	Gly-Thr	CAS 7093-70-1	N-Source, peptide
PM06	F02	Gly-Trp	CAS 2390-74-1	N-Source, peptide
PM06	F03	Gly-Tyr	CAS 658-79-7	N-Source, peptide
PM06	F04	Gly-Val	CAS 1963-21-9	N-Source, peptide
PM06	F05	His-Asp	CAS 41658-60-0	N-Source, peptide
PM06	F06	His-Gly	CAS 2578-58-7	N-Source, peptide
PM06	F07	His-Leu	CAS 7763-65-7	N-Source, peptide
PM06	F08	His-Lys	CAS 151151-29-0	N-Source, peptide
PM06	F09	His-Met	CAS 2488-11-1	N-Source, peptide
PM06	F10	His-Pro	CAS 658-79-7	N-Source, peptide
PM06	F11	His-Ser	CAS 21438-60-8	N-Source, peptide
PM06	F12	His-Trp	CAS 23403-90-9	N-Source, peptide
PM06	G01	His-Tyr	CAS 35979-00-1	N-Source, peptide
PM06	G02	His-Val	CAS 76019-15-3	N-Source, peptide
PM06	G03	Ile-Ala	CAS 24787-73-3	N-Source, peptide
PM06	G04	Ile-Arg	CAS 55715-01-0	N-Source, peptide
PM06	G05	Ile-Gln		N-Source, peptide
PM06	G06	Ile-Gly	CAS 868-28-0	N-Source, peptide
PM06	G07	Ile-His	CAS 97284-12-3	N-Source, peptide
PM06	G08	Ile-Ile	CAS 42537-99-5	N-Source, peptide
PM06	G09	Ile-Met	CAS 42384-14-5	N-Source, peptide
PM06	G10	Ile-Phe	CAS 22951-98-0	N-Source, peptide
PM06	G11	Ile-Pro	CAS 37462-92-3	N-Source, peptide
PM06	G12	Ile-Ser	CAS 6403-14-1	N-Source, peptide
PM06	H01	Ile-Trp	CAS 13589-06-5	N-Source, peptide
PM06	H02	Ile-Tyr	CAS 38579-21-4	N-Source, peptide
PM06	H03	Ile-Val	CAS 41017-96-3	N-Source, peptide
PM06	H04	Leu-Ala	CAS 7298-84-2	N-Source, peptide
PM06	H05	Leu-Arg	CAS 26607-15-8+D617	N-Source, peptide
PM06	H06	Leu-Asp	CAS 32949-40-9	N-Source, peptide
PM06	H07	Leu-Glu	CAS 16364-31-1	N-Source, peptide
PM06	H08	Leu-Gly	CAS 686-50-0	N-Source, peptide
PM06	H09	Leu-Ile	CAS 36077-41-5	N-Source, peptide
PM06	H10	Leu-Leu	CAS 3303-31-9	N-Source, peptide
PM06	H11	Leu-Met	CAS 36077-39-1	N-Source, peptide
PM06	H12	Leu-Phe	CAS 3063-05-6	N-Source, peptide
PM07	A01	Negative Control		N-Source, Negative control
PM07	A02	L-Glutamine	CAS 56-85-9	N-Source, amino acid
PM07	A03	Leu-Ser	CAS 6209-12-7	N-Source, peptide
PM07	A04	Leu-Trp	CAS 5156-22-9	N-Source, peptide
PM07	A05	Leu-Val	CAS 13588-95-9	N-Source, peptide
PM07	A06	Lys-Ala	CAS 17043-71-9	N-Source, peptide
PM07	A07	Lys-Arg	CAS 29586-66-1	N-Source, peptide
PM07	A08	Lys-Glu	CAS 45234-02-4	N-Source, peptide
PM07	A09	Lys-Ile	CAS 20556-13-2	N-Source, peptide
PM07	A10	Lys-Leu	CAS 7369-79-1	N-Source, peptide
PM07	A11	Lys-Lys	CAS 13184-13-9	N-Source, peptide
PM07	A12	Lys-Phe	CAS 4078-58-4	N-Source, peptide
PM07	B01	Lys-Pro	CAS 52766-27-5	N-Source, peptide
PM07	B02	Lys-Ser	CAS 275366-32-0	N-Source, peptide
PM07	B03	Lys-Thr	CAS 97791-84-9	N-Source, peptide
PM07	B04	Lys-Trp	CAS 50674-18-5	N-Source, peptide
PM07	B05	Lys-Tyr	CAS 35978-98-4	N-Source, peptide
PM07	B06	Lys-Val	CAS 20556-11-0	N-Source, peptide
PM07	B07	Met-Arg	CAS 60461-10-1	N-Source, peptide
PM07	B08	Met-Asp	CAS 14595-65-4	N-Source, peptide
PM07	B09	Met-Gln	CAS 36261-62-8	N-Source, peptide
PM07	B10	Met-Glu	CAS 14517-44-3	N-Source, peptide
PM07	B11	Met-Gly	CAS 14486-03-4	N-Source, peptide
PM07	B12	Met-His	CAS 14486-12-5	N-Source, peptide
PM07	C01	Met-Ile	CAS 40883-17-8	N-Source, peptide
PM07	C02	Met-Leu	CAS 14486-16-9	N-Source, peptide
PM07	C03	Met-Lys	CAS 45214-88-8+D651	N-Source, peptide
PM07	C04	Met-Met	CAS 7349-78-2	N-Source, peptide
PM07	C05	Met-Phe	CAS 14492-14-9	N-Source, peptide
PM07	C06	Met-Pro	CAS 142702-34-9	N-Source, peptide
PM07	C07	Met-Trp	CAS 60535-02-6	N-Source, peptide
PM07	C08	Met-Val	CAS 14486-13-6	N-Source, peptide
PM07	C09	Phe-Ala	CAS 3918-87-4	N-Source, peptide
PM07	C10	Phe-Gly	CAS 721-90-4	N-Source, peptide
PM07	C11	Phe-Ile	CAS 22951-94-6	N-Source, peptide
PM07	C12	Phe-Phe	CAS 2577-40-4	N-Source, peptide
PM07	D01	Phe-Pro	CAS 7669-65-0	N-Source, peptide
PM07	D02	Phe-Ser	CAS 16053-39-7	N-Source, peptide
PM07	D03	Phe-Trp	CAS 24587-41-5	N-Source, peptide
PM07	D04	Pro-Ala	CAS 6422-36-2	N-Source, peptide
PM07	D05	Pro-Asp	CAS 85227-98-1	N-Source, peptide
PM07	D06	Pro-Gln	CAS 18668-08-1	N-Source, peptide
PM07	D07	Pro-Gly	CAS 2578-57-6	N-Source, peptide
PM07	D08	Pro-Hyp	CAS 18684-24-7	N-Source, peptide
PM07	D09	Pro-Leu	CAS 52899-07-7	N-Source, peptide
PM07	D10	Pro-Phe	CAS 13589-02-1	N-Source, peptide
PM07	D11	Pro-Pro	CAS 76932-06-4	N-Source, peptide
PM07	D12	Pro-Tyr	CAS 19786-36-8	N-Source, peptide
PM07	E01	Ser-Ala	CAS 6403-17-4	N-Source, peptide
PM07	E02	Ser-Gly	CAS 687-63-8	N-Source, peptide
PM07	E03	Ser-His	CAS 67726-09-4	N-Source, peptide
PM07	E04	Ser-Leu	CAS 6665-16-3	N-Source, peptide
PM07	E05	Ser-Met	CAS 3227-09-6	N-Source, peptide
PM07	E06	Ser-Phe	CAS 16875-28-8	N-Source, peptide
PM07	E07	Ser-Pro	CAS 23827-93-2	N-Source, peptide
PM07	E08	Ser-Ser	CAS 6620-95-7	N-Source, peptide
PM07	E09	Ser-Tyr	CAS 21435-27-8	N-Source, peptide
PM07	E10	Ser-Val	CAS 51782-06-0	N-Source, peptide
PM07	E11	Thr-Ala	CAS 56217-50-6	N-Source, peptide
PM07	E12	Thr-Arg	CAS 13448-26-5	N-Source, peptide
PM07	F01	Thr-Glu	CAS 54532-73-9	N-Source, peptide
PM07	F02	Thr-Gly	CAS 686-44-2	N-Source, peptide
PM07	F03	Thr-Leu	CAS 50299-12-2	N-Source, peptide
PM07	F04	Thr-Met	CAS 90729-28-5	N-Source, peptide
PM07	F05	Thr-Pro	CAS 281670-51-7	N-Source, peptide
PM07	F06	Trp-Ala	CAS 24046-71-7	N-Source, peptide
PM07	F07	Trp-Arg	CAS 88831-09-8	N-Source, peptide
PM07	F08	Trp-Asp	CAS 71835-78-4	N-Source, peptide
PM07	F09	Trp-Glu	CAS 36099-95-3	N-Source, peptide
PM07	F10	Trp-Gly	CAS 7360-09-0	N-Source, peptide
PM07	F11	Trp-Leu	CAS 13123-35-8	N-Source, peptide
PM07	F12	Trp-Lys	CAS 51790-14-8	N-Source, peptide
PM07	G01	Trp-Phe	CAS 6686-02-8	N-Source, peptide
PM07	G02	Trp-Ser	CAS 133101-40-3	N-Source, peptide
PM07	G03	Trp-Trp	CAS 20696-60-0	N-Source, peptide
PM07	G04	Trp-Tyr	CAS 19653-76-0	N-Source, peptide
PM07	G05	Tyr-Ala	CAS 730-08-5	N-Source, peptide
PM07	G06	Tyr-Gln	CAS 28252-40-6	N-Source, peptide
PM07	G07	Tyr-Glu	CAS 2545-89-3	N-Source, peptide
PM07	G08	Tyr-Gly	CAS 673-08-5	N-Source, peptide
PM07	G09	Tyr-His	CAS 3788-44-1	N-Source, peptide
PM07	G10	Tyr-Leu	CAS 17355-10-1	N-Source, peptide
PM07	G11	Tyr-Lys	CAS 54925-88-1	N-Source, peptide
PM07	G12	Tyr-Phe	CAS 17355-11-2	N-Source, peptide
PM07	H01	Tyr-Trp	CAS 60815-41-0	N-Source, peptide
PM07	H02	Tyr-Tyr	CAS 1050-28-8	N-Source, peptide
PM07	H03	Val-Arg	CAS 37682-75-0	N-Source, peptide
PM07	H04	Val-Asn	CAS 66170-00-1	N-Source, peptide
PM07	H05	Val-Asp	CAS 20556-16-5	N-Source, peptide
PM07	H06	Val-Gly	CAS 686-43-1	N-Source, peptide
PM07	H07	Val-His	CAS 13589-07-6	N-Source, peptide
PM07	H08	Val-Ile	CAS 20556-14-3	N-Source, peptide
PM07	H09	Val-Leu	CAS 95977-55-2	N-Source, peptide
PM07	H10	Val-Tyr	CAS 3061-91-4	N-Source, peptide
PM07	H11	Val-Val	CAS 3918-94-3	N-Source, peptide
PM07	H12	g-Glu-Gly	CAS 1948-29-4	N-Source, peptide
PM08	A01	Negative Control		N-Source, Negative control
PM08	A02	L-Glutamine	CAS 56-85-9	N-Source, amino acid
PM08	A03	Ala-Asp	CAS 20727-65-5	N-Source, peptide
PM08	A04	Ala-Gln	CAS 39537-23-0	N-Source, peptide
PM08	A05	Ala-Ile	CAS 29727-65-9	N-Source, peptide
PM08	A06	Ala-Met	CAS 14486-05-6	N-Source, peptide
PM08	A07	Ala-Val	CAS 3303-45-5	N-Source, peptide
PM08	A08	Asp-Ala	CAS 13433-02-8	N-Source, peptide
PM08	A09	Asp-Gln	CAS 13433-13-1	N-Source, peptide
PM08	A10	Asp-Gly	CAS 3790-51-0	N-Source, peptide
PM08	A11	Glu-Ala	CAS 21064-18-6	N-Source, peptide
PM08	A12	Gly-Asn	CAS 1999-33-3	N-Source, peptide
PM08	B01	Gly-Asp	CAS 4685-12-5	N-Source, peptide
PM08	B02	Gly-Ile	CAS 19461-38-2	N-Source, peptide
PM08	B03	His-Ala	CAS 16874-75-2	N-Source, peptide
PM08	B04	His-Glu	CAS 53634-28-9	N-Source, peptide
PM08	B05	His-His	CAS 306-14-9	N-Source, peptide
PM08	B06	Ile-Asn	CAS 59652-59-4	N-Source, peptide
PM08	B07	Ile-Leu	CAS 26462-22-6	N-Source, peptide
PM08	B08	Leu-Asn	CAS 14608-81-2	N-Source, peptide
PM08	B09	Leu-His	CAS 38062-72-5	N-Source, peptide
PM08	B10	Leu-Pro	CAS 87178-63-0	N-Source, peptide
PM08	B11	Leu-Tyr	CAS 968-21-8	N-Source, peptide
PM08	B12	Lys-Asp	CAS 20556-18-7	N-Source, peptide
PM08	C01	Lys-Gly	CAS 40719-58-2	N-Source, peptide
PM08	C02	Lys-Met	CAS 97729-52-7	N-Source, peptide
PM08	C03	Met-Thr	CAS 40883-16-7	N-Source, peptide
PM08	C04	Met-Tyr	CAS 13589-04-3	N-Source, peptide
PM08	C05	Phe-Asp	CAS 22828-05-3	N-Source, peptide
PM08	C06	Phe-Glu	CAS 3617-45-6	N-Source, peptide
PM08	C07	Gln-Glu	CAS 88830-90-4	N-Source, peptide
PM08	C08	Phe-Met	CAS 15080-84-9	N-Source, peptide
PM08	C09	Phe-Tyr	CAS 17355-18-9	N-Source, peptide
PM08	C10	Phe-Val	CAS 3918-90-9	N-Source, peptide
PM08	C11	Pro-Arg	CAS 2418-74-8	N-Source, peptide
PM08	C12	Pro-Asn	CAS 107856-82-6	N-Source, peptide
PM08	D01	Pro-Glu	CAS 67644-00-2	N-Source, peptide
PM08	D02	Pro-lle	CAS 51926-51-3	N-Source, peptide
PM08	D03	Pro-Lys	CAS 71227-70-8+D759	N-Source, peptide
PM08	D04	Pro-Ser	CAS 76932-06-4	N-Source, peptide
PM08	D05	Pro-Trp	CAS 35310-39-5	N-Source, peptide
PM08	D06	Pro-Val	CAS 52899-09-9	N-Source, peptide
PM08	D07	Ser-Asn	CAS 81466-41-3	N-Source, peptide
PM08	D08	Ser-Asp	CAS 2543-31-9	N-Source, peptide
PM08	D09	Ser-Gln	CAS 94421-66-6	N-Source, peptide
PM08	D10	Ser-Glu	CAS 6403-16-3	N-Source, peptide
PM08	D11	Thr-Asp	CAS 108320-97-4	N-Source, peptide
PM08	D12	Thr-Gln	CAS 96337-79-0	N-Source, peptide
PM08	E01	Thr-Phe	CAS 16875-27-7	N-Source, peptide
PM08	E02	Thr-Ser	CAS 61043-86-5	N-Source, peptide
PM08	E03	Trp-Val	CAS 24613-12-5	N-Source, peptide
PM08	E04	Tyr-Ile	CAS 40829-32-1	N-Source, peptide
PM08	E05	Tyr-Val	CAS 17355-09-8	N-Source, peptide
PM08	E06	Val-Ala	CAS 27493-61-4	N-Source, peptide
PM08	E07	Val-Gln	CAS 42854-54-6	N-Source, peptide
PM08	E08	Val-Glu	CAS 3062-07-5	N-Source, peptide
PM08	E09	Val-Lys	CAS 22677-62-9+D777	N-Source, peptide
PM08	E10	Val-Met	CAS 14486-09-0	N-Source, peptide
PM08	E11	Val-Phe	CAS 3918-92-1	N-Source, peptide
PM08	E12	Val-Pro	CAS 105931-64-4	N-Source, peptide
PM08	F01	Val-Ser	CAS 13588-94-8	N-Source, peptide
PM08	F02	b-Ala-Ala	CAS 34322-87-7	N-Source, peptide
PM08	F03	b-Ala-Gly	CAS 2672-88-0	N-Source, peptide
PM08	F04	b-Ala-His	CAS 305-84-0	N-Source, peptide
PM08	F05	Met-b-Ala	CAS 17136-27-5	N-Source, peptide
PM08	F06	b-Ala-Phe	CAS 17136-28-6	N-Source, peptide
PM08	F07	D-Ala-D-Ala	CAS 923-16-0	N-Source, peptide
PM08	F08	D-Ala-Gly	CAS 3997-90-8	N-Source, peptide
PM08	F09	D-Ala-Leu	CAS 67113-60-4	N-Source, peptide
PM08	F10	D-Leu-D-Leu	CAS 38689-30-4	N-Source, peptide
PM08	F11	D-Leu-Gly	CAS 997-05-7	N-Source, peptide
PM08	F12	D-Leu-Tyr	CAS 3303-29-5	N-Source, peptide
PM08	G01	g-Glu-Gly	CAS 1948-29-4	N-Source, peptide
PM08	G02	g-D-Glu-Gly	CAS 6729-55-1	N-Source, peptide
PM08	G03	Gly-D-Ala	CAS 691-81-6	N-Source, peptide
PM08	G04	Gly-D-Asp	CAS 17343-03-2	N-Source, peptide
PM08	G05	Gly-D-Ser	CAS 82660-87-5	N-Source, peptide
PM08	G06	Gly-D-Thr	CAS 7361-42-4	N-Source, peptide
PM08	G07	Gly-D-Val	CAS 10521-49-0	N-Source, peptide
PM08	G08	Leu-b-Ala	CAS 30806-09-8	N-Source, peptide
PM08	G09	Leu-D-Leu	CAS 17665-02-0	N-Source, peptide
PM08	G10	Phe-b-Ala	CAS 54745-27-6	N-Source, peptide
PM08	G11	Ala-Ala-Ala	CAS 5874-90-8	N-Source, peptide
PM08	G12	D-Ala-Gly-Gly	CAS 77286-90-9	N-Source, peptide
PM08	H01	Gly-Gly-Ala	CAS 19729-30-7	N-Source, peptide
PM08	H02	Gly-Gly-D-Leu	CAS 71184-74-2	N-Source, peptide
PM08	H03	Gly-Gly-Gly	CAS 556-33-2	N-Source, peptide
PM08	H04	Gly-Gly-Ile	CAS 17355-10-1	N-Source, peptide
PM08	H05	Gly-Gly-Leu	CAS 14857-82-0	N-Source, peptide
PM08	H06	Gly-Gly-Phe	CAS 6234-26-0	N-Source, peptide
PM08	H07	Val-Tyr-Val	CAS 17355-22-5	N-Source, peptide
PM08	H08	Gly-Phe-Phe	CAS 13116-21-7	N-Source, peptide
PM08	H09	Leu-Gly-Gly	CAS 1187-50-4	N-Source, peptide
PM08	H10	Leu-Leu-Leu	CAS 10329-75-6	N-Source, peptide
PM08	H11	Phe-Gly-Gly	CAS 23576-42-3	N-Source, peptide
PM08	H12	Tyr-Gly-Gly	CAS 21778-69-8	N-Source, peptide
PM09	A01	1% NaCl	CAS 7647-14-5	osmotic sensitivity, NaCl
PM09	A02	2% NaCl	CAS 7647-14-5	osmotic sensitivity, NaCl
PM09	A03	3% NaCl	CAS 7647-14-5	osmotic sensitivity, NaCl
PM09	A04	4% NaCl	CAS 7647-14-5	osmotic sensitivity, NaCl
PM09	A05	5% NaCl	CAS 7647-14-5	osmotic sensitivity, NaCl
PM09	A06	5.5% NaCl	CAS 7647-14-5	osmotic sensitivity, NaCl
PM09	A07	6% NaCl	CAS 7647-14-5	osmotic sensitivity, NaCl
PM09	A08	6.5% NaCl	CAS 7647-14-5	osmotic sensitivity, NaCl
PM09	A09	7% NaCl	CAS 7647-14-5	osmotic sensitivity, NaCl
PM09	A10	8% NaCl	CAS 7647-14-5	osmotic sensitivity, NaCl
PM09	A11	9% NaCl	CAS 7647-14-5	osmotic sensitivity, NaCl
PM09	A12	10% NaCl	CAS 7647-14-5	osmotic sensitivity, NaCl
PM09	B01	6% NaCl	CAS 7647-14-5	osmotic sensitivity, NaCl control
PM09	B02	6% NaCl + Betaine	CAS 107-43-7	osmolyte, betaine
PM09	B03	6% NaCl + NN Dimethyl Glycine	CAS 1118-68-9	osmolyte, dimethylglycine
PM09	B04	6% NaCl + Sarcosine	CAS 107-97-1	osmolyte, sarcosine
PM09	B05	6% NaCl + Dimethyl Sulphonyl Propionate	CAS	osmolyte, dimethyl sulphonyl propionate
PM09	B06	6% NaCl + MOPS	CAS	osmolyte, MOPS
PM09	B07	6% NaCl + Ectoine	CAS	osmolyte, ectoine
PM09	B08	6% NaCl + Choline	CAS 77-91-8	osmolyte, choline
PM09	B09	6% NaCl + Phosphorylcholine	CAS 4826-71-5	osmolyte, phosphorylcholine
PM09	B10	6% NaCl + Creatine	CAS 57-00-1	osmolyte, creatine
PM09	B11	6% NaCl + Creatinine	CAS 19230-81-0	osmolyte, creatinine
PM09	B12	6% NaCl + L-Carnitine	CAS 44985-71-9	osmolyte, carnitine
PM09	C01	6% NaCl + KCl	CAS 7447-40-7	osmolyte, KCl
PM09	C02	6% NaCl + L-Proline	CAS 147-85-3	osmolyte, proline
PM09	C03	6% NaCl + N-Acetyl-L-Glutamine	CAS	osmolyte, acetyl glutamine
PM09	C04	6% NaCl + b-Glutamic acid	CAS	osmolyte, b-glutamate
PM09	C05	6% NaCl + g-Amino-N-Butyric acid	CAS	osmolyte, g-amino butyric acid
PM09	C06	6% NaCl + Glutathione	CAS 70-18-8	osmolyte, glutathione
PM09	C07	6% NaCl + Glycerol	CAS 56-81-5	osmolyte, glycerol
PM09	C08	6% NaCl + Trehalose	CAS 99-20-7	osmolyte, trehalose
PM09	C09	6% NaCl + Trimethylamine-N-Oxide	CAS 1184-78-7	osmolyte, trimethylamine-N-oxide
PM09	C10	6% NaCl + Trimethylamine	CAS 75-50-3	osmolyte, trimethylamine
PM09	C11	6% NaCl + Octopine	CAS	osmolyte, octopine
PM09	C12	6% NaCl + Trigonelline	CAS 535-83-1	osmolyte, trigonelline
PM09	D01	3% Potassium Chloride	CAS 7447-40-7	osmotic sensitivity, KCl
PM09	D02	4% Potassium chloride	CAS 7447-40-7	osmotic sensitivity, KCl
PM09	D03	5% Potassium Chloride	CAS 7447-40-7	osmotic sensitivity, KCl
PM09	D04	6% Potassium chloride	CAS 7447-40-7	osmotic sensitivity, KCl
PM09	D05	2% Sodium Sulfate	CAS 7757-82-6	osmotic sensitivity, Na2SO4
PM09	D06	3% Sodium Sulfate	CAS 7757-82-6	osmotic sensitivity, Na2SO4
PM09	D07	4% Sodium Sulfate	CAS 7757-82-6	osmotic sensitivity, Na2SO4
PM09	D08	5% Sodium Sulfate	CAS 7757-82-6	osmotic sensitivity, Na2SO4
PM09	D09	5% Ethylene Glycol	CAS 107-21-1	osmotic sensitivity, ethylene glycol
PM09	D10	10% Ethylene Glycol	CAS 107-21-1	osmotic sensitivity, ethylene glycol
PM09	D11	15% Ethylene Glycol	CAS 107-21-1	osmotic sensitivity, ethylene glycol
PM09	D12	20% Ethylene Glycol	CAS 107-21-1	osmotic sensitivity, ethylene glycol
PM09	E01	1% Sodium Formate	CAS 141-53-7	osmotic sensitivity, sodium formate
PM09	E02	2% Sodium Formate	CAS 141-53-7	osmotic sensitivity, sodium formate
PM09	E03	3% Sodium Formate	CAS 141-53-7	osmotic sensitivity, sodium formate
PM09	E04	4% Sodium Formate	CAS 141-53-7	osmotic sensitivity, sodium formate
PM09	E05	5% Sodium Formate	CAS 141-53-7	osmotic sensitivity, sodium formate
PM09	E06	6% Sodium Formate	CAS 141-53-7	osmotic sensitivity, sodium formate
PM09	E07	2% Urea	CAS 57-13-6	osmotic sensitivity, urea
PM09	E08	3% Urea	CAS 57-13-6	osmotic sensitivity, urea
PM09	E09	4% Urea	CAS 57-13-6	osmotic sensitivity, urea
PM09	E10	5% Urea	CAS 57-13-6	osmotic sensitivity, urea
PM09	E11	6% Urea	CAS 57-13-6	osmotic sensitivity, urea
PM09	E12	7% Urea	CAS 57-13-6	osmotic sensitivity, urea
PM09	F01	1% Sodium Lactate	CAS 72-17-3	osmotic sensitivity, sodium lactate
PM09	F02	2% Sodium Lactate	CAS 72-17-3	osmotic sensitivity, sodium lactate
PM09	F03	3% Sodium Lactate	CAS 72-17-3	osmotic sensitivity, sodium lactate
PM09	F04	4% Sodium Lactate	CAS 72-17-3	osmotic sensitivity, sodium lactate
PM09	F05	5% Sodium Lactate	CAS 72-17-3	osmotic sensitivity, sodium lactate
PM09	F06	6% Sodium Lactate	CAS 72-17-3	osmotic sensitivity, sodium lactate
PM09	F07	7% Sodium Lactate	CAS 72-17-3	osmotic sensitivity, sodium lactate
PM09	F08	8% Sodium Lactate	CAS 72-17-3	osmotic sensitivity, sodium lactate
PM09	F09	9% Sodium Lactate	CAS 72-17-3	osmotic sensitivity, sodium lactate
PM09	F10	10% Sodium Lactate	CAS 72-17-3	osmotic sensitivity, sodium lactate
PM09	F11	11% Sodium Lactate	CAS 72-17-3	osmotic sensitivity, sodium lactate
PM09	F12	12% Sodium Lactate	CAS 72-17-3	osmotic sensitivity, sodium lactate
PM09	G01	20mM Sodium Phosphate pH 7	CAS 7601-54-9	osmotic sensitivity, sodium phosphate
PM09	G02	50mM Sodium Phosphate pH 7	CAS 7601-54-9	osmotic sensitivity, sodium phosphate
PM09	G03	100mM Sodium Phosphate pH 7	CAS 7601-54-9	osmotic sensitivity, sodium phosphate
PM09	G04	200mM Sodium Phosphate pH 7	CAS 7601-54-9	osmotic sensitivity, sodium phosphate
PM09	G05	20mM Sodium Benzoate pH 5.2	CAS 532-32-1	toxicity, benzoate
PM09	G06	50mM Sodium Benzoate pH 5.2	CAS 532-32-1	toxicity, benzoate
PM09	G07	100mM Sodium Benzoate pH 5.2	CAS 532-32-1	toxicity, benzoate
PM09	G08	200mM Sodium Benzoate pH 5.2	CAS 532-32-1	toxicity, benzoate
PM09	G09	10mM Ammonium Sulfate pH 8	CAS 7783-20-2	toxicity, ammonia
PM09	G10	20mM Ammonium Sulfate pH 8	CAS 7783-20-2	toxicity, ammonia
PM09	G11	50mM Ammonium Sulfate pH 8	CAS 7783-20-2	toxicity, ammonia
PM09	G12	100mM Ammonium Sulfate pH 8	CAS 7783-20-2	toxicity, ammonia
PM09	H01	10mM Sodium Nitrate	CAS 7631-99-4	toxicity, nitrate
PM09	H02	20mM Sodium Nitrate	CAS 7631-99-4	toxicity, nitrate
PM09	H03	40mM Sodium Nitrate	CAS 7631-99-4	toxicity, nitrate
PM09	H04	60mM Sodium Nitrate	CAS 7631-99-4	toxicity, nitrate
PM09	H05	80mM Sodium Nitrate	CAS 7631-99-4	toxicity, nitrate
PM09	H06	100mM Sodium Nitrate	CAS 7631-99-4	toxicity, nitrate
PM09	H07	10mM Sodium Nitrite	CAS 7632-00-0	toxicity, nitrite
PM09	H08	20mM Sodium Nitrite	CAS 7632-00-0	toxicity, nitrite
PM09	H09	40mM Sodium Nitrite	CAS 7632-00-0	toxicity, nitrite
PM09	H10	60mM Sodium Nitrite	CAS 7632-00-0	toxicity, nitrite
PM09	H11	80mM Sodium Nitrite	CAS 7632-00-0	toxicity, nitrite
PM09	H12	100mM Sodium Nitrite	CAS 7632-00-0	toxicity, nitrite
PM10	A01	pH 3.5	CAS	pH, growth at 3.5
PM10	A02	pH 4	CAS	pH, growth at 4
PM10	A03	pH 4.5	CAS	pH, growth at 4.5
PM10	A04	pH 5	CAS	pH, growth at 5
PM10	A05	pH 5.5	CAS	pH, growth at 5.5
PM10	A06	pH 6	CAS	pH, growth at 6
PM10	A07	pH 7	CAS	pH, growth at 7
PM10	A08	pH 8	CAS	pH, growth at 8
PM10	A09	pH 8.5	CAS	pH, growth at 8.5
PM10	A10	pH 9	CAS	pH, growth at 9
PM10	A11	pH 9.5	CAS	pH, growth at 9.5
PM10	A12	pH 10	CAS	pH, growth at 10
PM10	B01	pH 4.5	CAS	pH, decarboxylase control
PM10	B02	pH 4.5 + L-Alanine	CAS 56-41-7	pH, decarboxylase
PM10	B03	pH 4.5 + L-Arginine	CAS 1119-34-2	pH, decarboxylase
PM10	B04	pH 4.5 + L-Asparagine	CAS 70-47-3	pH, decarboxylase
PM10	B05	pH 4.5 + L-Aspartic acid	CAS 3792-50-5	pH, decarboxylase
PM10	B06	pH 4.5 + L-Glutamic acid	CAS 1536304	pH, decarboxylase
PM10	B07	pH 4.5 + L-Glutamine	CAS 56-85-9	pH, decarboxylase
PM10	B08	pH 4.5 + Glycine	CAS 56-40-6	pH, decarboxylase
PM10	B09	pH 4.5 + L-Histidine	CAS 5934-29-2	pH, decarboxylase
PM10	B10	pH 4.5 + L-Isoleucine	CAS 73-32-5	pH, decarboxylase
PM10	B11	pH 4.5 + L-Leucine	CAS 61-90-5	pH, decarboxylase
PM10	B12	pH 4.5 + L-Lysine	CAS 657-27-2	pH, decarboxylase
PM10	C01	pH 4.5 + L-Methionine	CAS 63-68-3	pH, decarboxylase
PM10	C02	pH 4.5 + L-Phenylalanine	CAS 63-91-2	pH, decarboxylase
PM10	C03	pH 4.5 + L-Proline	CAS 147-85-3	pH, decarboxylase
PM10	C04	pH 4.5 + L-Serine	CAS 56-45-1	pH, decarboxylase
PM10	C05	pH 4.5 + L-Threonine	CAS 72-19-5	pH, decarboxylase
PM10	C06	pH 4.5 + L-Tryptophan	CAS 73-22-3	pH, decarboxylase
PM10	C07	pH 4.5 + L-Citrulline	CAS 60-18-4	pH, decarboxylase
PM10	C08	pH 4.5 + L-Valine	CAS 72-18-4	pH, decarboxylase
PM10	C09	pH 4.5 + Hydroxy-L-Proline	CAS 51-35-4	pH, decarboxylase
PM10	C10	pH 4.5 + L-Ornithine	CAS 3184-13-2	pH, decarboxylase
PM10	C11	pH 4.5 + L-Homoarginine	CAS 1483-01-8	pH, decarboxylase
PM10	C12	pH 4.5 + L-Homoserine	CAS 672-15-1	pH, decarboxylase
PM10	D01	pH 4.5 + Anthranilic acid	CAS 118-92-3	pH, decarboxylase
PM10	D02	pH 4.5 + L-Norleucine	CAS 327-57-1	pH, decarboxylase
PM10	D03	pH 4.5 + L-Norvaline	CAS 6600-40-4	pH, decarboxylase
PM10	D04	pH 4.5 + a-Amino-N-Butyric acid	CAS 2835-81-6	pH, decarboxylase
PM10	D05	pH 4.5 + p-Aminobenzoate	CAS	pH, decarboxylase
PM10	D06	pH 4.5 + L-Cysteic acid	CAS 23537-25-9	pH, decarboxylase
PM10	D07	pH 4.5 + D-Lysine	CAS 923-27-3	pH, decarboxylase
PM10	D08	pH 4.5 + 5-Hydroxy-L-Lysine	CAS 1190-94-9	pH, decarboxylase
PM10	D09	pH 4.5 + 5-Hydroxy-L-Tryptophan	CAS	pH, decarboxylase
PM10	D10	pH 4.5 + DL-Diamino-a,e-Pimelic acid	CAS 2577-62-0	pH, decarboxylase
PM10	D11	pH 4.5 + Trimethylamine-N-Oxide	CAS 1184-78-7	pH, decarboxylase
PM10	D12	pH 4.5 + Urea	CAS 57-13-6	pH, decarboxylase
PM10	E01	pH 9.5	CAS	pH, deaminase control
PM10	E02	pH 9.5 + L-Alanine	CAS 56-41-7	pH, deaminase
PM10	E03	pH 9.5 + L-Arginine	CAS 1119-34-2	pH, deaminase
PM10	E04	pH 9.5 + L-Asparagine	CAS 70-47-3	pH, deaminase
PM10	E05	pH 9.5 + L-Aspartic acid	CAS 3792-50-5	pH, deaminase
PM10	E06	pH 9.5 + L-Glutamic acid		pH, deaminase
PM10	E07	pH 9.5 + L-Glutamine	CAS 56-85-9	pH, deaminase
PM10	E08	pH 9.5 + Glycine	CAS 56-40-6	pH, deaminase
PM10	E09	pH 9.5 + L-Histidine	CAS 5934-29-2	pH, deaminase
PM10	E10	pH 9.5 + L-Isoleucine	CAS 73-32-5	pH, deaminase
PM10	E11	pH 9.5 + L-Leucine	CAS 61-90-5	pH, deaminase
PM10	E12	pH 9.5 + L-Lysine	CAS 657-27-2	pH, deaminase
PM10	F01	pH 9.5 + L-Methionine	CAS 63-68-3	pH, deaminase
PM10	F02	pH 9.5 + L-Phenylalanine	CAS 63-91-2	pH, deaminase
PM10	F03	pH 9.5 + L-Proline	CAS 147-85-3	pH, deaminase
PM10	F04	pH 9.5 + L-Serine	CAS 56-45-1	pH, deaminase
PM10	F05	pH 9.5 + L-Threonine	CAS 72-19-5	pH, deaminase
PM10	F06	pH 9.5 + L-Tryptophan	CAS 73-22-3	pH, deaminase
PM10	F07	pH 9.5 + L-Tyrosine	CAS 60-18-4	pH, deaminase
PM10	F08	pH 9.5 + L-Valine	CAS 72-18-4	pH, deaminase
PM10	F09	pH 9.5 + Hydroxy-L-Proline	CAS 51-35-4	pH, deaminase
PM10	F10	pH 9.5 + L-Ornithine	CAS 3184-13-2	pH, deaminase
PM10	F11	pH 9.5 + L-Homoarginine	CAS	pH, deaminase
PM10	F12	pH 9.5 + L-Homoserine	CAS 672-15-1	pH, deaminase
PM10	G01	pH 9.5 + Anthranilic acid	CAS 118-92-3	pH, deaminase
PM10	G02	pH 9.5 + L-Norleucine	CAS 327-57-1	pH, deaminase
PM10	G03	pH 9.5 + L-Norvaline	CAS	pH, deaminase
PM10	G04	pH 9.5 + Agmatine	CAS 2482-00-0	pH, deaminase
PM10	G05	pH 9.5 + Cadaverine	CAS 462-94-2	pH, deaminase
PM10	G06	pH 9.5 + Putrescine	CAS 333-93-7	pH, deaminase
PM10	G07	pH 9.5 + Histamine	CAS 56-92-8	pH, deaminase
PM10	G08	pH 9.5 + b-Phenylethylamine	CAS 156-28-5	pH, deaminase
PM10	G09	pH 9.5 + Tyramine	CAS 60-19-5	pH, deaminase
PM10	G10	pH 9.5 + Creatine	CAS 57-00-1	pH, deaminase
PM10	G11	pH 9.5 + Trimethylamine-N-Oxide	CAS 1184-78-7	pH, deaminase
PM10	G12	pH 9.5 + Urea	CAS 57-13-6	pH, deaminase
PM10	H01	X-Caprylate	CAS 129541-42-0	caprylate esterase
PM10	H02	X-a-D-Glucoside	CAS 108789-36-2	a-D-glucosidase
PM10	H03	X-b-D-Glucoside	CAS 15548-60-4	b-D-glucosidase
PM10	H04	X-a-D-Galactoside	CAS 107021-38-5	a-D-galactosidase
PM10	H05	X-b-D-Galactoside	CAS 7240-90-6	b-D-galactosidase
PM10	H06	X-a-D-Glucuronide	CAS	a-D-glucuronidase
PM10	H07	X-b-D-Glucuronide	CAS	b-D-glucuronidase
PM10	H08	X-b-D-Glucosaminide	CAS	b-D-glucosaminidase
PM10	H09	X-b-D-Galactosaminide	CAS	b-D-galactosaminidase
PM10	H10	X-a-D-Mannoside	CAS 125229-64-3	a-D-mannosidase
PM10	H11	X-PO4	CAS 102185-33-1	aryl phosphatase
PM10	H12	X-SO4	CAS 6578-07-0	aryl sulfatase
PM11C	A 01 - 04	Amikacin	CAS 39831-55-5	wall, lactam
PM11C	A 05 - 08	Chlortetracycline	CAS 64-72-2	protein synthesis, 30S ribosomal subunit, tetracycline
PM11C	A 09 - 12	Lincomycin	CAS 859-18-7	protein synthesis, 50S ribosomal subunit, lincosamide
PM11C	B 01 - 04	Amoxicillin	CAS 26787-78-0	wall, lactam
PM11C	B 05 - 08	Cloxacillin	CAS 7081-44-9	wall, lactam
PM11C	B 09 - 12	Lomefloxacin	CAS 98079-51-7	DNA topoisomerase
PM11C	C 01 - 04	Bleomycin	CAS 9041-93-4	DNA damage, oxidation
PM11C	C 05 - 08	Colistin	CAS 1264-72-8	membrane, cyclic peptide
PM11C	C 09 - 12	Minocycline	CAS 13614-98-7	protein synthesis, 30S ribosomal subunit, tetracycline
PM11C	D 01 - 04	Capreomycin	CAS 1405-37-4	protein synthesis
PM11C	D 05 - 08	Demeclocycline	CAS 64-73-3	protein synthesis, 30S ribosomal subunit, tetracycline
PM11C	D 09 - 12	Nafcillin	CAS 7177-50-6	wall, lactam
PM11C	E 01 - 04	Cefazolin	CAS 25953-19-9	wall, cephalosporin
PM11C	E 05 - 08	Enoxacin	CAS 74011-58-8	DNA topoisomerase
PM11C	E 09 - 12	Nalidixic acid	CAS 3374-05-8	DNA topoisomerase
PM11C	F 01 - 04	Chloramphenicol	CAS 56-75-7	protein synthesis, amphenicol
PM11C	F 05 - 08	Erythromycin	CAS 114-07-8	protein synthesis, 50S ribosomal subunit, macrolide
PM11C	F 09 - 12	Neomycin	CAS 1405-10-3	protein synthesis, 30S ribosomal subunit, aminoglycoside
PM11C	G 01 - 04	Ceftriaxone	CAS 104376-79-6	wall, cephalosporin
PM11C	G 05 - 08	Gentamicin	CAS 1405-41-0	protein synthesis, 30S ribosomal subunit, aminoglycoside
PM11C	G 09 - 12	Potassium tellurite	CAS 123333-66-4	toxic anion
PM11C	H 01 - 04	Cephalothin	CAS 58-71-9	wall, cephalosporin
PM11C	H 05 - 08	Kanamycin	CAS 25389-94-0	protein synthesis, 30S ribosomal subunit, aminoglycoside
PM11C	H 09 - 12	Ofloxacin	CAS 82419-36-1	DNA topoisomerase
PM12B	A 01 - 04	Penicillin G	CAS 69-57-8	wall, lactam
PM12B	A 05 - 08	Tetracycline	CAS 64-75-5	protein synthesis, 30S ribosomal subunit, tetracycline
PM12B	A 09 - 12	Carbenicillin	CAS 4800-94-6	wall, lactam
PM12B	B 01 - 04	Oxacillin	CAS 7240-38-2	wall, lactam
PM12B	B 05 - 08	Penimepicycline	CAS 4599-60-4	protein synthesis, 30S ribosomal subunit, tetracycline
PM12B	B 09 - 12	Polymyxin B	CAS 1405-20-5	membrane, cyclic peptide
PM12B	C 01 - 04	Paromomycin	CAS 1263-89-4	protein synthesis, 30S ribosomal subunit, aminoglycoside
PM12B	C 05 - 08	Vancomycin	CAS 1404-93-9	wall
PM12B	C 09 - 12	DL-Serine hydroxamate	CAS 55779-32-3	tRNA synthetase
PM12B	D 01 - 04	Sisomicin	CAS 53179-09-2	protein synthesis, 30S ribosomal subunit, aminoglycoside
PM12B	D 05 - 08	Sulfamethazine	CAS 1981-58-4	folate antagonist, PABA analog
PM12B	D 09 - 12	Novobiocin	CAS 1476-53-5	DNA topoisomerase
PM12B	E 01 - 04	2,4-Diamino-6,7-diisopropylpteridine	CAS 84176-65-8	folate antagonist, vibriostatic agent
PM12B	E 05 - 08	Sulfadiazine	CAS 547-32-0	folate antagonist, PABA analog
PM12B	E 09 - 12	Benzethonium Chloride	CAS 121-54-0	membrane, detergent, cationic
PM12B	F 01 - 04	Tobramycin	CAS 32986-56-4	protein synthesis, 30S ribosomal subunit, aminoglycoside
PM12B	F 05 - 08	Sulfathiazole	CAS 144-74-1	folate antagonist, PABA analog
PM12B	F 09 - 12	5-Fluoroorotic acid	CAS 703-95-7	nucleic acid analog, pyrimidine
PM12B	G 01 - 04	Spectinomycin	CAS 21736-83-4	protein synthesis, 30S ribosomal subunit, aminoglycoside
PM12B	G 05 - 08	Sulfamethoxazole	CAS 723-46-6	folate antagonist, PABA analog
PM12B	G 09 - 12	L-Aspartic-b-hydroxamate	CAS 1955-68-6	tRNA synthetase
PM12B	H 01 - 04	Spiramycin	CAS 8025-81-8	protein synthesis, 50S ribosomal subunit, macrolide
PM12B	H 05 - 08	Rifampicin	CAS 13292-46-1	RNA polymerase
PM12B	H 09 - 12	Dodecyltrimethyl ammonium bromide	CAS 1119-94-4	membrane, detergent, cationic
PM13B	A 01 - 04	Ampicillin, Sodium salt	CAS 69-53-3	DNA intercalator, inhibits RNA synthesis
PM13B	A 05 - 08	Dequalinium chloride	CAS 522-51-0	ion channel inhibitor, K+
PM13B	A 09 - 12	Nickel chloride	CAS 7791-20-0	toxic cation
PM13B	B 01 - 04	Azlocillin	CAS 37091-65-9	wall, lactam
PM13B	B 05 - 08	2,2`-Dipyridyl	CAS 366-18-7	chelator, lipophilic
PM13B	B 09 - 12	Oxolinic acid	CAS 14698-29-4	DNA topoisomerase
PM13B	C 01 - 04	6-Mercaptopurine monohydrate	CAS 6112-76-1	nucleic acid analog, purine
PM13B	C 05 - 08	Doxycycline	CAS 10592-13-9	protein synthesis, 30S ribosomal subunit, tetracycline
PM13B	C 09 - 12	Potassium chromate	CAS 7789-00-6	toxic anion
PM13B	D 01 - 04	Cefuroxime	CAS 55238-63-2	wall, cephalosporin
PM13B	D 05 - 08	5-Fluorouracil	CAS 51-21-8	nucleic acid analog, pyrimidine
PM13B	D 09 - 12	Rolitetracycline	CAS 751-97-3	protein synthesis, 30S ribosomal subunit, tetracycline
PM13B	E 01 - 04	Cytosine-1-beta-D-arabinofuranoside	CAS 147-94-4	nucleic acid analog, pyrimidine
PM13B	E 05 - 08	Geneticin disulfate (G418)	CAS 108321-42-2	protein synthesis, 30S ribosomal subunit, aminoglycoside
PM13B	E 09 - 12	Ruthenium red	CAS 11103-72-3	respiration, mitochondrial Ca++ porter
PM13B	F 01 - 04	Cesium chloride	CAS 7647-17-8	toxic cation
PM13B	F 05 - 08	Glycine HCl	CAS 6000-43-7	wall
PM13B	F 09 - 12	Thallium (I) acetate	CAS 563-68-8	toxic cation
PM13B	G 01 - 04	Cobalt (II) chloride	CAS 7791-13-1	toxic cation
PM13B	G 05 - 08	Manganese chloride	CAS 13446-34-9	toxic cation
PM13B	G 09 - 12	Trifluoperazine	CAS 440-17-5	membrane, phenothiazine, efflux pump inhibitor, anti-psychotic
PM13B	H 01 - 04	Cupric chloride	CAS 10125-13-0	toxic cation
PM13B	H 05 - 08	Moxalactam	CAS 64953-12-4	wall, lactam
PM13B	H 09 - 12	Tylosin	CAS 74610-55-2	protein synthesis, 50S ribosomal subunit, macrolide
PM14A	A 01 - 04	Acriflavine	CAS 8048-52-0	DNA intercalator, inhibits RNA synthesis
PM14A	A 05 - 08	Furaltadone	CAS 3759-92-0	nitro compound, oxidizing agent, DNA damage
PM14A	A 09 - 12	Sanguinarine chloride	CAS 5578-73-4	ATPase, Na+/K+ and Mg++
PM14A	B 01 - 04	9-Aminoacridine	CAS 52417-22-8	DNA intercalator, inhibits RNA synthesis
PM14A	B 05 - 08	Fusaric acid	CAS 536-69-6	chelator, lipophilic
PM14A	B 09 - 12	Sodium Arsenate	CAS 10048-95-0	toxic anion, PO4 analog
PM14A	C 01 - 04	Boric acid	CAS 10043-35-3	toxic anion
PM14A	C 05 - 08	1-Hydroxypyridine-2-thione (pyrithione)	CAS 3811-73-2	biofilm inhibitor, chelator, anti-fungal
PM14A	C 09 - 12	Sodium Cyanate	CAS 917-61-3	toxic anion
PM14A	D 01 - 04	Cadmium chloride	CAS 7790-78-5	toxic cation
PM14A	D 05 - 08	Iodoacetic acid	CAS 305-53-3	oxidizes sulfhydryls
PM14A	D 09 - 12	Sodium Dichromate	CAS 7789-12-0	toxic anion, SO4 analog
PM14A	E 01 - 04	Cefoxitin	CAS 33564-30-6	wall, cephalosporin
PM14A	E 05 - 08	Nitrofurantoin	CAS 67-20-9	nitro compound, oxidizing agent, DNA damage
PM14A	E 09 - 12	Sodium metaborate	CAS 15293-77-3	toxic anion
PM14A	F 01 - 04	Chloramphenicol	CAS 56-75-7	protein synthesis, amphenicol
PM14A	F 05 - 08	Piperacillin	CAS 59703-84-3	wall, lactam
PM14A	F 09 - 12	Sodium metavanadate	CAS 13718-26-8	toxic anion, PO4 analog
PM14A	G 01 - 04	Chelerythrine chloride	CAS 3895-92-9	protein kinase C inhibitor
PM14A	G 05 - 08	Carbenicillin	CAS 4800-94-6	wall, lactam
PM14A	G 09 - 12	Sodium Nitrite	CAS 7632-00-0	toxic anion
PM14A	H 01 - 04	Ethylene Glycol-bis(b-Aminoethyl ether)-NNN`N`-Tetraacetic Acid	CAS 13368-13-3	chelator, Ca++
PM14A	H 05 - 08	Promethazine	CAS 58-33-3	membrane, phenothiazine, efflux pump inhibitor, anti-psychotic
PM14A	H 09 - 12	Sodium orthovanadate	CAS 13721-39-6	toxic anion, PO4 analog
PM15B	A 01 - 04	Procaine	CAS 51-05-8	wall, cephalosporin
PM15B	A 05 - 08	Guanidine hydrochloride	CAS 50-01-1	membrane, chaotropic agent
PM15B	A 09 - 12	Cefmetazole	CAS 56796-39-5	wall, cephalosporin
PM15B	B 01 - 04	D-Cycloserine	CAS 68-41-7	wall
PM15B	B 05 - 08	EDTA	CAS 6381-92-6	chelator, hydrophilic
PM15B	B 09 - 12	5,7-Dichloro-8-hydroxyquinaldine	CAS 72-80-0	chelator, lipophilic
PM15B	C 01 - 04	5,7-Dichloro-8-hydroxyquinoline	CAS 773-76-2	chelator, lipophilic
PM15B	C 05 - 08	Fusidic acid, sodium salt	CAS 751-94-0	protein synthesis, elongation factor
PM15B	C 09 - 12	1,10-Phenanthroline Monohydrate	CAS 5144-89-8	chelator, lipophilic
PM15B	D 01 - 04	Phleomycin	CAS 11006-33-0	DNA damage, oxidation
PM15B	D 05 - 08	Domiphen bromide	CAS 538-71-6	membrane, detergent, cationic, fungicide
PM15B	D 09 - 12	Nordihydroguaiaretic acid	CAS 500-38-9	lipoxygenase, fungicide
PM15B	E 01 - 04	Alexidine	CAS 22573-93-9	membrane, electron transport, biguanide
PM15B	E 05 - 08	5-Nitro-2-furaldehyde semicarbazone (Nitrofurazone)	CAS 59-87-0	nitro compound, oxidizing agent, DNA damage
PM15B	E 09 - 12	Methyl viologen	CAS 1910-42-5	oxidizing agent
PM15B	F 01 - 04	3,4-Dimethoxybenzyl alcohol	CAS 93-03-8	oxidizing agent, free radical-peroxidase substrate
PM15B	F 05 - 08	Oleandomycin, phosphate salt	CAS 7060-74-4	protein synthesis, 50S ribosomal subunit, macrolide
PM15B	F 09 - 12	Puromycin	CAS 58-58-2	protein synthesis, 30S ribosomal subunit, premature chanin termination
PM15B	G 01 - 04	Carbonyl-cyanide m-chlorophenylhydrazone (CCCP)	CAS 555-60-2	respiration, ionophore, H+
PM15B	G 05 - 08	Sodium Azide	CAS 26628-22-8	respiration, uncoupler
PM15B	G 09 - 12	Menadione, sodium bisulfite	CAS 57414-02-5	respiration, uncoupler
PM15B	H 01 - 04	2-Nitroimidazole	CAS 527-73-1	nitro compound, oxidizing agent, ribonucleotide DP reductase inhibitor
PM15B	H 05 - 08	Hydroxyurea	CAS 127-07-1	ribonucleotide DP reductase inhibitor, antifolate (inhibits thymine and methionine synthesis)
PM15B	H 09 - 12	Zinc chloride	CAS 7646-85-7	toxic cation
PM16A	A 01 - 04	Cefotaxime	CAS 64485-93-4	wall, cephalosporin
PM16A	A 05 - 08	Phosphomycin	CAS 26016-99-9	wall
PM16A	A 09 - 12	5-Chloro-7-iodo-8-hydroxy-quinoline	CAS 130-26-7	chelator, lipophilic
PM16A	B 01 - 04	Norfloxacin	CAS 70458-96-7	DNA topoisomerase
PM16A	B 05 - 08	Sulfanilamide	CAS 63-74-1	folate antagonist, PABA analog
PM16A	B 09 - 12	Trimethoprim	CAS 23256-42-0	folate antagonist, dihyldrofolate reductase inhibitor
PM16A	C 01 - 04	Dichlofluanid	CAS 1085-98-9	fungicide, phenylsulphamide
PM16A	C 05 - 08	Protamine sulfate	CAS 53597-25-4	membrane, nonspecific binding
PM16A	C 09 - 12	Cetylpyridinium chloride	CAS 6004-24-6	membrane, detergent, cationic
PM16A	D 01 - 04	Chlorodinitrobenzene	CAS 97-00-7	oxidizes sulfhydryls, depletes glutathione
PM16A	D 05 - 08	Diamide	CAS 10465-78-8	oxidizes sulfhydryls, depletes glutathione
PM16A	D 09 - 12	Cinoxacin	CAS 28657-80-9	DNA topoisomerase
PM16A	E 01 - 04	Streptomycin	CAS 3810-74-0	protein synthesis, 30S ribosomal subunit, aminoglycoside
PM16A	E 05 - 08	5-Azacytidine	CAS 320-67-2	DNA methylation, methyltransferase inhibitor
PM16A	E 09 - 12	Rifamycin SV	CAS 14897-39-3	RNA polymerase
PM16A	F 01 - 04	Potassium tellurite	CAS 123333-66-4	toxic anion
PM16A	F 05 - 08	Sodium Selenite	CAS 10102-18-8	toxic anion
PM16A	F 09 - 12	Aluminum sulfate	CAS 16828-11-8	toxic cation
PM16A	G 01 - 04	Chromium (III) chloride	CAS 10060-12-5	toxic cation
PM16A	G 05 - 08	Ferric chloride	CAS 10025-77-1	toxic cation
PM16A	G 09 - 12	L-Glutamic acid g-monohydroxamate	CAS 1955-67-5	tRNA synthetase
PM16A	H 01 - 04	Glycine hydroxamate	CAS 5349-80-4	tRNA synthetase
PM16A	H 05 - 08	4-Chloro-3,5-dimethyl-phenol	CAS 88-04-0	fungicide
PM16A	H 09 - 12	Sorbic acid	CAS 110-44-1	respiration, ionophore, H+
PM17A	A 01 - 04	D-Serine	CAS 312-84-5	inhibits 3PGA dehydrogenase (L-serine and pantothenate synthesis)
PM17A	A 05 - 08	b-Chloro-L-alanine	CAS 51887-89-9	aa analog, alanine, aminotransferase inhibitor
PM17A	A 09 - 12	Thiosalicylate	CAS 147-93-3	biofilm inhibitor, anti-capsule agent, chelator, prostaglandin syntetase inhibitor
PM17A	B 01 - 04	Salicylate, sodium	CAS 54-21-7	biofilm inhibitor, anti-capsule agent, chelator, prostaglandin syntetase inhibitor, mar inducer
PM17A	B 05 - 08	Hygromycin B	CAS 31282-04-9	protein synthesis, 30S ribosomal subunit, aminoglycoside
PM17A	B 09 - 12	Ethionamide	CAS 536-33-4	anti-tuberculosic
PM17A	C 01 - 04	4-Aminopyridine	CAS 504-24-5	ion channel inhibitor, K+
PM17A	C 05 - 08	Sulfachloropyridazine	CAS 80-32-0	folate antagonist, PABA analog
PM17A	C 09 - 12	Sulfamonomethoxine	CAS 1220-83-3	folate antagonist
PM17A	D 01 - 04	Oxycarboxin	CAS 5259-88-1	respiratory enzymes, carboxamide, fungicide
PM17A	D 05 - 08	3-Amino-1,2,4-triazole	CAS 61-82-5	inhibits catalase, inhibits histidine synthesis
PM17A	D 09 - 12	Chlorpromazine	CAS 69-09-0	membrane, phenothiazine, efflux pump inhibitor, anti-psychotic
PM17A	E 01 - 04	Niaproof	CAS 139-88-8	membrane, detergent, anionic
PM17A	E 05 - 08	Compound 48/80	CAS 94724-12-6	cyclic AMP phosphodiesterase inhibitor
PM17A	E 09 - 12	Sodium Tungstate	CAS 10213-10-2	toxic anion, molybdate analog
PM17A	F 01 - 04	Lithium chloride	CAS 7447-41-8	toxic cation
PM17A	F 05 - 08	DL-Methionine hydroxamate	CAS 36207-43-9	tRNA synthetase
PM17A	F 09 - 12	Tannic acid	CAS 1401-55-4	antimicrobial, from plants
PM17A	G 01 - 04	Chlorambucil	CAS 305-03-3	alkylating agent, anti-cancer agent
PM17A	G 05 - 08	Cefamandole nafate	CAS 42540-40-9	wall, cephalosporin
PM17A	G 09 - 12	Cefoperazone	CAS 62893-20-3	wall, cephalosporin
PM17A	H 01 - 04	Cefsulodin	CAS 52152-93-9	wall, cephalosporin
PM17A	H 05 - 08	Caffeine	CAS 58-08-2	cyclic AMP phosphodiesterase inhibitor
PM17A	H 09 - 12	Oxophenylarsine	CAS 637-03-6	tyrosine phosphatase inhibitor
PM18C	A 01 - 04	Ketoprofen	CAS 22071-15-4	biofilm inhibitor, anti-capsule agent, prostaglandin syntetase inhibitor
PM18C	A 05 - 08	Sodium pyrophosphate	CAS 13472-36-1	chelator, hydrophilic
PM18C	A 09 - 12	Thiamphenicol	CAS 15318-45-3	protein synthesis, amphenicol
PM18C	B 01 - 04	Trifluorothymidine	CAS 70-00-8	nucleic acid analog, pyrimidine, DNA synthesis
PM18C	B 05 - 08	Pipemidic Acid	CAS 51940-44-4	DNA topoisomerase
PM18C	B 09 - 12	Azathioprine	CAS 446-86-6	nucleic acid analog, purine
PM18C	C 01 - 04	Poly-L-lysine	CAS 26124-78-7	membrane, detergent, cationic
PM18C	C 05 - 08	Sulfisoxazole	CAS 127-69-5	folate antagonist, PABA analog
PM18C	C 09 - 12	Pentachlorophenol	CAS 87-86-5	respiration, ionophore, H+
PM18C	D 01 - 04	Sodium Arsenite	CAS 7784-46-5	toxic anion
PM18C	D 05 - 08	Sodium Bromate	CAS 7789-38-0	toxic anion
PM18C	D 09 - 12	Lidocaine	CAS 137-58-6	ion channel inhibitor, Na+, anaesthetic
PM18C	E 01 - 04	Sodium metasilicate	CAS 13517-24-3	toxic anion
PM18C	E 05 - 08	Sodium periodate	CAS 7790-28-5	toxic anion, oxidizing agent
PM18C	E 09 - 12	Antimony (III) chloride	CAS 10025-91-9	toxic cation
PM18C	F 01 - 04	Semicarbazide hydrochloride	CAS 563-41-7	amine oxidase inhibitor, carcinogen
PM18C	F 05 - 08	Tinidazole	CAS 19387-91-8	nitro compound, oxidizing agent, DNA damage
PM18C	F 09 - 12	Aztreonam	CAS 78110-38-0	wall, lactam
PM18C	G 01 - 04	Triclosan	CAS 3380-34-5	lipid synthesis, fatty acid inhibitor
PM18C	G 05 - 08	3,5- Diamino-1,2,4-triazole (Guanazole)	CAS 1455-77-2	ribonucleotide DP reductase inhibitor
PM18C	G 09 - 12	Myricetin	CAS 529-44-2	DNA & RNA synthesis, polymerase inhibitor
PM18C	H 01 - 04	5-Fluoro-5'-deoxyuridine	CAS 3094-09-5	nucleic acid analog, pyrimidine, DNA synthesis
PM18C	H 05 - 08	2- Phenylphenol	CAS 90-43-7	DNA intercalator
PM18C	H 09 - 12	Plumbagin	CAS 481-42-5	oxidizing agent
PM19	A 01 - 04	Josamycin	CAS 16846-24-5	protein synthesis, 50S ribosomal subunit, macrolide
PM19	A 05 - 08	Gallic acid	CAS 149-91-7	respiration, ionophore, H+
PM19	A 09 - 12	Coumarin	CAS 91-64-5	DNA intercalator
PM19	B 01 - 04	Methyltrioctylammonium chloride	CAS 5137-55-3	membrane, detergent, cationic
PM19	B 05 - 08	Harmane	CAS 486-84-0	imidazoline binding sites, agonist
PM19	B 09 - 12	2,4-Dintrophenol	CAS 51-28-5	respiration, ionophore, H+
PM19	C 01 - 04	Chlorhexidine diacetate	CAS 56-95-1	membrane, electron transport
PM19	C 05 - 08	7-Hydroxycoumarin	CAS 93-35-6	DNA intercalator
PM19	C 09 - 12	trans-Cinnamic acid	CAS 140-10-3	respiration, ionophore, H+
PM19	D 01 - 04	Tetraethylthiuram disulfide	CAS 97-77-8	nucleic acid inhibitor, purine
PM19	D 05 - 08	INT	CAS 146-68-9	respiration
PM19	D 09 - 12	Phenyl-methylsulfonyl-fluoride (PMSF)	CAS 329-98-6	protease inhibitor, serine
PM19	E 01 - 04	FCCP	CAS 370-86-5	respiration, ionophore, H+
PM19	E 05 - 08	DL-Thioctic acid	CAS 1077-28-7	Reducing agent
PM19	E 09 - 12	2-Hydroxy-1,4-Naphthoquinone	CAS 83-72-7	oxidizing agent
PM19	F 01 - 04	Phenethicilllin	CAS 132-93-4	wall, lactam
PM19	F 05 - 08	Blasticidin S	CAS 3513-03-9	protein synthesis
PM19	F 09 - 12	Sodium Caprylate	CAS 1984-06-1	respiration, ionophore, H+
PM19	G 01 - 04	Lauryl sulfobetaine (N-Dodecyl-N,N-dimethyl-3- ammonio-1-propanesulfonate)	CAS 14933-08-5	membrane, detergent, zwitterionic
PM19	G 05 - 08	Dihydrostreptomycin	CAS 5490-27-7	protein synthesis, 30S ribosomal subunit, aminoglycoside
PM19	G 09 - 12	Hydroxylamine	CAS 5470-11-1	DNA damage, mutagen, antifolate (inhibits thymine and methionine synthesis)
PM19	H 01 - 04	Hexammine cobalt (III) chloride	CAS 10534-89-1	DNA synthesis
PM19	H 05 - 08	a-Monothioglycerol	CAS 96-27-5	reducing agent, thiol, adenosyl methionine antagonist
PM19	H 09 - 12	Polymyxin B	CAS 1405-20-5	membrane, cyclic peptide
PM20B	A 01 - 04	Amitriptyline	CAS 549-18-8	membrane, transport
PM20B	A 05 - 08	Apramycin	CAS 65710-07-8	protein synthesis, 30S ribosomal subunit, aminoglycoside
PM20B	A 09 - 12	Benserazide	CAS 14919-77-8	aa metabolism, aromatic amino acid decarboxylase inhibitor
PM20B	B 01 - 04	Orphenadrine	CAS 341-69-5	anti-cholinergic
PM20B	B 05 - 08	DL-Propanolol	CAS 318-98-9	beta-adrenergic blocker
PM20B	B 09 - 12	Tetrazolium violet	CAS 1719-71-7	respiration, uncoupler
PM20B	C 01 - 04	Thioridazine	CAS 130-61-0	membrane, phenothiazine, efflux pump inhibitor, anti-psychotic
PM20B	C 05 - 08	Atropine	CAS 51-55-8	acetylcholine receptor, antagonist
PM20B	C 09 - 12	Ornidazole	CAS 16773-42-5	nitro compound, oxidizing agent, DNA damage
PM20B	D 01 - 04	Proflavine	CAS 1811-28-5	DNA intercalator, inhibits RNA synthesis
PM20B	D 05 - 08	Ciprofloxacin	CAS 85721-33-1	DNA topoisomerase
PM20B	D 09 - 12	18-Crown-6 ether	CAS 17455-13-9	respiration, ionophore, H+
PM20B	E 01 - 04	Crystal violet	CAS 548-62-9	respiration, uncoupler
PM20B	E 05 - 08	Dodine (n-Dodecylguanidine)	CAS 2439-10-3	membrane permeability, guanidine, fungicide
PM20B	E 09 - 12	Hexachlorophene	CAS 70-30-4	membrane, electron transport
PM20B	F 01 - 04	4-Hydroxycoumarin	CAS 1076-38-6	DNA intercalator
PM20B	F 05 - 08	Oxytetracycline	CAS 2058-46-0	protein synthesis, 30S ribosomal subunit, tetracycline
PM20B	F 09 - 12	Pridinol	CAS 6856-31-1	anti-cholinergic
PM20B	G 01 - 04	Captan	CAS 133-06-2	fungicide, carbamate
PM20B	G 05 - 08	3,5-Dinitrobenzoic acid	CAS 99-34-3	respiration, ionophore, H+
PM20B	G 09 - 12	8-Hydroxyquinoline	CAS 148-24-3	chelator, lipophilic
PM20B	H 01 - 04	Patulin	CAS 149-29-1	microtubulin polymerization inhibitor, antifungal
PM20B	H 05 - 08	Tolylfluanid	CAS 731-27-1	fungicide, phenylsulphamide
PM20B	H 09 - 12	Troleandomycin	CAS 2751-09-9	protein synthesis, 50S ribosomal subunit, macrolide
