# Supplementary material for: High Throughput Phenotypic Analysis of Mycobacterium tuberculosis and Mycobacterium bovis Strains' Metabolism Using Biolog Phenotype Microarrays
Source: PLoS One. 2013 Jan 10;8(1):e52673. doi: 10.1371/journal.pone.0052673 (PMC3542357; doi:10.1371/journal.pone.0052673)
Supplement: Table S8 — Plates PM1 to PM4: Wells with significantly different dye reduction between M .tuberculosis H37Rv and M. bovis . Data for wells for which P<0.05, there are at least 2-fold differences, and at least one strain has a mean value of at least 3 Omnilog units are summarised here. (XLS) [file pone.0052673.s017.xls]

## Sheet: M.tb Rvp vs M.bovis
Supplementary Table S8. Plates PM1 to PM4: Wells with significantly different dye reduction between M .tuberculosis H37Rv and M. bovis
Notes: Code (corresponds with Table 1/clustering): Rvp=H37Rv (AHVLA); 9b= type 9 AF2122/97
"all bovis"= all the values from M. bovis were pooled to give the values under this heading and t-tests were carried out on these pooled values as well as values from strain 9a (the sequenced strain)
Notes for t-tests :t-tests: **P<0.01, *P<0.05. Differences in dye reduction were all >5 fold except those marked 2 which were 2-5 fold.
48-165 means differences were only significant for dye reduction from 48h to 165 h; for others differences were significant for dye reduction from 0 to 165h as well as from 48h to 165h
if value= 0 or <0 in one of a pair, "zero" indicates this- see notes column for the strain with the lower (zero) value. See Supplementary Table 6 for Omnilog units.
			Rvp/M. bovis		Rvp vs 9b		Rvp vs all bovis
Plate	Location	Chemical	(48-165 h readings)
			9b	all bovis	P	notes	P	notes
PM01	A03	N-Acetyl-D-Glucosamine	0.0615385	0.193548	**	9b>Rvp	**	Mbovis>Rvp
PM01	A09	D-Alanine	11	49.5	*	Rvp>9b	**	Rvp>Mbovis
PM01	A10	D-Trehalose	5.60976	5.41885	**	Rvp>9b	**	Rvp>Mbovis
PM01	A11	D-Mannose	0.12844		*	9b>Rvp
PM01	B01	D-Serine	2.37838	3.14286	*2	Rvp>9b	*2	Rvp>Mbovis
PM01	B03	Glycerol	5.11628	17.59	**	Rvp>9b	**	Rvp>Mbovis
PM01	B12	L-Glutamic acid	2.14035	3.22309	*2	Rvp>9b	**2	Rvp>Mbovis
PM01	C05	Tween 20		zero			*	Mbovis>Rvp
PM01	C09	a-D-Glucose	zero	zero	*	9b>Rvp, 48-165	*	Mbovis>Rvp
PM01	D01	L-Asparagine	3.40741				*2	Rvp>Mbovis
PM01	D06	a-Ketoglutaric acid	3.35714	2.83893	**2	Rvp>9b	*2	Rvp>Mbovis
PM01	F07	Propionic acid	0.13986	0.240642	**	9b>Rvp
PM01	F10	Glyoxylic acid	zero	zero	**	Rvp>9b	**	Rvp>Mbovis
PM01	G05	L-Alanine	zero	zero	**	Rvp>9b	**	Rvp>Mbovis
PM01	G09	Mono-Methylsuccinate			**	Rvp>9b	**	Rvp>Mbovis
PM01	H05	D-Psicose	3.69231	5.02326	**2	Rvp>9b,48-165	*	Rvp>Mbovis,48-165
PM02A	D12	Butyric acid	0.245421	0.309707	**2	9b>Rvp	**2	Mbovis>Rvp
PM03B	A07	L-Alanine	69	69	**	Rvp>9b	**	Rvp>Mbovis
PM03B	A09	L-Asparagine	8.83333	12.72	**	Rvp>9b	**	Rvp>Mbovis
PM03B	A10	L-Aspartic acid		11.5714			*	Rvp>Mbovis,48-165
PM03B	A12	L-Glutamic acid	4.93333	6.51117	**2	Rvp>9b	**	Rvp>Mbovis
PM03B	C03	D-Alanine	5.5	5.5	*	Rvp>9b	**	Rvp>Mbovis
PM03B	C08	D-Serine		3.0543			*2	Rvp>Mbovis
PM03B	D02	N-Phthaloyl-L-Glutamic acid		21			*	Rvp>Mbovis
PM03B	H12	Met-Ala	zero		*	9b>Rvp
PM04A	H04	DL-Lipoamide	zero	zero	**	9b>Rvp	**	Mbovis>Rvp
