# Supplementary material for: High Throughput Phenotypic Analysis of Mycobacterium tuberculosis and Mycobacterium bovis Strains' Metabolism Using Biolog Phenotype Microarrays
Source: PLoS One. 2013 Jan 10;8(1):e52673. doi: 10.1371/journal.pone.0052673 (PMC3542357; doi:10.1371/journal.pone.0052673)
Supplement: Table S9 — Plates PM1 to PM4: Wells with significantly different dye reduction between M .tuberculosis H37Rv and a Beijing strain. Data for wells for which P<0.05, there are at least 2-fold differences, and at least one strain has a mean value of at least 3 Omnilog units are summarised here. (XLS) [file pone.0052673.s018.xls]

## Sheet: M.tb Rvp vs Bj5208
Supplementary Table S9. Plates PM1 to PM4:
Wells with significantly different dye reduction between M .tuberculosis H37Rv and a Beijing strain
Notes: Code (corresponds with Table 1/clustering): Rvp=H37Rv (AHVLA); Bj=Bj 5208
Notes for t-tests :t-tests: **P<0.01, *P<0.05. Differences in dye reduction were all >5 fold except those marked 2 which were 2-5 fold.
48-165 means differences were only significant for dye reduction from 48h to 165 h; for others differences were significant for dye reduction from 0 to 165h as well as from 48h to 165h
if value= 0 or <0 in one of a pair, "zero" indicates this- see notes column for the strain with the lower (zero) value. See Supplementary Table 6 for Omnilog units.
			Rvp/Bj	Rvp vs Bj
Plate	Location	Chemical	48-165h reading
				P	notes
PM01	A10	D-Trehalose	12.7778	*	Rvp>Bj
PM01	B03	Glycerol	132	**	Rvp>Bj
PM01	B09	L-Lactic acid	3.72	*2	Rvp>Bj,48-165
PM01	B12	L-Glutamic acid	4.575	**2	Rvp>Bj
PM01	D01	L-Asparagine	7.66667	*2	Rvp>Bj
PM01	F02	Citric acid	4	*2	Rvp>Bj,48-165
PM01	F10	Glyoxylic acid	5	**	Rvp>Bj
PM01	G05	L-Alanine	7.83333	*	Rvp>Bj
PM01	G09	Mono-Methylsuccinate	21.2308	*	Rvp>Bj
PM01	G10	Methylpyruvate	3.72	**2	Rvp>Bj
PM01	H08	Pyruvic acid	3.97143	*2	Rvp>Bj,48-165
PM02A	B12	3-O-b-D-Galactopyranosyl-D-Arabinose	0.027027	*	Bj>Rvp,48-165
PM02A	C01	Gentiobiose	zero	*	Bj>Rvp
PM02A	E02	Caproic acid	0.190813	*	Bj>Rvp
PM02A	H11	2,3-Butanedione	zero	*	Bj>Rvp
					no Bj data for PM3B or PM4A
