# Supplementary material for: High Throughput Phenotypic Analysis of Mycobacterium tuberculosis and Mycobacterium bovis Strains' Metabolism Using Biolog Phenotype Microarrays
Source: PLoS One. 2013 Jan 10;8(1):e52673. doi: 10.1371/journal.pone.0052673 (PMC3542357; doi:10.1371/journal.pone.0052673)
Supplement: Table S10 — Plate PM1 to PM4: Wells with significantly different dye reduction between M .bovis spoligotypes. Data for wells for which P<0.05, there are at least 2-fold differences, and at least one strain has a mean value of at least 3 Omnilog units are summarised here. (XLS) [file pone.0052673.s019.xls]

## Sheet: M. bovis spoligotypes
Supplementary Table S10. Plate PM1 to PM4: Wells with significantly different dye reduction between M .bovis spoligotypes
Notes: Code (corresponds with Table 1/clustering): 9a= type 9 61/0038/01; 9b= type 9 AF2122/97; 17c=type 17 21/7917/05; 35a=type 35 61/1307/01
"all"= all the values from this spoligotype were pooled to give the values under this heading and t-tests were carried out on these pooled values as well as values from strains 9b and 17c.
Notes for t-tests :t-tests: **P<0.01, *P<0.05. Differences in dye reduction were all >5 fold except those marked 2 which were 2-5 fold.
48-165 means differences were only significant for dye reduction from 48h to 165 h; for others differences were significant for dye reduction from 0 to 165h as well as from 48h to 165h
if value= 0 or <0 in one of a pair, "zero" indicates this- see notes column for the strain with the lower (zero) value. See Supplementary Table 6 for Omnilog units.													orange fill- apparently contradictory data
			all 9/all 17	all 9 vs all 17		9b vs 17c		all 17/35a	all 17 vs 35a		17c vs 35a		all 9/35a	all 9 vs 35a		9b vs 35a
Plate	Location	Chemical	48-165h reading					48-165h reading					48-165h reading
				P	notes	P	notes		P	notes	P	notes		P	notes	P	notes
PM01	A03	N-Acetyl-D-Glucosamine	5.25			*	9b>17c						3			*	9b>35a
PM01	A11	D-Mannose						2.09694	*2	17>35a,48-165			3.10714			**2	9b>35a
PM01	B01	D-Serine						2.10857			*2	17c>35a	1.56	ns	35a>9	*2	9b>35a
PM01	B03	Glycerol	901.25	**	9>17	**	9b>17c	0.00133929	*	35a>17			1.20703	ns	35a>9	*2	9b>35a
PM01	B04	L-Fucose	zero	*	17>9	**	17c>9b
PM01	B09	L-Lactic acid	1.89753			*2	9b>17c						3.78041	**2	9>35a	**2	9b>35a
PM01	B12	L-Glutamic acid											3.05068	*2	9>35a	*2	9b>35a
PM01	C09	a-D-Glucose						3.5625			*2	17c>35a,48-165	3.63281	*2	9>35a,48-165	**	9b>35a,48-165
PM01	F07	Propionic acid	1.50208			*2	9b>17c						1.60938	ns	35a>9	**2	9b>35a
PM01	G09	Mono-Methylsuccinate						zero	*	17>35a,48-165	*	17c>35a	zero	*	9>35a,48-165	**	9b>35a,48-165
PM01	G10	Methylpyruvate	2.32839	*2	9>17								5.11957	*	9>35a	*	9b>35a
PM02A	E02	Caproic acid						0.131028	**	35a>17	**	35a>17c,48-165	0.25	**2	35a>9	**2	35a>9b
PM03B	A12	L-Glutamic acid						2.7			*2	17c>35a
PM03B	B10	L-Serine						1.98214			*2	17c>35a
PM03B	G12	a-Amino-N-Valeric acid						0.428571			*2	35a(possible trace at 165h)>17c
PM04A	F03	Thiosulfate						0.0803571	*	35a>17			zero	*	35a>9,48-165
