# Supplementary material for: High Throughput Phenotypic Analysis of Mycobacterium tuberculosis and Mycobacterium bovis Strains' Metabolism Using Biolog Phenotype Microarrays
Source: PLoS One. 2013 Jan 10;8(1):e52673. doi: 10.1371/journal.pone.0052673 (PMC3542357; doi:10.1371/journal.pone.0052673)
Supplement: Table S12 — Investigation of substrates that gave dye reduction in PM plates as growth substrates in culture medium. (XLS) [file pone.0052673.s021.xls]

## Sheet: Sheet1
Supplementary Table S12. Investigation of substrates that gave dye reduction in PM plates as growth substrates in culture medium
Medium	Sauton		Roisin’s		corresponding well in PM1 plate
Bacteria	M. bovis	M. tuberculosis	M. bovis	M. tuberculosis
N-acetyl D-glucosamine	180-240	195-280	150-180	160-210	A03
tween 20	60-120	200-220	<1	<1	C05
Tween 40	200-280	240-280	60-82	48-90	D05
monomethyl succinate	60-90	74-110	<1	<1	G09
acetate	200-240	200-220	<1	48-60	C08
propionate	<1	<1	<1	<1	F07
tween 80	300-360	360-380	200-280	260-300	E05
glycerol	<1	340-600	<1	320-360	B03
Bottles with 10 ml culture medium were set up to investigate if substrates that supported dye reduction in PM plates could be used as growth substrates in culture.
Tweens were supplied at 2 ml/l, other substrates at 2 g/l Sauton or 5 g/l Roisin's
Strains used in Sauton medium: M. bovis: AF2122/97 (9b)and 61/0038/01 (9a); M. tuberculosis H37Rv
Only AF2122/97 and H37Rv were used in Roisin’s medium.
Values are growth yield (mg dry weight bacteria/ l culture) after 25 day culture. A range is given for all strains- duplicate cultures were done.
tween 80 and glycerol are controls +ve for M. tuberculosis, respectively + and -ve for M. bovis
