# Supplementary material for: High Throughput Phenotypic Analysis of Mycobacterium tuberculosis and Mycobacterium bovis Strains' Metabolism Using Biolog Phenotype Microarrays
Source: PLoS One. 2013 Jan 10;8(1):e52673. doi: 10.1371/journal.pone.0052673 (PMC3542357; doi:10.1371/journal.pone.0052673)
Supplement: Table S13 — Effect of osmolytes using t-tests to show those having a significant effect at 6% NaCl concentration. Pairwise t-tests were performed for the 23 wells in plate PM9 with additions to wells with 6% NaCl. Colour coding (explained in the spreadsheet notes) is used to show the degree of restoration of relative dye reduction where P<0.05: the key is at the foot of the spreadsheet. (XLS) [file pone.0052673.s022.xls]

## Sheet: Salt
PM9		NaCl:	Hour	A07	B01	A07 & B1	B02	B03	B04	B05	B06	B07	B08	B09	B10	B11	B12	C01	C02	C03	C04	C05	C06	C07	C08	C09	C10	C11	C12
Rvv1-PM09-165	Rvv1-PM09	PM09	165	-0.0222222	0.111111	-0.0222222	0.00740741	-0.0444444	-0.0666667	-0.00740741	-0.0296296	-0.0444444	0.0148148	-0.0222222	-0.0814815	-0.0222222	0.111111	0.0962963	0.0666667	0.0888889	0.0740741	0.118519	0.377778	0.111111	0.133333	0.125926	0.0518519	0.0666667	0.437037
Rvv2-PM09-165	Rvv2-PM09	PM09	165	0.0402685	0.100671	0.0402685	0.120805	0.120805	0.120805	0.0939597	0.107383	0.127517	0.107383	0.134228	0.120805	0.0872483	0.114094	0.0201342	0.0738255	0.0939597	0.107383	0.0872483	0.127517	0.14094	0.100671	0.100671	0.107383	0.0939597	0.0805369
Rvv3-PM09-165	Rvv3-PM09	PM09	165	0.0430108	0.16129	0.0430108	0.139785	0.129032	0.204301	0.150538	0.172043	0.387097	0.16129	0.16129	0.16129	0.182796	0.16129	0.150538	0.322581	0.107527	0.193548	0.182796	0.16129	0.387097	0.150538	0.172043	0.129032	0.16129	0.0967742
Rvv1-PM09						0.111111
Rvv2-PM09						0.100671
Rvv3-PM09						0.16129
Rvp1-PM09-165	Rvp1-PM09	PM09	165	0.209091	0.181818	0.209091	0.136364	0.181818	0.136364	0.163636	0.190909	0.181818	0.2	0.154545	0.136364	0.1	0.136364	0.2	0.136364	0.2	0.190909	0.227273	0.4	0.209091	0.227273	0.163636	0.127273	0.181818	0.154545
Rvp2-PM09-165	Rvp2-PM09	PM09	165	0.133929	0.133929	0.133929	0.0892857	0.151786	0.133929	0.125	0.151786	0.151786	0.133929	0.133929	0.160714	0.125	0.0982143	0.151786	0.0892857	0.142857	0.0892857	0.142857	0.160714	0.1875	0.125	0.133929	0.151786	0.0982143	0.0982143
Rvp1-PM09-165	Rvp1-PM09	PM09	165	0.209091	0.181818	0.181818	0.136364	0.181818	0.136364	0.163636	0.190909	0.181818	0.2	0.154545	0.136364	0.1	0.136364	0.2	0.136364	0.2	0.190909	0.227273	0.4	0.209091	0.227273	0.163636	0.127273	0.181818	0.154545
Rvp2-PM09-165	Rvp2-PM09	PM09	165	0.133929	0.133929	0.133929	0.0892857	0.151786	0.133929	0.125	0.151786	0.151786	0.133929	0.133929	0.160714	0.125	0.0982143	0.151786	0.0892857	0.142857	0.0892857	0.142857	0.160714	0.1875	0.125	0.133929	0.151786	0.0982143	0.0982143
12B1-PM09-165	12B1-PM09	PM09	165	0.541667	0.270833	0.541667	0.3125	0.3125	0.5	0.333333	0.375	0.4375	0.458333	0.479167	0.291667	0.3125	0.354167	0.270833	0.395833	0.270833	0.375	0.333333	0.479167	0.5	0.375	0.520833	0.479167	0.416667	0.25
12B2-PM09-165	12B2-PM09	PM09	165	0.329412	0.388235	0.329412	0.494118	0.388235	0.388235	0.235294	0.376471	0.364706	0.270588	0.223529	0.294118	2.31765	0.317647	0.517647	0.4	0.388235	0.388235	0.376471	0.458824	0.364706	0.364706	0.329412	0.317647	0.270588	0.211765
						0.270833
						0.388235
Bj1-PM09-165	Bj1-PM09	PM09	165	0.0701754	0.210526	0.0701754	0.245614	0.245614	0.245614	0.175439	0.280702	0.22807	0.263158	0.245614	0.263158	0.210526	0.403509	0.385965	0.175439	0.210526	0.245614	0.210526	0.263158	0.245614	0.22807	0.298246	0.280702	0.263158	0.175439
Bj2-PM09-165	Bj2-PM09	PM09	165	0.18	0.22	0.18	0.28	0.2	0.24	0.26	0.24	0.32	0.2	0.22	0.3	0.22	0.18	0.18	0.26	0.18	0.26	0.26	0.26	0.2	0.22	0.32	0.18	0.22	0.22
						0.210526
						0.22
9a1-PM09-165	9a1-PM09	PM09	165	0.388889	0.402778	0.388889	0.152778	0.319444	0.458333	0.319444	0.375	0.305556	0.319444	0.402778	0.236111	0.347222	0.430556	0.5	0.416667	0.486111	0.361111	0.375	0.652778	0.333333	0.361111	0.347222	0.347222	0.402778	0.347222
9a2-PM09-165	9a2-PM09	PM09	165	0.275	0.2	0.275	0.3	0.2625	0.325	0.25	0.3625	0.2375	0.2375	0.25	0.2125	0.175	0.1875	0.275	0.2625	0.2625	0.2375	0.225	0.3625	0.2125	0.1875	0.2875	0.125	0.1375	0.125
						0.402778
						0.2
17b1-PM09-165	17b1-PM09	PM09	165	0.32	0.2	0.32	0.04	0.18	0.28	0.06	0.16	0.22	0.16	0.12	0.06	0.12	0.32	0.36	0.1	0.18	0.16	0.18	0.28	0.28	0.26	0.28	0.12	0.22	0.32
17b2-PM09-165	17b2-PM09	PM09	165	0.272727	0.318182	0.272727	0.333333	0.333333	0.30303	0.242424	0.257576	0.348485	0.30303	0.318182	0.257576	0.272727	0.242424	0.409091	0.318182	0.272727	0.318182	0.287879	0.409091	0.378788	0.257576	0.227273	0.257576	0.272727	0.30303
17b3-PM09-165	17b3-PM09	PM09	165	0.0491803	0.311475	0.0491803	0.377049	0.295082	0.327869	0.311475	0.327869	0.295082	0.262295	0.278689	0.311475	0.245902	0.393443	0.295082	0.327869	0.278689	0.262295	0.377049	0.262295	0.278689	0.327869	0.295082	0.262295	0.278689	0.262295
17b4-PM09-165	17b4-PM09	PM09	165	0.133333	0.166667	0.133333	0.2	0.216667	0.283333	0.216667	0.283333	0.316667	0.233333	0.25	0.266667	0.216667	0.283333	0.316667	0.216667	0.216667	0.233333	0.283333	0.416667	0.316667	0.283333	0.283333	0.183333	0.233333	0.183333
						0.2
						0.318182
						0.311475
						0.166667
17c1-PM09-165	17c1-PM09	PM09	165	0.264151	0.320755	0.264151	0.358491	0.415094	0.320755	0.358491	0.339623	0.377358	0.301887	0.301887	0.301887	0.0188679	0.358491	0.396226	0.301887	0.377358	0.301887	0.339623	1.24528	0.396226	0.377358	0.358491	0.301887	0.207547	0.264151
17c2-PM09-165	17c2-PM09	PM09	165	0.270833	0.479167	0.270833	0.354167	0.291667	0.333333	0.375	0.4375	0.333333	0.354167	0.25	0.291667	0.333333	0.229167	0.333333	0.375	0.291667	0.333333	0.395833	0.4375	0.375	0.395833	0.333333	0.166667	0.0416667	0.270833
						0.320755
						0.479167
35a1-PM09-165	35a1-PM09	PM09	165	0.106383	0.191489	0.106383	0.0638298	0.382979	0.12766	0.361702	0.212766	0.404255	0.0425532	0.382979	0.0851064	-0.148936	0.148936	-0.0638298	0.255319	0.340426	0.276596	0.340426	0.446809	0.425532	0.340426	0.382979	-0.0425532	0.319149	0.148936
35a2-PM09-165	35a2-PM09	PM09	165	0.195652	0.326087	0.195652	0.347826	0.413043	0.565217	0.456522	0.521739	0.543478	0.543478	0.434783	0.456522	0.521739	0.391304	0.217391	0.282609	0.456522	0.391304	0.434783	0.434783	0.565217	0.347826	0.5	0.5	0.326087	0.282609
35a3-PM09-165	35a3-PM09	PM09	165	0.170732	0.341463	0.170732	0.341463	0.414634	0.536585	0.390244	0.414634	0.487805	0.365854	0.341463	0.390244	0.341463	0.536585	0.439024	0.390244	0.487805	0.585366	0.390244	0.390244	0.487805	0.463415	0.439024	0.365854	0.341463	0.292683
						0.191489
						0.326087
						0.341463
9a1-PM09-165	9a1-PM09	PM09	165	0.388889	0.402778	0.388889	0.152778	0.319444	0.458333	0.319444	0.375	0.305556	0.319444	0.402778	0.236111	0.347222	0.430556	0.5	0.416667	0.486111	0.361111	0.375	0.652778	0.333333	0.361111	0.347222	0.347222	0.402778	0.347222
9a2-PM09-165	9a2-PM09	PM09	165	0.275	0.2	0.275	0.3	0.2625	0.325	0.25	0.3625	0.2375	0.2375	0.25	0.2125	0.175	0.1875	0.275	0.2625	0.2625	0.2375	0.225	0.3625	0.2125	0.1875	0.2875	0.125	0.1375	0.125
						0.402778
						0.2
9c1-PM09-165	9c1-PM09	PM09	165	0.47619	0.380952	0.47619	0.5	0.5	0.380952	0.404762	0.5	0.428571	0.380952	-0.0238095	0.5	0.357143	0.380952	0.428571	0.357143	0.404762	0.428571	0.738095	1.02381	0.47619	0.547619	0.428571	0.428571	0.452381	0.380952
9c2-PM09-165	9c2-PM09	PM09	165	0.25	0.302632	0.25	0.328947	0.289474	0.289474	0.263158	0.276316	0.315789	0.236842	0.289474	0.236842	0.25	0.236842	0.328947	0.25	0.302632	0.289474	0.328947	0.394737	0.342105	0.289474	0.315789	0.184211	0.25	0.263158
						0.380952
						0.302632
9b1-PM09-165	9b1-PM09	PM09	165	0.216667	0.25	0.216667	0.3	0.266667	0.283333	0.316667	0.283333	0.383333	0.25	0.266667	0.233333	0.233333	0.333333	0.283333	0.233333	0.283333	0.266667	0.316667	0.316667	0.366667	0.283333	0.266667	0.3	0.25	0.15
9b2-PM09-165	9b2-PM09	PM09	165	0.166667	0.1	0.166667	0.311111	0.2	0.144444	0.222222	0.288889	0.277778	0.244444	0.244444	0.144444	0.166667	0.211111	0.2	0.2	0.266667	0.244444	0.155556	0.322222	0.333333	0.122222	0.233333	0.122222	0.233333	0.0888889
9b3-PM09-165	9b3-PM09	PM09	165	0.333333	0.270833	0.333333	0.25	0.291667	0.333333	0.3125	0.3125	0.375	0.291667	0.458333	0.375	0.270833	0.3125	0.270833	0.291667	0.3125	0.333333	0.3125	0.4375	0.3125	0.270833	0.333333	0.270833	0.3125	0.333333
9b4-PM09-164	9b4-PM09	PM09	164	0.148936	0.191489	0.148936	0.319149	0.212766	0.319149	0.276596	0.234043	0.212766	0.191489	0.106383	0.191489	-0.0212766	0.276596	0.319149	0.425532	0.361702	0.212766	0.276596	0.319149	0.361702	0.191489	0.106383	-0.595745	0.255319	0.297872
mean all Rv				0.0808153	0.137764	0.10929	0.0987294	0.107799	0.105746	0.105145	0.118498	0.160755	0.123483	0.112354	0.0995384	0.0945644	0.124215	0.123751	0.137744	0.126647	0.13104	0.151738	0.24546	0.207148	0.147363	0.139241	0.113465	0.12039	0.173422
SD all Rv				0.0907822	0.033894	0.0712341	0.0548136	0.0883342	0.101732	0.0683175	0.0884362	0.154083	0.069752	0.0762063	0.102631	0.0748887	0.0248614	0.0685704	0.106832	0.0461062	0.057096	0.0547983	0.131878	0.107678	0.0481475	0.0290011	0.0378637	0.0487924	0.150007
t-test 6%NaCl vs amine							0.757407	0.974813	0.946612	0.915617	0.845671	0.510264	0.721489	0.942137	0.855029	0.725013	0.563208	0.713339	0.609968	0.580455	0.537373	0.230138	0.0813787	0.116796	0.246343	0.270283	0.884516	0.729875	0.406952
mean Rvp				0.17151	0.157873	0.164692	0.112825	0.166802	0.135146	0.144318	0.171347	0.166802	0.166964	0.144237	0.148539	0.1125	0.117289	0.175893	0.112825	0.171429	0.140097	0.185065	0.280357	0.198295	0.176136	0.148782	0.139529	0.140016	0.12638
SD Rvp				0.0531478	0.0338631	0.0372261	0.0332891	0.0212362	0.00172185	0.02732	0.0276644	0.0212362	0.0467196	0.0145783	0.0172185	0.0176777	0.0269757	0.0340926	0.0332891	0.0404061	0.0718586	0.0596908	0.169201	0.0152671	0.0723177	0.0210066	0.0173333	0.0591169	0.0398322
t-test 6%NaCl vs amine							0.207669	0.934368	0.210609	0.504742	0.821971	0.934368	0.958555	0.390881	0.508408	0.0817394	0.175656	0.744448	0.207669	0.862363	0.714576	0.716991	0.508557	0.193381	0.862001	0.544191	0.322855	0.662149	0.377185
mean 9b				0.216401	0.203081	0.209741	0.295065	0.242775	0.270065	0.281996	0.279691	0.312219	0.2444	0.268957	0.236067	0.162389	0.283385	0.268329	0.287633	0.306051	0.264303	0.265329	0.348884	0.343551	0.21697	0.234929	0.0243277	0.262788	0.217524
SD 9b				0.0830627	0.0764893	0.074263	0.0310522	0.0435563	0.0863495	0.0437211	0.0329549	0.0818043	0.0410895	0.144799	0.0994849	0.129801	0.053579	0.049943	0.0994324	0.0416568	0.0510595	0.0753609	0.0591207	0.0253795	0.075126	0.0952494	0.420648	0.0344392	0.116868
t-test 6%NaCl vs amine							0.0190194	0.356912	0.28308	0.0620902	0.0476786	0.0830604	0.323721	0.486801	0.66045	0.535767	0.0840717	0.141404	0.227469	0.0171301	0.172044	0.271546	0.00856336	0.00115565	0.879816	0.66306	0.444304	0.122013	0.90882
mean all 9				0.28196	0.262336	0.272148	0.307748	0.292815	0.316752	0.295669	0.329073	0.317037	0.269042	0.249284	0.266215	0.222365	0.296174	0.325729	0.304605	0.335026	0.296733	0.341045	0.47867	0.342291	0.281698	0.28985	0.147789	0.286726	0.248303
SD all 9				0.112198	0.100641	0.10346	0.0963789	0.092792	0.0894958	0.0561777	0.0830132	0.0747071	0.0592694	0.153159	0.115039	0.120531	0.0843822	0.0957622	0.0852602	0.0779775	0.0728161	0.174185	0.246662	0.0725	0.130737	0.0944882	0.318986	0.100269	0.111847
t-test 6%NaCl vs amine							0.418314	0.627711	0.291127	0.47845	0.163602	0.239686	0.92654	0.710933	0.903944	0.33716	0.550912	0.227583	0.425249	0.113398	0.508554	0.327737	0.0518697	0.068998	0.860046	0.681033	0.314811	0.744478	0.622172
mean all bovis				0.237569	0.279645	0.258607	0.28695	0.310883	0.330106	0.302228	0.328684	0.344868	0.277585	0.274838	0.267698	0.217687	0.310181	0.312284	0.294389	0.328357	0.30801	0.338678	0.479531	0.367191	0.312189	0.318724	0.193963	0.266734	0.253782
SD all bovis				0.107097	0.0968734	0.102797	0.115486	0.0891884	0.11234	0.0920749	0.0980634	0.0896996	0.106661	0.122213	0.118207	0.160141	0.098897	0.125405	0.0846473	0.0896898	0.0978964	0.127448	0.264694	0.0858581	0.103092	0.0915481	0.241759	0.0945602	0.0841835
t-test 6%NaCl vs amine							0.610614	0.0924222	0.0231406	0.179302	0.0161046	0.00854648	0.653267	0.630326	0.959009	0.287502	0.122093	0.10707	0.186367	0.015825	0.129306	0.0413185	0.00173023	0.00105227	0.138799	0.0441676	0.245962	0.933483	0.626678
mean Tb12				0.435539	0.329534	0.382537	0.403309	0.350368	0.444118	0.284314	0.375735	0.401103	0.364461	0.351348	0.292892	1.31507	0.335907	0.39424	0.397917	0.329534	0.381618	0.354902	0.468995	0.432353	0.369853	0.425123	0.398407	0.343627	0.230882
SD Tb12				0.150087	0.0830157	0.116411	0.128423	0.0535529	0.0790296	0.0693242	0.00103986	0.0514732	0.132756	0.180763	0.0017331	1.41785	0.0258233	0.174524	0.00294628	0.0830157	0.00935877	0.0305026	0.0143848	0.0956674	0.00727904	0.135355	0.114212	0.103293	0.0270364
t-test 6%NaCl vs amine							0.866028	0.66753	0.498888	0.275586	0.914365	0.800259	0.886295	0.851662	0.221167	0.52273	0.49267	0.941837	0.80879	0.567395	0.988444	0.681144	0.234713	0.621721	0.841882	0.744042	0.887254	0.711905	0.0763686
mean Bj				0.125088	0.215263	0.170175	0.262807	0.222807	0.242807	0.217719	0.260351	0.274035	0.231579	0.232807	0.281579	0.215263	0.291754	0.282982	0.217719	0.195263	0.252807	0.235263	0.261579	0.222807	0.224035	0.309123	0.230351	0.241579	0.197719
SD Bj				0.0776577	0.00669891	0.0688167	0.0243145	0.032254	0.00396972	0.0597939	0.0287805	0.0650042	0.0446594	0.0181119	0.0260513	0.00669891	0.158045	0.145639	0.0597939	0.0215854	0.0101724	0.0349832	0.00223297	0.032254	0.00570648	0.0153827	0.0712069	0.0305172	0.0315097
t-test 6%NaCl vs amine							0.0745575	0.272382	0.124915	0.461234	0.0871207	0.200368	0.273557	0.16947	0.046406	0.282091	0.464167	0.46075	0.461234	0.542911	0.0935539	0.202428	0.076415	0.272382	0.215505	0.0231326	0.427515	0.153963	0.538824
9c1-PM09-165	9c1-PM09	PM09	165	0.47619	0.380952	0.47619	0.5	0.5	0.380952	0.404762	0.5	0.428571	0.380952	-0.0238095	0.5	0.357143	0.380952	0.428571	0.357143	0.404762	0.428571	0.738095	1.02381	0.47619	0.547619	0.428571	0.428571	0.452381	0.380952
9c2-PM09-165	9c2-PM09	PM09	165	0.25	0.302632	0.25	0.328947	0.289474	0.289474	0.263158	0.276316	0.315789	0.236842	0.289474	0.236842	0.25	0.236842	0.328947	0.25	0.302632	0.289474	0.328947	0.394737	0.342105	0.289474	0.315789	0.184211	0.25	0.263158
17b1-PM09-165	17b1-PM09	PM09	165	0.32	0.2	0.32	0.04	0.18	0.28	0.06	0.16	0.22	0.16	0.12	0.06	0.12	0.32	0.36	0.1	0.18	0.16	0.18	0.28	0.28	0.26	0.28	0.12	0.22	0.32
17b2-PM09-165	17b2-PM09	PM09	165	0.272727	0.318182	0.272727	0.333333	0.333333	0.30303	0.242424	0.257576	0.348485	0.30303	0.318182	0.257576	0.272727	0.242424	0.409091	0.318182	0.272727	0.318182	0.287879	0.409091	0.378788	0.257576	0.227273	0.257576	0.272727	0.30303
17b3-PM09-165	17b3-PM09	PM09	165	0.0491803	0.311475	0.0491803	0.377049	0.295082	0.327869	0.311475	0.327869	0.295082	0.262295	0.278689	0.311475	0.245902	0.393443	0.295082	0.327869	0.278689	0.262295	0.377049	0.262295	0.278689	0.327869	0.295082	0.262295	0.278689	0.262295
17b4-PM09-165	17b4-PM09	PM09	165	0.133333	0.166667	0.133333	0.2	0.216667	0.283333	0.216667	0.283333	0.316667	0.233333	0.25	0.266667	0.216667	0.283333	0.316667	0.216667	0.216667	0.233333	0.283333	0.416667	0.316667	0.283333	0.283333	0.183333	0.233333	0.183333
mean 17b				0.19381	0.249081	0.221446	0.237596	0.25627	0.298558	0.207642	0.257194	0.295058	0.239665	0.241718	0.223929	0.213824	0.3098	0.34521	0.240679	0.237021	0.243453	0.282065	0.342013	0.313536	0.282194	0.271422	0.205801	0.251187	0.267165
SD 17b				0.124803	0.0771774	0.100503	0.151735	0.0703104	0.0220251	0.106256	0.0710047	0.0546354	0.0603155	0.0858242	0.111797	0.0666073	0.0641355	0.0504217	0.10642	0.0471763	0.0658438	0.0805702	0.0822054	0.0469277	0.032589	0.0301353	0.0676728	0.028935	0.0609079
t-test 6%NaCl vs amine							0.855766	0.504651	0.0709246	0.836418	0.49592	0.132281	0.704596	0.726566	0.971404	0.879161	0.0978136	0.0176221	0.774236	0.722581	0.660493	0.293772	0.0599714	0.0558562	0.153531	0.22739	0.757348	0.458224	0.353263
mean 17c				0.267492	0.399961	0.333726	0.356329	0.353381	0.327044	0.366745	0.388561	0.355346	0.328027	0.275943	0.296777	0.176101	0.293829	0.36478	0.338443	0.334513	0.31761	0.367728	0.841392	0.385613	0.386596	0.345912	0.234277	0.124607	0.267492
SD 17c				0.00472516	0.112014	0.100196	0.00305746	0.0872765	0.00889442	0.0116739	0.0692097	0.0311305	0.0369675	0.0366895	0.00722672	0.222361	0.0914458	0.0444721	0.0516988	0.0605933	0.0222361	0.039747	0.571189	0.0150093	0.0130637	0.0177889	0.0956151	0.117295	0.00472516
t-test 6%NaCl vs amine							0.682655	0.824265	0.902852	0.559703	0.489569	0.713732	0.924542	0.364055	0.515263	0.491395	0.668543	0.627486	0.9432	0.991141	0.776186	0.585759	0.425476	0.380229	0.371391	0.8272	0.350094	0.178802	0.278037
mean all 17				0.218371	0.299374	0.258873	0.277173	0.28864	0.308053	0.260676	0.300983	0.315154	0.269119	0.253126	0.248212	0.201249	0.304476	0.351733	0.273267	0.269518	0.268172	0.31062	0.508473	0.337562	0.316995	0.296252	0.215293	0.208994	0.267274
SD all 17				0.103912	0.110244	0.110553	0.132572	0.0836919	0.0228751	0.116412	0.0926549	0.0543512	0.0673661	0.0707183	0.0944707	0.113711	0.064873	0.0449788	0.0993906	0.0678547	0.0645494	0.0785348	0.36852	0.0524572	0.0598158	0.0456929	0.0692275	0.0867564	0.0472267
t-test 6%NaCl vs amine							0.777741	0.535351	0.163395	0.975509	0.411615	0.166955	0.811119	0.895587	0.835024	0.330845	0.28844	0.0228767	0.785463	0.804525	0.825182	0.27226	0.160644	0.0574036	0.167662	0.327205	0.322972	0.315071	0.824608
mean 35a				0.157589	0.286347	0.221968	0.25104	0.403552	0.409821	0.402823	0.383046	0.478513	0.317295	0.386408	0.310624	0.238089	0.358942	0.197529	0.309391	0.428251	0.417755	0.388484	0.423945	0.492851	0.383889	0.440668	0.274433	0.3289	0.241409
SD 35a				0.046063	0.0825077	0.0924407	0.16216	0.0178348	0.244778	0.0486452	0.15689	0.0700751	0.253968	0.046754	0.198096	0.347082	0.19584	0.252015	0.0713381	0.0776505	0.156075	0.0472032	0.029799	0.0699793	0.0689708	0.0585279	0.282594	0.0114201	0.0802423
t-test 6%NaCl vs amine							0.794194	0.0040443	0.313567	0.00663771	0.208401	0.00472066	0.586487	0.00963074	0.52578	0.943754	0.34997	0.884167	0.175288	0.0177181	0.147784	0.0092526	0.00215745	0.00367578	0.0286888	0.00458665	0.781106	0.0360387	0.758871
17c1-PM09-165	17c1-PM09	PM09	165	0.264151	0.320755	0.264151	0.358491	0.415094	0.320755	0.358491	0.339623	0.377358	0.301887	0.301887	0.301887	0.0188679	0.358491	0.396226	0.301887	0.377358	0.301887	0.339623	1.24528	0.396226	0.377358	0.358491	0.301887	0.207547	0.264151
17c2-PM09-165	17c2-PM09	PM09	165	0.270833	0.479167	0.270833	0.354167	0.291667	0.333333	0.375	0.4375	0.333333	0.354167	0.25	0.291667	0.333333	0.229167	0.333333	0.375	0.291667	0.333333	0.395833	0.4375	0.375	0.395833	0.333333	0.166667	0.0416667	0.270833
17b1-PM09-165	17b1-PM09	PM09	165	0.32	0.2	0.32	0.04	0.18	0.28	0.06	0.16	0.22	0.16	0.12	0.06	0.12	0.32	0.36	0.1	0.18	0.16	0.18	0.28	0.28	0.26	0.28	0.12	0.22	0.32
17b2-PM09-165	17b2-PM09	PM09	165	0.272727	0.318182	0.272727	0.333333	0.333333	0.30303	0.242424	0.257576	0.348485	0.30303	0.318182	0.257576	0.272727	0.242424	0.409091	0.318182	0.272727	0.318182	0.287879	0.409091	0.378788	0.257576	0.227273	0.257576	0.272727	0.30303
17b3-PM09-165	17b3-PM09	PM09	165	0.0491803	0.311475	0.0491803	0.377049	0.295082	0.327869	0.311475	0.327869	0.295082	0.262295	0.278689	0.311475	0.245902	0.393443	0.295082	0.327869	0.278689	0.262295	0.377049	0.262295	0.278689	0.327869	0.295082	0.262295	0.278689	0.262295
17b4-PM09-165	17b4-PM09	PM09	165	0.133333	0.166667	0.133333	0.2	0.216667	0.283333	0.216667	0.283333	0.316667	0.233333	0.25	0.266667	0.216667	0.283333	0.316667	0.216667	0.216667	0.233333	0.283333	0.416667	0.316667	0.283333	0.283333	0.183333	0.233333	0.183333
	<33% rest	33-75% rest	>75% rest
	6 % NaCl	(no NaCl=1)
		33% rest	75% rest
all Rv	0.10929	0.405896	0.777322
Rvp	0.164692	0.442849	0.791173
9b	0.209741	0.472897	0.802435
all 9	0.272148	0.514523	0.818037
all bovis	0.258607	0.505491	0.814652
Tb 12	0.382537	0.588152	0.845634
Bj 5208	0.170175	0.446507	0.792544
17b	0.221446	0.480704	0.805361
17c	0.333726	0.555596	0.833432
all 17	0.258873	0.505668	0.814718
35a	0.221968	0.481052	0.805492
						means	sem	means	sem
	6 % NaCl	sem	b2	sem		c6		c7
all Rv	0.10929	0.0225262	0.0987294	0.0245	all Rv	0.24546	0.0589778	0.207148	0.048155
all 9	0.272148	0.0258	0.307748	0.0341	all 9	0.47867	0.0872081	0.342291	0.0256326
all 17	0.258873	0.0349	0.356329	0.0016	all 17	0.508473	0.150448	0.337562	0.0214156
35a	0.221968	0.0377	0.25104	0.0662015	35a	0.423945	0.0172044	0.492851	0.0404026
Tb 12	0.382537	0.0344	0.403309	0.0642115	Tb 12	0.468995	0.00719239	0.432353	0.0478337
Bj 5208	0.170175	0.0582	0.170175	0.0344083	Bj 5208	0.261579	0.00111648	0.222807	0.016127
