# Supplementary material for: High Throughput Phenotypic Analysis of Mycobacterium tuberculosis and Mycobacterium bovis Strains' Metabolism Using Biolog Phenotype Microarrays
Source: PLoS One. 2013 Jan 10;8(1):e52673. doi: 10.1371/journal.pone.0052673 (PMC3542357; doi:10.1371/journal.pone.0052673)
Supplement: Table S14 — Effect of amines using t-tests to show those having a significant effect at pH 4.5 and pH 9.5. Pairwise t-tests were performed for the 70 wells in plate PM10 with additions to wells at pH 4.5 and pH 9.5. Colour coding (explained in the spreadsheet notes) is used to show the degree of restoration of relative dye reduction where P<0.05: the key is at the foot of the spreadsheet. (XLS) [file pone.0052673.s023.xls]

## Sheet: pH
		PM10	pH 4.5:	A03& B01	A03	B01	B02	B03	B04	B05	B06	B07	B08	B09	B10	B11	B12	C01	C02	C03	C04	C05	C06	C07	C08	C09	C10	C11	C12	D01	D02	D03	D04	D05	D06	D07	D08	D09	D10	D11	D12	pH 9.5:	A11 & E1	A11	E01	E02	E03	E04	E05
Rvv1-PM09-165	Rvv1-PM09				0.0222222	0.0592593	0.0222222	0.0296296	0.0518519	0.0962963	0.0592593	-0.0148148	0.0444444	0.0814815	0.0444444	0.0148148	-0.00740741	0.0592593	0.037037	0.0296296	0.0740741	0.0740741	0.155556	0.037037	0.0296296	0.0592593	0.0148148	0.111111	0.0148148	0.222222	0.0592593	0.0222222	0.0444444	-0.0222222	0.103704	0.0888889	0.0444444	0.755556	0.037037	0.0444444	0.0222222			0.037037	0.0888889	0.0962963	0.0222222	0.0518519	0.0518519
Rvv2-PM09-165	Rvv2-PM09				0.033557	0.033557	0.0201342	0.033557	0.0402685	0.0671141	0.0805369	0.0604027	0.0536913	0.0469799	-0.00671141	0.194631	0.033557	0.0268456	0.033557	0.0134228	0.0268456	0.0469799	0.187919	0.0671141	0.00671141	0.0805369	0.0604027	0.0268456	0.0201342	0.120805	0.033557	0.0201342	0.0134228	0.0268456	0.0536913	0.0604027	0.00671141	1.65101	0.0402685	0.0201342	0.0268456			-0.0134228	0.0201342	-0.0201342	0.0402685	0.0134228	-0.0134228
Rvv3-PM09-165	Rvv3-PM09				0.0430108	0	0.0215054	0.0322581	0	0.0860215	0	0.0752688	0.0215054	0.0322581	0.247312	0.0860215	0.0537634	-0.0322581	0.0322581	0.0752688	0.0645161	0.0752688	0.268817	0	0.0860215	0.11828	0.0752688	0.0430108	0.0215054	0.129032	0.0645161	0.0430108	0.0430108	0.0645161	0.0860215	0.0752688	0.0752688	2.48387	0.0537634	0.0537634	0.0215054			0.11828	0.0107527	-0.0107527	-0.0322581	-0.0107527	0.0752688
Rvp1-PM09-165	Rvp1-PM09				0.0272727	0.00909091	0.0363636	0.0636364	0.0545455	0.0454545	0.0909091	0.0727273	0.0363636	0.0636364	0.1	0.418182	0.0363636	0.0181818	0.0272727	0	-0.0272727	0.0545455	0.227273	0.00909091	0.0363636	0.0272727	0.0363636	0.0454545	0.0363636	0.190909	0.236364	0.0272727	-0.0545455	0.0363636	0.0181818	0.0727273	0.0636364	2.23636	0.0272727	0.0636364	0.0363636			0.0454545	0.0363636	-0.00909091	0.0909091	0	0.0545455
Rvp2-PM09-165	Rvp2-PM09				0.00892857	-0.00892857	-0.0178571	-0.0178571	0.0357143	0.0178571	0.0178571	0	0.0267857	0.0535714	-0.00892857	0.133929	-0.0267857	-0.0178571	-0.00892857	-0.0267857	0.0535714	0.0357143	0.267857	0.0178571	0.0267857	0.0267857	0.0178571	0.0446429	0	0.125	0.107143	0.00892857	0	0.0267857	0.0267857	0.0267857	0.0178571	2.21429	0.0178571	0.0178571	0		0.042776	0.0625	0.0267857	-0.0357143	-0.00892857	0.0267857	0
Rvp1-PM09-165	Rvp1-PM09				0.0272727	0.00909091	0.0363636	0.0636364	0.0545455	0.0454545	0.0909091	0.0727273	0.0363636	0.0636364	0.1	0.418182	0.0363636	0.0181818	0.0272727	0	-0.0272727	0.0545455	0.227273	0.00909091	0.0363636	0.0272727	0.0363636	0.0454545	0.0363636	0.190909	0.236364	0.0272727	-0.0545455	0.0363636	0.0181818	0.0727273	0.0636364	2.23636	0.0272727	0.0636364	0.0363636			0.0454545	0.0363636	-0.00909091	0.0909091	0	0.0545455
Rvp2-PM09-165	Rvp2-PM09				0.00892857	-0.00892857	-0.0178571	-0.0178571	0.0357143	0.0178571	0.0178571	0	0.0267857	0.0535714	-0.00892857	0.133929	-0.0267857	-0.0178571	-0.00892857	-0.0267857	0.0535714	0.0357143	0.267857	0.0178571	0.0267857	0.0267857	0.0178571	0.0446429	0	0.125	0.107143	0.00892857	0	0.0267857	0.0267857	0.0267857	0.0178571	2.21429	0.0178571	0.0178571	0			0.0625	0.0267857	-0.0357143	-0.00892857	0.0267857	0
12B1-PM09-165	12B1-PM09				0	-0.0208333	-0.0625	0.0208333	0.0416667	0.0208333	0.0833333	0.0208333	0.0208333	0.125	0.1875	0.270833	0.0416667	-0.0208333	0.0208333	-0.0833333	-0.0208333	-0.0208333	0.854167	-0.0208333	-0.0208333	0.0416667	0.0416667	0.0416667	0.0416667	0.395833	0.645833	-0.0416667	-0.0416667	0.0208333	0.0208333	0	0.0208333	5.41667	0.0416667	0.104167	0.125			0.0208333	-0.0625	0.0416667	0.0416667	0.0208333	-0.104167
12B2-PM09-165	12B2-PM09				0.0117647	-0.0117647	-0.0117647	-0.0117647	0.0352941	0	0.0941176	0	0	0.0823529	0.0823529	0.470588	0.0235294	0.0117647	0.0117647	-0.105882	-0.0352941	-0.0117647	0.505882	-0.0352941	-0.0117647	0.0352941	0.0352941	0.0470588	0.0117647	0.176471	0.164706	-0.0235294	0	-0.247059	0.0117647	0.0470588	0.105882	3.02353	0.0470588	0.0823529	0.0235294		-0.0133578	0.0470588	-0.0588235	0.0235294	-0.0823529	0	-0.0470588
Bj1-PM09-165	Bj1-PM09				0.140351	0.210526	0.210526	0.192982	0.263158	0.280702	0.280702	0.175439	0.210526	0.22807	-0.22807	0.298246	0.192982	0.157895	0.175439	0.157895	0.175439	0.105263	0.508772	0.122807	0.0701754	0.175439	0.105263	0.210526	0.0701754	0.421053	-0.0350877	0.192982	0.192982	0.0877193	0.245614	0.245614	0.157895	4.45614	0.105263	0.403509	0.140351			0.210526	0.157895	0.157895	0.175439	0.157895	0.0526316
Bj2-PM09-165	Bj2-PM09				0.12	0.16	0.12	0.2	0.26	0.28	0.3	0.22	0.18	0.16	0.38	0.76	0.08	0.1	0.18	0.2	0.22	0.26	0.44	0.14	0.16	0.18	0.1	0.08	0.1	0.52	-0.12	0.14	0.18	-0.06	0.02	0.06	0.12	4.88	0.06	0.06	0.06		0.0971053	-0.04	0.06	-0.06	-0.08	0.14	0.14
9a1-PM09-165	9a1-PM09				0.125	0.0694444	0.138889	0.0972222	0.0972222	0.138889	0.263889	0.222222	0.208333	0.208333	0.125	0.25	0.0972222	0.0694444	0.152778	0.0416667	0.111111	0.111111	0.430556	0.152778	0.138889	0.138889	0.138889	0.0833333	0.0694444	0.333333	0.402778	0.0972222	0.0694444	0.0972222	0.0555556	0.125	0.152778	3.44444	0.0972222	0.125	0.125			0	0.0555556	0.125	-0.0277778	0.152778	0.0416667
9a2-PM09-165	9a2-PM09				0.05	0.025	-0.0125	0.0625	0.1625	0.1875	0.2	0.15	0.15	0.1375	0.45	0.3125	0.0375	0.0375	0.05	-0.0125	0.1	0.1125	0.5875	0.0875	0.05	0.1125	0.1375	0.1625	0.025	0.25	-0.05	-0.025	0.0125	-0.125	0.025	0.1125	0.1125	3.1875	0.0875	0.0875	0.0125			-0.025	-0.0875	-0.05	0.0125	0.0625	0.0875
17b1-PM09-165	17b1-PM09				0.1	0.04	0.1	0.14	0.24	0.16	0.14	0.08	0.1	0.06	0.6	0.52	-0.02	0.1	0.14	0	0.16	0.1	0.54	0.06	-0.08	-0.18	0.02	-0.06	-0.06	0.5	0.74	0.02	0.02	0.04	0.14	0.1	0	5.04	-0.06	-0.16	-0.04			-0.14	0	0.26	-0.08	0.08	0.24
17b2-PM09-165	17b2-PM09				0.030303	0.0606061	0.0606061	0.121212	0.0454545	0.106061	0.0606061	0.0606061	0.0909091	0.136364	0.439394	0.469697	0.030303	0.0606061	0.121212	0.0909091	0.0606061	0.0606061	0.227273	0.0757576	0.0454545	0.0909091	0.0454545	0.0454545	0	0.333333	0.136364	0.0909091	0.030303	0.121212	0.0151515	0.0909091	0.030303	3.74242	0.0606061	0.0757576	0.030303			0.0454545	0.121212	0.106061	0.030303	0.0757576	0.0151515
17b3-PM09-165	17b3-PM09				0.114754	0.131148	0.0819672	0.131148	0.114754	0.131148	0.0983607	0.114754	0.0655738	0.131148	0.295082	0.196721	0.0491803	0.0491803	0.180328	0.0655738	0.0819672	0.131148	0.409836	0.0655738	0.0655738	0.0983607	0.0655738	0.0983607	0.0163934	0.393443	0.180328	0.114754	0.0491803	0.131148	0.0655738	0.0983607	0.0655738	4.14754	0.0819672	0.0655738	0.0655738			0.0491803	0.0983607	0.0163934	-0.0327869	0.0983607	0.0491803
17c1-PM09-165	17c1-PM09				-0.0943396	-0.113208	-0.226415	-0.0566038	-0.0566038	-0.0566038	-0.132075	0.0377358	-0.150943	0.0566038	0.566038	0.377358	-0.132075	-0.0188679	-0.132075	-0.113208	0.0754717	-0.0566038	0.264151	-0.0188679	-0.0754717	0.0566038	-0.113208	0.0188679	-0.188679	0.150943	0.415094	0.0754717	0.132075	0.169811	0.0754717	0.0943396	-0.0377358	4.66038	-0.301887	-0.0188679	-0.169811			-0.113208	0.169811	-0.0566038	-0.0377358	0.132075	0.113208
17c2-PM09-165	17c2-PM09				0.0833333	-0.0416667	0.0208333	0.104167	0.208333	0.125	0.270833	0.125	0.0208333	0.166667	0.395833	0.895833	0.0208333	-0.0625	0.0416667	0	0.125	0.0833333	0.791667	-0.0416667	-0.0416667	0.0833333	0.0833333	0.125	0.0208333	0.270833	0.333333	-0.25	-0.104167	0.0208333	-0.0625	0.0416667	0.0208333	5.1875	0.0416667	0.0625	0.0416667			0.145833	0.0208333	-0.229167	-0.1875	0.0625	-0.0416667
35a1-PM09-165	35a1-PM09				0.148936	0.0851064	0.0638298	0.106383	0.148936	0.148936	0.191489	0.0851064	0.106383	0.212766	0.531915	0.829787	0.0425532	0.0638298	0.12766	0	0.0425532	0.0638298	-0.106383	0.0425532	-0.0425532	0.0638298	0.212766	0.170213	0.0425532	0.276596	0.659574	0.0851064	0.0425532	-0.0212766	0	0.0638298	0.170213	5.46809	0.191489	0.106383	0.0212766			0.170213	0.12766	0.170213	-0.0638298	0.0212766	-0.0425532
35a2-PM09-165	35a2-PM09				-0.0869565	-0.0434783	-0.0217391	-0.0869565	-0.0434783	-0.0652174	-0.0217391	0.0217391	0	0.108696	0.434783	0.586957	0.108696	0.0217391	-0.0434783	-0.217391	0	-0.108696	0.76087	-0.0434783	-0.0434783	0	-0.0217391	0.0869565	0.108696	0.347826	0.326087	-0.326087	-0.0217391	-0.195652	-0.0652174	-0.0217391	-0.0652174	5.30435	-0.0217391	0.0217391	0			0.0652174	-0.0652174	0.0652174	0.195652	-0.0652174	-0.0869565
35a3-PM09-165	35a3-PM09				0.121951	0.170732	0.121951	0.146341	0.170732	0.341463	0.195122	0.243902	0.170732	0.317073	0.487805	0.317073	0.219512	0.243902	0.219512	0.0731707	0.243902	0.341463	0.902439	0.243902	0.146341	0.365854	0.292683	0.195122	0.0731707	0.512195	0.365854	0.121951	0.146341	-0.0243902	0.146341	0.195122	0.195122	6.21951	0.219512	0.195122	0.0731707		0.0618405	0.097561	-0.0243902	0.170732	0.0487805	0.121951	-0.0487805
9a1-PM09-165	9a1-PM09				0.125	0.0694444	0.138889	0.0972222	0.0972222	0.138889	0.263889	0.222222	0.208333	0.208333	0.125	0.25	0.0972222	0.0694444	0.152778	0.0416667	0.111111	0.111111	0.430556	0.152778	0.138889	0.138889	0.138889	0.0833333	0.0694444	0.333333	0.402778	0.0972222	0.0694444	0.0972222	0.0555556	0.125	0.152778	3.44444	0.0972222	0.125	0.125			0	0.0555556	0.125	-0.0277778	0.152778	0.0416667
9a2-PM09-165	9a2-PM09				0.05	0.025	-0.0125	0.0625	0.1625	0.1875	0.2	0.15	0.15	0.1375	0.45	0.3125	0.0375	0.0375	0.05	-0.0125	0.1	0.1125	0.5875	0.0875	0.05	0.1125	0.1375	0.1625	0.025	0.25	-0.05	-0.025	0.0125	-0.125	0.025	0.1125	0.1125	3.1875	0.0875	0.0875	0.0125		-0.0142361	-0.025	-0.0875	-0.05	0.0125	0.0625	0.0875
9c1-PM09-165	9c1-PM09				0.142857	-0.214286	0.238095	0.0238095	0.0238095	-0.0238095	0.119048	0.0952381	0.0238095	0.285714	0.0952381	-0.119048	0.142857	0.214286	0.357143	-0.0238095	0.047619	0.0714286	0.880952	0.047619	0.0714286	0.119048	0.214286	0.0952381	0.047619	0.547619	0.666667	-0.119048	0	-0.0238095	0.0238095	-0.0714286	0.047619	5.85714	0.166667	0.190476	0.0952381			-0.285714	0.214286	0.238095	0	-0.0238095	0.0238095
9c2-PM09-165	9c2-PM09				-0.0394737	0.0131579	-0.0526316	0	-0.0263158	-0.105263	0.0789474	0.0263158	0	0	0.5	0.355263	-0.0394737	0	0	-0.105263	-0.0263158	-0.0263158	0.473684	-0.0526316	-0.0263158	0	-0.0131579	-0.0263158	-0.0789474	-0.0394737	0.263158	-0.131579	-0.0921053	-0.342105	-0.0789474	-0.0921053	-0.0394737	3.27632	0	-0.0394737	-0.0657895		-0.0639098	-0.0263158	-0.157895	0	0.0263158	-0.0657895	-0.0526316
9b1-PM09-165	9b1-PM09				0.05	-0.0166667	-0.0166667	0	0.1	0.2	0.183333	0.15	0.166667	0.183333	0.483333	0.566667	0.05	-0.116667	0.0166667	-0.0333333	0.0666667	0.0833333	0.733333	0.116667	0.1	0.216667	0.166667	0.166667	0.0833333	0.333333	0.116667	0.0333333	0.0333333	-0.166667	0.183333	0.2	0.166667	4.08333	0.0833333	0.183333	0.05			0.166667	0	0.166667	0	0.0833333	0.0666667
9b2-PM09-165	9b2-PM09				-0.0444444	0.0555556	-0.0333333	0.0111111	0.1	0.0777778	0.0666667	0.0444444	0.0444444	0.0444444	0.166667	0.444444	-0.0111111	-0.133333	-0.0222222	-0.0888889	0.0444444	0.0555556	0.533333	0.0555556	0.0444444	0.0333333	0.0444444	0.0222222	-0.0222222	0.1	0.388889	0.0444444	0.0333333	0.0333333	0.0555556	0.0777778	0.1	2.88889	0.0111111	0	-0.0222222			-0.0444444	-0.0222222	-0.0222222	-0.0666667	0.0333333	0.0222222
9b3-PM09-165	9b3-PM09				0.104167	0.166667	0.0833333	0.125	0.0208333	0.104167	0.104167	0.1875	0.0208333	0.208333	0.5	0.270833	-0.0625	0.1875	0.208333	0	0.270833	0.25	0.604167	0.0416667	0.0416667	0.208333	0.229167	0.104167	0.0833333	0.4375	0.479167	0.0625	0.0833333	0.208333	-0.0208333	0.229167	0.0625	5.20833	0.125	0.0625	0.0833333			0.0208333	0.145833	0.0833333	-0.0208333	0.208333	0.1875
9b4-PM09-164	9b4-PM09				0.106383	-0.0212766	0.510638	0.0425532	0.0212766	0.0425532	0	-0.0638298	0.170213	0.106383	0.617021	0.255319	0.106383	-0.0638298	0.0851064	0.0638298	0.0425532	0.212766	0.723404	0.0212766	0.148936	0.106383	0.0425532	0.12766	0	0.340426	0.531915	0	0.0212766	0.12766	0.0212766	0.0212766	0.0638298	4.65957	0.0425532	0.148936	0.0425532			0.148936	0.0638298	0.0425532	-0.148936	-0.0212766	0.0851064
mean all Rv				0.022797	0.0269983	0.0185957	0.0164737	0.0282448	0.036476	0.0625487	0.0497125	0.0387168	0.0365581	0.0555854	0.0752233	0.169516	0.0178982	0.0108343	0.0242393	0.0183071	0.0383469	0.0573165	0.221484	0.0262198	0.0371024	0.0624268	0.0409414	0.054213	0.0185636	0.157594	0.100168	0.0243137	0.00926651	0.0264578	0.0576768	0.0648147	0.0415836	1.86822	0.0352398	0.0399671	0.0213874		0.0432773	0.0512187	0.036585	0.00412084	0.0224426	0.0162615	0.0336487
SD all Rv				0.0208071	0.0127359	0.0277087	0.0202853	0.0292583	0.0218425	0.0316238	0.0394479	0.0428009	0.0130179	0.0184235	0.106031	0.153815	0.0335765	0.0365222	0.0188694	0.0379645	0.0407163	0.0172067	0.0497432	0.0266466	0.0294937	0.0386123	0.026427	0.0327115	0.0131017	0.0461472	0.0805908	0.0124185	0.04047	0.0312912	0.0369185	0.0235432	0.02919	0.692734	0.0135764	0.0203274	0.0133436		0.0383653	0.0480852	0.030699	0.0526005	0.0473861	0.024391	0.0382368
t-test pH vs amine							0.587519	0.722487	0.280006	0.044916	0.210653	0.467381	0.143197	0.0123842	0.332849	0.0997322	0.775873	0.525234	0.895788	0.814605	0.457843	0.00697453	0.000476701	0.809184	0.368852	0.0827377	0.224224	0.100613	0.63953	0.00177086	0.0979186	0.863039	0.513141	0.82095	0.103574	0.0111059	0.245277	0.00397853	0.19042	0.163274	0.876584			0.792675	0.722529	0.187845	0.422857	0.123822	0.6581
mean Rvp				0.00909091	0.0181006	8.1169e-05	0.00925325	0.0228896	0.0451299	0.0316558	0.0543831	0.0363636	0.0315747	0.0586039	0.0455357	0.276055	0.00478896	0.000162337	0.00917208	-0.0133929	0.0131494	0.0451299	0.247565	0.013474	0.0315747	0.0270292	0.0271104	0.0450487	0.0181818	0.157955	0.171753	0.0181006	-0.0272727	0.0315747	0.0224838	0.0497565	0.0407468	2.22532	0.0225649	0.0407468	0.0181818		0.042776	0.0810877	0.0315747	-0.0224026	0.0409903	0.0133929	0.0272727
SD Rvp				0.0147796	0.0129713	0.0127417	0.0383399	0.0576246	0.0133156	0.0195143	0.0516555	0.0514259	0.00677261	0.00711698	0.0770241	0.200997	0.0446533	0.0254834	0.0255982	0.0189404	0.0571655	0.0133156	0.0286975	0.00619866	0.00677261	0.00034437	0.0130861	0.00057395	0.025713	0.0466048	0.0913729	0.0129713	0.0385695	0.00677261	0.00608387	0.0324856	0.0323708	0.0156114	0.00665782	0.0323708	0.025713		0.0151989	0.00103311	0.00677261	0.0188256	0.0705959	0.0189404	0.0385695
t-test pH vs amine							0.996225	0.79252	0.0791506	0.313206	0.426265	0.58864	0.0637675	0.005568	0.624017	0.310775	0.914341	0.709451	0.997216	0.303491	0.936542	0.0791506	0.0319829	0.636825	0.0637675	0.0934679	0.248709	0.016419	0.707011	0.124427	0.236957	0.512801	0.398873	0.0637675	0.192349	0.306957	0.38344	4.19125e-05	0.199481	0.38344	0.707011			0.407174	0.280818	0.0675254	0.977299	0.219391	0.670626
mean 9b				0.050048	0.0540263	0.0460697	0.135993	0.0446661	0.0605275	0.106124	0.0885417	0.0795287	0.100539	0.135624	0.441755	0.384316	0.020693	-0.0315824	0.071971	-0.0145981	0.106124	0.150414	0.648559	0.0587914	0.0837618	0.141179	0.120708	0.105179	0.0361111	0.302815	0.379159	0.0350694	0.0428191	0.0506649	0.059833	0.132055	0.0982491	4.21003	0.0654994	0.0986924	0.0384161		0.0599291	0.0158836	0.0468602	0.0675827	-0.059109	0.0759309	0.0903738
SD 9b				0.0738721	0.0706352	0.0877591	0.255022	0.0565066	0.0455793	0.0674816	0.0764804	0.113147	0.0790082	0.0746806	0.192798	0.148757	0.0733354	0.14903	0.101157	0.0638597	0.11035	0.0953993	0.0966715	0.0410716	0.0510857	0.0876538	0.0927358	0.0610163	0.0552771	0.143318	0.184691	0.0262882	0.027601	0.161577	0.0880611	0.0987675	0.0488082	0.993339	0.0494738	0.0831437	0.0441432		0.0840685	0.428495	0.0753921	0.0790719	0.0660428	0.098063	0.0699236
t-test pH vs amine							0.552812	0.892274	0.769104	0.232283	0.438165	0.658998	0.329214	0.109183	0.0228045	0.0151085	0.537992	0.363098	0.71705	0.160993	0.405839	0.12568	0.000139158	0.797937	0.38139	0.131574	0.241751	0.210392	0.723479	0.0316332	0.032895	0.620073	0.811778	0.994583	0.855651	0.204978	0.21104	0.00350979	0.677916	0.363556	0.741216			0.833	0.793553	0.881748	0.0290228	0.79074	0.527501
mean all 9				0.0357553	0.0618111	0.00969945	0.106978	0.0452745	0.0624157	0.0777267	0.127006	0.101486	0.0980375	0.146755	0.367157	0.291997	0.0401097	0.0243625	0.105976	-0.0197873	0.082114	0.108797	0.620866	0.0588038	0.0711311	0.116894	0.120043	0.0919338	0.0259451	0.287842	0.349905	-0.00476582	0.0201395	-0.0238791	0.0330937	0.0752734	0.0833024	4.07569	0.0766733	0.094784	0.0400766		0.0104281	0.149525	0.0264859	0.0729283	-0.0281748	0.0536753	0.05773
SD all 9				0.0928846	0.0718826	0.108484	0.191399	0.046424	0.0619202	0.104521	0.0844341	0.0948348	0.0834423	0.0940756	0.203843	0.19843	0.0734861	0.129845	0.128153	0.0579333	0.0869691	0.0877511	0.150115	0.0624021	0.0573224	0.0751955	0.0870842	0.0664596	0.057253	0.18541	0.231868	0.0831294	0.0532336	0.179963	0.0749606	0.116838	0.0655384	1.0712	0.0565174	0.0836215	0.0633356		0.126756	0.315229	0.120603	0.0994936	0.0564805	0.0933543	0.0690806
t-test pH vs amine							0.346395	0.740982	0.413428	0.354172	0.0287139	0.129603	0.117135	0.0161184	0.00204804	0.00762362	0.901982	0.828906	0.195686	0.087509	0.247585	0.0791583	1.74515e-06	0.480206	0.264122	0.0343954	0.0451472	0.1054	0.753318	0.00573737	0.00596757	0.295755	0.606738	0.401725	0.940664	0.421185	0.163426	1.3396e-05	0.196028	0.136509	0.894803			0.787836	0.766668	0.203743	0.313976	0.356742	0.249884
mean all bovis				0.0399783	0.0570294	0.0229272	0.0660536	0.0604929	0.0829659	0.0945375	0.113665	0.0987959	0.0742367	0.14771	0.418007	0.408088	0.0399925	0.0407994	0.0939143	-0.0162027	0.0904008	0.0928412	0.547299	0.0533878	0.0339531	0.0946277	0.0965757	0.0884653	0.013783	0.317994	0.372242	-0.00662631	0.028479	0.00316577	0.0362232	0.0790422	0.0653445	4.52346	0.0515626	0.069155	0.0214245		0.0292303	0.0172008	0.0412598	0.067892	-0.0220322	0.0597566	0.0412139
SD all bovis				0.0913304	0.0813403	0.10001	0.15699	0.0724687	0.0896416	0.114809	0.106829	0.0802811	0.0908114	0.0868535	0.163457	0.245137	0.0850519	0.109703	0.120015	0.0818205	0.0794741	0.110813	0.265999	0.0766977	0.0776094	0.116629	0.10865	0.0726835	0.0749102	0.154362	0.215426	0.133249	0.0662498	0.149041	0.0759395	0.0902286	0.0798488	1.01629	0.120842	0.0945393	0.0715456		0.112321	0.12423	0.101644	0.125248	0.0858763	0.0773141	0.0892344
t-test pH vs amine							0.545786	0.403341	0.129898	0.110173	0.02591	0.0288052	0.228269	0.000376385	4.00791e-08	2.04171e-05	0.999579	0.979616	0.126525	0.0384177	0.0570478	0.11149	1.09221e-06	0.596037	0.81273	0.113848	0.0849611	0.0534951	0.296474	1.62445e-06	1.4375e-05	0.221079	0.621812	0.37503	0.881083	0.169194	0.330126	1.73148e-11	0.738179	0.316412	0.44613			0.746637	0.711519	0.306197	0.0876452	0.277019	0.690542
mean Tb12				-0.00520833	0.00588235	-0.016299	-0.0371324	0.00453431	0.0384804	0.0104167	0.0887255	0.0104167	0.0104167	0.103676	0.134926	0.370711	0.032598	-0.00453431	0.016299	-0.0946078	-0.0280637	-0.016299	0.680025	-0.0280637	-0.016299	0.0384804	0.0384804	0.0443627	0.0267157	0.286152	0.40527	-0.032598	-0.0208333	-0.113113	0.016299	0.0235294	0.0633578	4.2201	0.0443627	0.0932598	0.0742647		-0.0133578	0.282475	-0.0606618	0.032598	-0.0203431	0.0104167	-0.0756127
SD Tb12				0.0141697	0.0083189	0.00641249	0.0358753	0.0230503	0.00450607	0.0147314	0.00762566	0.0147314	0.0147314	0.030156	0.0743502	0.141248	0.012825	0.0230503	0.00641249	0.0159446	0.0102253	0.00641249	0.246274	0.0102253	0.00641249	0.00450607	0.00450607	0.00381283	0.0211439	0.155113	0.340208	0.012825	0.0294628	0.189428	0.00641249	0.0332756	0.0601387	1.6922	0.00381283	0.0154246	0.0717505		0.0556815	0.0164645	0.00259966	0.012825	0.0876951	0.0147314	0.0403813
t-test pH vs amine							0.417134	0.658222	0.0054546	0.340805	0.000653767	0.340805	0.340805	0.0952967	0.223233	0.163768	0.0670926	0.974436	0.0633811	0.0261479	0.110987	0.258336	0.15792	0.110987	0.258336	0.0054546	0.0054546	0.00369674	0.236601	0.227974	0.337276	0.12347	0.587316	0.568113	0.0633811	0.425736	0.347687	0.175674	0.00369674	0.0193441	0.35775			0.200822	0.187785	0.200456	0.930704	0.472232	0.218742
mean Bj				0.157719	0.130175	0.185263	0.165263	0.196491	0.261579	0.280351	0.290351	0.197719	0.195263	0.194035	0.0759649	0.529123	0.136491	0.128947	0.177719	0.178947	0.197719	0.182632	0.474386	0.131404	0.115088	0.177719	0.102632	0.145263	0.0850877	0.470526	-0.0775439	0.166491	0.186491	0.0138596	0.132807	0.152807	0.138947	4.66807	0.0826316	0.231754	0.100175		0.0971053	0.0714035	0.108947	0.0489474	0.0477193	0.148947	0.0963158
SD Bj				0.038808	0.0143902	0.0357275	0.0640118	0.00496215	0.00223297	0.000496215	0.0136459	0.0315097	0.0215854	0.0481329	0.429971	0.32651	0.0798907	0.0409378	0.0032254	0.0297729	0.0315097	0.109415	0.0486291	0.0121573	0.0635156	0.0032254	0.00372161	0.092296	0.0210891	0.0699664	0.060042	0.0374643	0.00917998	0.104453	0.159533	0.131249	0.0267956	0.299714	0.0320059	0.242897	0.0568167		0.110656	0.0726955	0.069222	0.154075	0.180622	0.0126535	0.0617788
t-test pH vs amine							0.897516	0.13851	0.0124516	0.00799594	0.00378026	0.28163	0.209427	0.466452	0.832818	0.352561	0.77311	0.497043	0.379521	0.516489	0.28163	0.802591	0.024544	0.285223	0.507777	0.379521	0.0644192	0.881148	0.0453328	0.0660861	0.0694553	0.812791	0.240362	0.286281	0.862006	0.966516	0.53753	0.0286085	0.10105	0.740955	0.361299			0.941724	0.881803	0.740981	0.768947	0.420192	0.99165
9c1-PM09-165	9c1-PM09				0.142857	-0.214286	0.238095	0.0238095	0.0238095	-0.0238095	0.119048	0.0952381	0.0238095	0.285714	0.0952381	-0.119048	0.142857	0.214286	0.357143	-0.0238095	0.047619	0.0714286	0.880952	0.047619	0.0714286	0.119048	0.214286	0.0952381	0.047619	0.547619	0.666667	-0.119048	0	-0.0238095	0.0238095	-0.0714286	0.047619	5.85714	0.166667	0.190476	0.0952381			0.261905	0.214286	0.238095	0	-0.0238095	0.0238095
9c2-PM09-165	9c2-PM09				-0.0394737	0.0131579	-0.0526316	0	-0.0263158	-0.105263	0.0789474	0.0263158	0	0	0.5	0.355263	-0.0394737	0	0	-0.105263	-0.0263158	-0.0263158	0.473684	-0.0526316	-0.0263158	0	-0.0131579	-0.0263158	-0.0789474	-0.0394737	0.263158	-0.131579	-0.0921053	-0.342105	-0.0789474	-0.0921053	-0.0394737	3.27632	0	-0.0394737	-0.0657895			0.276316	-0.157895	0	0.0263158	-0.0657895	-0.0526316
17b1-PM09-165	17b1-PM09				0.1	0.04	0.1	0.14	0.24	0.16	0.14	0.08	0.1	0.06	0.6	0.52	-0.02	0.1	0.14	0	0.16	0.1	0.54	0.06	-0.08	-0.18	0.02	-0.06	-0.06	0.5	0.74	0.02	0.02	0.04	0.14	0.1	0	5.04	-0.06	-0.16	-0.04			0.18	0	0.26	-0.08	0.08	0.24
17b2-PM09-165	17b2-PM09				0.030303	0.0606061	0.0606061	0.121212	0.0454545	0.106061	0.0606061	0.0606061	0.0909091	0.136364	0.439394	0.469697	0.030303	0.0606061	0.121212	0.0909091	0.0606061	0.0606061	0.227273	0.0757576	0.0454545	0.0909091	0.0454545	0.0454545	0	0.333333	0.136364	0.0909091	0.030303	0.121212	0.0151515	0.0909091	0.030303	3.74242	0.0606061	0.0757576	0.030303			0.318182	0.121212	0.106061	0.030303	0.0757576	0.0151515
17b3-PM09-165	17b3-PM09				0.114754	0.131148	0.0819672	0.131148	0.114754	0.131148	0.0983607	0.114754	0.0655738	0.131148	0.295082	0.196721	0.0491803	0.0491803	0.180328	0.0655738	0.0819672	0.131148	0.409836	0.0655738	0.0655738	0.0983607	0.0655738	0.0983607	0.0163934	0.393443	0.180328	0.114754	0.0491803	0.131148	0.0655738	0.0983607	0.0655738	4.14754	0.0819672	0.0655738	0.0655738			0.0655738	0.0983607	0.0163934	-0.0327869	0.0983607	0.0491803
mean 17b				0.0794685	0.0816857	0.0772512	0.0808578	0.130787	0.133403	0.132403	0.0996556	0.0851201	0.0854943	0.10917	0.444825	0.395473	0.0198278	0.0699288	0.14718	0.052161	0.100858	0.0972512	0.39237	0.0671104	0.0103428	0.00308992	0.0436761	0.0279384	-0.0145355	0.408925	0.352231	0.0752211	0.0331611	0.0974532	0.0735751	0.0964232	0.0319589	4.30999	0.0275244	-0.00622288	0.0186256		0.130555	0.187919	0.0731909	0.127485	-0.0274946	0.0847061	0.101444
SD 17b				0.0416369	0.045106	0.0477992	0.0197204	0.00939914	0.0986043	0.0269916	0.0397128	0.0274347	0.0178404	0.0426626	0.152532	0.173952	0.03576	0.0266617	0.0302048	0.0469153	0.0523204	0.035351	0.157094	0.00799039	0.0788832	0.158604	0.0228389	0.0806203	0.0402175	0.0844052	0.336537	0.0492866	0.0147986	0.0500033	0.0628077	0.00484524	0.0328182	0.663866	0.0765472	0.133272	0.0537469		0.109581	0.12649	0.0644068	0.123208	0.0553416	0.012014	0.121193
t-test pH vs amine							0.947764	0.0286473	0.446797	0.0606159	0.515971	0.815853	0.770577	0.377196	0.0488722	0.0839207	0.0789035	0.691481	0.0344808	0.445435	0.576787	0.533957	0.0699985	0.510582	0.264079	0.493461	0.141808	0.386766	0.0284388	0.0131649	0.295119	0.905048	0.0463291	0.62401	0.892582	0.368055	0.119009	0.00801261	0.363354	0.381595	0.17657			0.582229	0.439147	0.304466	0.295429	0.205969	0.425671
mean 17c				0.0862574	-0.00550315	-0.0774371	-0.102791	0.0237814	0.0758648	0.0341981	0.0693789	0.0813679	-0.065055	0.111635	0.480936	0.636596	-0.0556211	-0.040684	-0.0452044	-0.0566038	0.100236	0.0133648	0.527909	-0.0302673	-0.0585692	0.0699686	-0.0149371	0.071934	-0.083923	0.210888	0.374214	-0.0872642	0.0139544	0.0953223	0.00648585	0.0680031	-0.00845126	4.92394	-0.13011	0.021816	-0.0640723		0.0558176	0.256093	0.0953223	-0.142885	-0.112618	0.0972877	0.0357704
SD 17c				0.150768	0.125634	0.050587	0.174831	0.113682	0.187339	0.128413	0.2849	0.0617051	0.121464	0.0778262	0.120353	0.366617	0.108123	0.0308525	0.122854	0.0800498	0.0350218	0.0989505	0.37301	0.0161211	0.0239038	0.0189007	0.138975	0.0750467	0.148148	0.084775	0.0578138	0.230143	0.167048	0.105343	0.0975607	0.0372454	0.0414147	0.372732	0.242929	0.0575358	0.149538		0.130244	0.0380793	0.105343	0.12202	0.105899	0.0491973	0.109513
t-test pH vs amine							0.708145	0.564084	0.532736	0.553271	0.679491	0.141266	0.835316	0.141796	0.0525487	0.224221	0.889546	0.988065	0.973784	0.850351	0.0491714	0.580275	0.268839	0.820598	0.737853	0.0830598	0.836237	0.218109	0.758353	0.0687656	0.00486459	0.826509	0.722568	0.27152	0.62082	0.100794	0.568099	0.0293333	0.696804	0.364397	0.868936			0.817343	0.720124	0.194549	0.202419	0.604428	0.857934
mean all 17				0.031093	0.0468102	0.0153759	0.0073983	0.0879845	0.110388	0.0931209	0.0875449	0.0836192	0.0252746	0.110156	0.459269	0.491922	-0.0103518	0.0256837	0.0702262	0.00865506	0.100609	0.0636966	0.446585	0.0281594	-0.017222	0.0298414	0.0202308	0.0455366	-0.0422905	0.329711	0.361024	0.010227	0.0254784	0.0966009	0.0467394	0.0850552	0.0157949	4.55557	-0.0355294	0.00499268	-0.0144536		0.148616	0.215188	0.0820435	0.0193367	-0.0615439	0.0897387	0.0751745
SD all 17				0.0864666	0.0851106	0.0946609	0.133992	0.0819151	0.120949	0.085907	0.146135	0.0365025	0.103185	0.0492555	0.125081	0.257243	0.0725933	0.0652989	0.123826	0.0790661	0.0409324	0.0719981	0.229422	0.0542367	0.0684016	0.118359	0.0782304	0.0723775	0.0879776	0.13086	0.240019	0.149588	0.084832	0.0634495	0.075513	0.0245123	0.0381734	0.606771	0.15855	0.0997205	0.0953227		0.107148	0.098776	0.0706779	0.182325	0.0806772	0.0269212	0.107871
t-test pH vs amine							0.731931	0.246436	0.237697	0.224182	0.458835	0.123229	0.916695	0.0429304	0.000470262	0.0142871	0.352933	0.894999	0.549585	0.627977	0.0545475	0.458747	0.0133741	0.937351	0.266011	0.983896	0.812291	0.740553	0.164295	0.00390743	0.0349123	0.783587	0.907309	0.125267	0.726909	0.0930823	0.642984	6.71559e-05	0.419129	0.632854	0.396758			0.523595	0.371443	0.824914	0.0635218	0.178424	0.560444
mean 35a				0.0660484	0.0613103	0.0707866	0.0546806	0.055256	0.0920632	0.141727	0.121624	0.116916	0.0923716	0.212845	0.484834	0.577939	0.123587	0.109824	0.101231	-0.0480735	0.0954852	0.0988658	0.518975	0.0809925	0.0201033	0.143228	0.161237	0.150764	0.0748065	0.378872	0.450505	-0.0396765	0.0557185	-0.0804397	0.0270414	0.0790709	0.100039	5.66398	0.129754	0.107748	0.0314824		0.0618405	0.186841	0.012684	0.135387	0.060201	0.0260035	-0.0594301
SD 35a				0.106512	0.12911	0.107821	0.0722808	0.12477	0.117887	0.203436	0.124169	0.114447	0.0862239	0.104189	0.0486342	0.256476	0.0894144	0.118007	0.133472	0.151129	0.130282	0.227115	0.546182	0.147496	0.109326	0.195423	0.163422	0.0566448	0.0331016	0.120829	0.182148	0.248722	0.0848102	0.0997891	0.108341	0.109231	0.143657	0.48802	0.131943	0.0866995	0.0376379		0.0904914	0.0113427	0.101643	0.0607695	0.130117	0.0936738	0.0240411
t-test pH vs amine							0.856698	0.904898	0.764667	0.594851	0.547975	0.556727	0.706756	0.116063	8.49769e-05	0.0640231	0.433903	0.618927	0.71497	0.325236	0.754575	0.830645	0.286446	0.885445	0.581266	0.574738	0.429481	0.164615	0.859319	0.0226263	0.0501748	0.543752	0.880688	0.106453	0.635444	0.873276	0.739596	0.00206953	0.514828	0.556943	0.500841			0.344882	0.520827	0.199281	0.985599	0.613657	0.0209542
Note PM10 values for set 17b4 are excluded as they were all negative																							all activity within first few hrs- no sustained effect
degree of restoration to value at pH7 (if P<0.05):					<33 %		<33% rest	33-75% rest	>75% rest
					33-75 %		pH 4.5	pH 4.5	pH 4.5	pH 7	pH 9.5	pH 9.5	pH 9.5
					> 75 %			33% rest	75% rest			33% rest	75% rest
				made sig worse	any	all Rv	0.022797	0.12638	0.256092	0.333857	0.042776	0.139706	0.261087
				stimulated (>1)	stimulated	Rvp	0.00909091	0.117235	0.252658	0.333847	0.0432773	0.140037	0.261205
				P>0.05	33-75 %	9b	0.050048	0.122283	0.212739	0.26697	0.0599291	0.128874	0.215209
						all 9	0.0357553	0.106311	0.194665	0.247635	0.0104281	0.0894179	0.188333
						all bovis	0.0399783	0.109984	0.197648	0.250204	0.0292303	0.102815	0.194961
						Tb 12	0	0.115652	0.260478	0.347304	-0.0133578	0.106743	0.257138
						Bj 5208	0.157719	0.306459	0.492719	0.604386	0.0971053	0.26603	0.477566
						17b	0.0794685	0.118424	0.167207	0.196453	-0.0240574	0.0493726	0.141325
						17c	0.0862574	0.111397	0.142879	0.161753	0.0558176	0.0910941	0.135269
						all 17	0.031093	0.0815359	0.144703	0.182573	0.00256762	0.0625094	0.137572
						35a	0.0660484	0.16719	0.293844	0.369776	0.0618405	0.164383	0.292792
																																				0.0428044	0.0611492	0.00222361	0.0842191
																																				0.0302673	0.043239	0.00157233	0.0595519
																																				0.00385036	0.126937	-0.0600169	0.0217716
																																				0.183364	0.0469732	0.0990862	0.0669118
																																				0.0820029	0.0210071	0.0443127	0.0299238
																																				0.0861631	0.206257	0.17007	0.171311
																																				0.108434	0.179403	0.349305	0.0411686
																																				0.0626046	0.103578	0.201671	0.0237687
[truncated: 31 more columns]
